# Supplementary material for: Distinct function of SPL genes in age-related resistance in Arabidopsis
Source: PLoS Pathog. 2023 Mar 22;19(3):e1011218. doi: 10.1371/journal.ppat.1011218 (PMC10069772; doi:10.1371/journal.ppat.1011218)
Supplement: S3 Table — (XLSX) [file ppat.1011218.s009.xlsx]

## Sheet: contents
	DEG lists	A.K.A.
tableS3A	Adu-Mock/Juv-Mock upregulated	Adunof
tableS3B	Adu-Mock/Juv-Mock downregulated	Adunof
tableS3C	Adu-Pto/Adu-Mock upregulated	Adu-specific, Shared and Adu preferred
tableS3D	Adu-Pto/Adu-Mock downregulated	Adu-specific, Shared and Adu preferred
tableS3E	Adu-Pto/Juv-Pto upregulated	Adupto (a full list of Adupto including 20.1% synergistic DEGs)
tableS3F	Adu-Pto/Juv-Pto downregulated	Adupto (a full list of Adupto including 20.1% synergistic DEGs)
tableS3G	Adu-Pto/Adu-Mock vs Juv-Pto/Juv-Mock, upregulated	Adu preferred
tableS3H	Adu-Pto/Adu-Mock vs Juv-Pto/Juv-Mock, downregulated	Adu preferred

## Sheet: tableS3A
SPL3(AT2G33810), SPL4 (AT1G53160), and SPL5 (AT3G15270) were upregulated DEGs in this list.
Gene_ID	Mock_Col_Juv	Mock_Col_Adu	baseMean	log2FoldChange	lfcSE	stat	pvalue	padj	Adunof	Label_in_Fig3B
AT5G35425	0	158.513	79.2563	9.72357	1.22243	7.95432	1.8e-15	6.83e-14	Adunof	Adupto (38%)
AT5G62165	0	69.8336	34.9168	8.54083	1.31831	6.4786	9.26e-11	1.82e-09	Adunof	Adupto (38%)
AT1G31710	0	66.5117	33.2558	8.4709	1.39495	6.07256	1.26e-09	2.05e-08	Adunof	Adupto (38%)
AT4G24540	0	53.4339	26.7169	8.15491	1.29065	6.31847	2.64e-10	4.74e-09	Adunof	Adupto (38%)
AT3G23290	0	41.9954	20.9977	7.80759	1.37831	5.66462	1.47e-08	2e-07	Adunof	Adupto (38%)
AT1G33840	0	38.6633	19.3317	7.6878	1.38052	5.56875	2.57e-08	3.34e-07	Adunof	Adupto (38%)
AT5G15160	0	38.2487	19.1243	7.67244	1.32997	5.76889	7.98e-09	1.13e-07	Adunof	Adupto (38%)
AT5G58390	0	31.5253	15.7627	7.39399	1.5953	4.63485	3.57e-06	3.07e-05	Adunof	Adupto (38%)
AT4G18870	0	29.1126	14.5563	7.27888	1.45544	5.00115	5.7e-07	5.75e-06	Adunof	Adupto (38%)
AT2G05440	0	26.387	13.1935	7.13742	1.54872	4.6086	4.05e-06	3.45e-05	Adunof	Adupto (38%)
AT5G35920	0	23.2841	11.642	6.95666	1.4327	4.85562	1.2e-06	1.13e-05	Adunof	Adupto (38%)
AT3G28500	0	21.0965	10.5482	6.81391	1.49104	4.56992	4.88e-06	4.08e-05	Adunof	Adupto (38%)
AT3G02885	0	19.0725	9.53626	6.66866	2.18611	3.05047	0.0022848	0.00969952	Adunof	Adupto (38%)
AT4G10500	10.6525	766.158	388.405	6.17462	0.539845	11.4378	2.71e-30	4.6e-28	Adunof	Adupto (38%)
AT1G15620	0	12.9972	6.49858	6.11519	2.36152	2.58951	0.00961125	0.032985	Adunof	Adupto (38%)
AT3G60010	0	12.9913	6.49567	6.11437	1.63711	3.73486	0.000187817	0.00108812	Adunof	Adupto (38%)
AT1G66450	0	12.6372	6.31859	6.07475	1.60996	3.77323	0.000161146	0.000947839	Adunof	Adupto (38%)
AT5G44460	2.03307	131.324	66.6787	6.01058	0.702749	8.55295	1.2e-17	6e-16	Adunof	Adupto (38%)
AT4G22950	3.35521	213.971	108.663	5.98069	0.559757	10.6844	1.2e-26	1.45e-24	Adunof	Adupto (38%)
AT5G20420	0	11.3255	5.66277	5.91681	1.68144	3.5189	0.000433343	0.0022594	Adunof	Adupto (38%)
AT4G04520	0	10.7165	5.35824	5.83668	1.74201	3.35054	0.000806552	0.00389736	Adunof	Adupto (38%)
AT4G13890	2.08293	114.927	58.5049	5.80497	0.895945	6.47916	9.22e-11	1.81e-09	Adunof	Adupto (38%)
AT1G75040	71.8388	3576.42	1824.13	5.63749	0.739031	7.62822	2.38e-14	7.56e-13	Adunof	Adupto (38%)
AT3G57240	107.39	5318.43	2712.91	5.6308	0.298531	18.8617	2.36e-79	5.91e-76	Adunof	Adupto (38%)
AT2G26410	0	9.0649	4.53245	5.59553	1.87679	2.98143	0.00286903	0.0117543	Adunof	Adupto (38%)
AT1G66960	35.4902	1594.7	815.096	5.48782	0.356581	15.3901	1.91e-53	1.23e-50	Adunof	Adupto (38%)
AT5G39110	0	7.45094	3.72547	5.31259	1.86763	2.84457	0.00444718	0.0171584	Adunof	Adupto (38%)
AT1G28290	2.08293	77.1369	39.6099	5.22805	0.951848	5.49253	3.96e-08	5.01e-07	Adunof	Adupto (38%)
AT3G49340	4.00007	148.651	76.3256	5.20327	0.763491	6.8151	9.42e-12	2.14e-10	Adunof	Adupto (38%)
AT1G33930	0	6.79852	3.39926	5.18047	1.9301	2.68405	0.00727371	0.0260129	Adunof	Adupto (38%)
AT5G55450	51.8153	1798.68	925.247	5.1183	0.661416	7.7384	1.01e-14	3.36e-13	Adunof	Adupto (38%)
AT2G34655	13.5999	402.067	207.833	4.88678	0.295794	16.5209	2.6e-61	2.74e-58	Adunof	Adupto (38%)
AT4G09480	1.04146	21.3212	11.1813	4.37317	1.35002	3.23933	0.0011981	0.00554114	Adunof	Adupto (38%)
AT4G23310	48.227	995.118	521.673	4.36884	0.378388	11.5459	7.74e-31	1.4e-28	Adunof	Adupto (38%)
AT3G57260	601.479	12295.3	6448.38	4.3535	0.538333	8.087	6.12e-16	2.43e-14	Adunof	Adupto (38%)
AT3G16360	16.3431	328.14	172.242	4.32876	0.489698	8.83965	9.6e-19	5.52e-17	Adunof	Adupto (38%)
AT1G70830	18.5758	358.23	188.403	4.26703	0.466858	9.13989	6.25e-20	4.05e-18	Adunof	Adupto (38%)
AT3G26200	24.4048	468.487	246.446	4.2632	1.49832	2.84531	0.00443675	0.0171281	Adunof	Adupto (38%)
AT3G28510	20.6038	355.066	187.835	4.10566	0.572066	7.17691	7.13e-13	1.89e-11	Adunof	Adupto (38%)
AT3G15536	8.47484	144.854	76.6646	4.09391	0.48817	8.38625	5.02e-17	2.3e-15	Adunof	Adupto (38%)
AT4G01985	3.07494	45.3362	24.2056	3.8872	0.733429	5.30003	1.16e-07	1.34e-06	Adunof	Adupto (38%)
AT2G35150	3.78628	50.891	27.3386	3.75812	0.750979	5.0043	5.61e-07	5.67e-06	Adunof	Adupto (38%)
AT1G71390	20.7306	280.392	150.561	3.75787	0.53981	6.96147	3.37e-12	8.08e-11	Adunof	Adupto (38%)
AT2G24165	8.42998	113.136	60.7831	3.74188	0.561233	6.66726	2.61e-11	5.48e-10	Adunof	Adupto (38%)
AT5G55460	316.874	4215.45	2266.16	3.73386	0.58942	6.3348	2.38e-10	4.3e-09	Adunof	Adupto (38%)
AT3G13980	2.40847	31.664	17.0362	3.72695	0.900095	4.14061	3.46e-05	0.000240296	Adunof	Adupto (38%)
AT2G33810	18.0929	230.634	124.363	3.67468	0.422718	8.693	3.53e-18	1.88e-16	Adunof	Adupto (38%)
AT5G10760	1645.55	19955.8	10800.7	3.60023	0.309872	11.6184	3.32e-31	6.35e-29	Adunof	Adupto (38%)
AT2G04515	32.2942	379.077	205.686	3.55577	0.50352	7.06182	1.64e-12	4.13e-11	Adunof	Adupto (38%)
AT2G18660	38.2078	441.717	239.963	3.53199	0.536944	6.57795	4.77e-11	9.69e-10	Adunof	Adupto (38%)
AT3G24900	16.0644	185.326	100.695	3.53047	0.566069	6.23682	4.47e-10	7.76e-09	Adunof	Adupto (38%)
AT2G33080	6.18271	70.6063	38.3945	3.51999	0.680167	5.17518	2.28e-07	2.48e-06	Adunof	Adupto (38%)
AT1G19960	5.45557	61.057	33.2563	3.48755	0.613787	5.68202	1.33e-08	1.82e-07	Adunof	Adupto (38%)
AT4G01980	4.47477	47.9272	26.201	3.43012	0.719456	4.76767	1.86e-06	1.69e-05	Adunof	Adupto (38%)
AT1G26945	10.0731	104.619	57.3461	3.37294	0.763652	4.41686	1e-05	7.84e-05	Adunof	Adupto (38%)
AT4G34250	11.8583	121.565	66.7116	3.35549	0.388513	8.63675	5.78e-18	2.99e-16	Adunof	Adupto (38%)
AT5G09540	20.4881	201.117	110.803	3.29827	0.373267	8.83621	9.9e-19	5.66e-17	Adunof	Adupto (38%)
AT1G68470	10.579	102.755	56.667	3.28121	0.806072	4.07061	4.69e-05	0.000314002	Adunof	Adupto (38%)
AT3G25510	130.881	1265.49	698.184	3.27447	0.213355	15.3475	3.68e-53	2.31e-50	Adunof	Adupto (38%)
AT4G13990	10.1504	97.5281	53.8392	3.2611	0.434292	7.509	5.96e-14	1.8e-12	Adunof	Adupto (38%)
AT1G49150	1.34457	12.6263	6.98545	3.22326	1.22547	2.63023	0.00853281	0.0297988	Adunof	Adupto (38%)
AT4G29080	31.7368	286.652	159.195	3.17699	0.379906	8.36256	6.14e-17	2.79e-15	Adunof	Adupto (38%)
AT3G45160	24.0758	213.155	118.616	3.14537	0.340652	9.23336	2.62e-20	1.78e-18	Adunof	Adupto (38%)
AT1G56600	51.5057	452.188	251.847	3.13514	0.396533	7.90636	2.65e-15	9.74e-14	Adunof	Adupto (38%)
AT2G43570	124.171	1081.61	602.891	3.12377	0.263151	11.8706	1.68e-32	3.67e-30	Adunof	Adupto (38%)
AT1G24020	9.85724	85.3775	47.6174	3.115	0.676662	4.60348	4.15e-06	3.53e-05	Adunof	Adupto (38%)
AT2G37720	2.06672	17.7111	9.8889	3.10794	1.17675	2.64113	0.00826294	0.0289926	Adunof	Adupto (38%)
AT3G23120	230.163	1968.44	1099.3	3.09694	0.341856	9.05919	1.31e-19	8.29e-18	Adunof	Adupto (38%)
AT2G32680	287.12	2421.84	1354.48	3.07654	0.714046	4.30859	1.64e-05	0.000122765	Adunof	Adupto (38%)
AT5G65090	9.38794	79.265	44.3265	3.07533	1.0009	3.07256	0.00212228	0.00909159	Adunof	Adupto (38%)
AT3G23110	52.0876	423.453	237.77	3.02539	0.380979	7.9411	2e-15	7.49e-14	Adunof	Adupto (38%)
AT2G04495	418.767	3292.83	1855.8	2.97554	0.249925	11.9057	1.11e-32	2.46e-30	Adunof	Adupto (38%)
AT3G15270	29.2565	225.361	127.309	2.94612	0.324489	9.07927	1.09e-19	6.96e-18	Adunof	Adupto (38%)
AT4G00700	519.369	3959.91	2239.64	2.93076	0.270245	10.8448	2.11e-27	2.77e-25	Adunof	Adupto (38%)
AT4G23180	4407.45	33356.8	18882.1	2.92	0.279819	10.4353	1.71e-25	1.89e-23	Adunof	Adupto (38%)
AT1G35710	5038.96	36031.4	20535.2	2.83809	0.261901	10.8365	2.31e-27	2.99e-25	Adunof	Adupto (38%)
AT3G23010	54.4687	369.894	212.182	2.76177	0.257386	10.7301	7.35e-27	8.89e-25	Adunof	Adupto (38%)
AT5G06330	10.8393	73.1304	41.9848	2.7527	0.518042	5.31366	1.07e-07	1.25e-06	Adunof	Adupto (38%)
AT5G22570	107.83	697.363	402.596	2.6933	0.809492	3.32714	0.000877413	0.00420132	Adunof	Adupto (38%)
AT3G45860	1304.64	8365	4834.82	2.68074	0.365282	7.33883	2.15e-13	6.04e-12	Adunof	Adupto (38%)
AT4G11070	103.587	650.615	377.101	2.6522	0.312903	8.47613	2.33e-17	1.13e-15	Adunof	Adupto (38%)
AT1G36680	28.1955	176.288	102.242	2.64441	0.358794	7.37029	1.7e-13	4.83e-12	Adunof	Adupto (38%)
AT1G52810	7.21999	44.9634	26.0917	2.64248	0.905311	2.91887	0.00351306	0.0140264	Adunof	Adupto (38%)
AT4G34860	9.5109	58.7031	34.107	2.62565	0.607557	4.32165	1.55e-05	0.000116326	Adunof	Adupto (38%)
AT2G15090	384.554	2364	1374.28	2.62005	0.223278	11.7345	8.48e-32	1.72e-29	Adunof	Adupto (38%)
AT5G09290	19.0222	116.122	67.5722	2.61012	0.369363	7.06653	1.59e-12	4e-11	Adunof	Adupto (38%)
AT3G58865	15.2363	90.7798	53.0081	2.57254	0.401116	6.41346	1.42e-10	2.69e-09	Adunof	Adupto (38%)
AT3G20810	61.3418	360.73	211.036	2.5567	0.345749	7.39469	1.42e-13	4.1e-12	Adunof	Adupto (38%)
AT5G41761	179.085	1050.05	614.566	2.5518	0.303954	8.39535	4.65e-17	2.14e-15	Adunof	Adupto (38%)
AT5G60900	385.795	2258.98	1322.39	2.55016	0.282612	9.02354	1.82e-19	1.13e-17	Adunof	Adupto (38%)
AT4G14400	13036.9	74626	43831.4	2.51709	0.185871	13.5421	8.82e-42	3.11e-39	Adunof	Adupto (38%)
AT2G39850	695.873	3965.64	2330.76	2.51088	0.268142	9.364	7.68e-21	5.44e-19	Adunof	Adupto (38%)
AT5G39010	9.182	52.0971	30.6395	2.50472	0.785293	3.18953	0.00142504	0.00641477	Adunof	Adupto (38%)
AT5G66400	48.8693	276.117	162.493	2.50042	0.321504	7.77725	7.41e-15	2.52e-13	Adunof	Adupto (38%)
AT5G55250	9.77619	55.1841	32.4801	2.49501	0.9118	2.73636	0.00621225	0.0228181	Adunof	Adupto (38%)
AT3G12230	265.401	1486.93	876.166	2.4858	0.287542	8.64498	5.38e-18	2.8e-16	Adunof	Adupto (38%)
AT3G21950	33.338	184.79	109.064	2.4717	0.289262	8.54483	1.29e-17	6.39e-16	Adunof	Adupto (38%)
AT2G40100	66.6	366.422	216.511	2.46007	0.298023	8.25464	1.52e-16	6.59e-15	Adunof	Adupto (38%)
AT5G38350	13.4948	74.1244	43.8096	2.45446	0.530507	4.62663	3.72e-06	3.18e-05	Adunof	Adupto (38%)
AT2G44480	30.9864	168.55	99.768	2.44461	0.370656	6.59535	4.24e-11	8.73e-10	Adunof	Adupto (38%)
AT1G58300	31.2077	165.279	98.2431	2.40444	0.435346	5.52307	3.33e-08	4.26e-07	Adunof	Adupto (38%)
AT2G35970	17.6153	92.523	55.0692	2.39211	0.52584	4.54912	5.39e-06	4.46e-05	Adunof	Adupto (38%)
AT1G65484	23.3412	122.355	72.8479	2.38825	0.398155	5.9983	1.99e-09	3.12e-08	Adunof	Adupto (38%)
AT3G03850	11.931	61.5699	36.7504	2.3693	0.524935	4.51351	6.38e-06	5.21e-05	Adunof	Adupto (38%)
AT5G19880	9.53333	49.1152	29.3243	2.36634	0.671778	3.5225	0.000427498	0.00223531	Adunof	Adupto (38%)
AT5G07030	30.6869	157.672	94.1797	2.35909	0.464786	5.07564	3.86e-07	4.04e-06	Adunof	Adupto (38%)
AT4G17030	19.9644	101.099	60.5315	2.33889	0.451045	5.18549	2.15e-07	2.37e-06	Adunof	Adupto (38%)
AT1G03820	36.4203	181.628	109.024	2.31677	0.515142	4.49735	6.88e-06	5.58e-05	Adunof	Adupto (38%)
AT2G42610	42.62	207.162	124.891	2.27983	0.359706	6.33804	2.33e-10	4.22e-09	Adunof	Adupto (38%)
AT1G65500	1728.16	8342.47	5035.31	2.27132	0.237307	9.57121	1.06e-21	8.48e-20	Adunof	Adupto (38%)
AT1G21270	3989.3	19243.1	11616.2	2.27017	0.201388	11.2727	1.79e-29	2.9e-27	Adunof	Adupto (38%)
AT4G13840	931.635	4489.97	2710.8	2.26882	0.136355	16.639	3.63e-62	4.56e-59	Adunof	Adupto (38%)
AT1G67105	13.3026	63.1985	38.2506	2.25071	0.445992	5.04652	4.5e-07	4.64e-06	Adunof	Adupto (38%)
AT1G29720	1062.91	5055.28	3059.09	2.24981	0.140378	16.0267	8.31e-58	6.18e-55	Adunof	Adupto (38%)
AT2G40740	77.0701	364.952	221.011	2.24471	0.420125	5.34294	9.14e-08	1.08e-06	Adunof	Adupto (38%)
AT5G28773	10.2547	48.4683	29.3615	2.24386	0.627431	3.57626	0.00034854	0.00187473	Adunof	Adupto (38%)
AT3G55710	5.44436	25.6948	15.5696	2.23895	0.776091	2.88491	0.00391529	0.0153964	Adunof	Adupto (38%)
AT5G22930	9.20402	42.9335	26.0688	2.22308	0.809334	2.7468	0.00601796	0.022219	Adunof	Adupto (38%)
AT4G17660	48.9462	220.989	134.968	2.17652	0.420613	5.17464	2.28e-07	2.49e-06	Adunof	Adupto (38%)
AT4G16700	49.191	217.43	133.311	2.14339	0.263894	8.12218	4.58e-16	1.84e-14	Adunof	Adupto (38%)
AT1G54000	39.0279	170.105	104.567	2.12545	0.516085	4.11842	3.81e-05	0.000261844	Adunof	Adupto (38%)
AT3G11010	655.213	2847.12	1751.17	2.11962	0.309814	6.8416	7.83e-12	1.79e-10	Adunof	Adupto (38%)
AT5G25980	1915.51	8266.95	5091.23	2.10969	0.202614	10.4124	2.18e-25	2.36e-23	Adunof	Adupto (38%)
AT1G64390	122.111	527.106	324.609	2.10957	0.268242	7.86444	3.71e-15	1.31e-13	Adunof	Adupto (38%)
AT3G50460	74.5193	316.792	195.656	2.08853	0.289839	7.20584	5.77e-13	1.55e-11	Adunof	Adupto (38%)
AT1G28110	24.2582	100.847	62.5525	2.058	0.41332	4.97921	6.38e-07	6.38e-06	Adunof	Adupto (38%)
AT1G65370	56.5969	230.145	143.371	2.02259	0.260077	7.77687	7.43e-15	2.53e-13	Adunof	Adupto (38%)
AT1G22250	48.329	196.101	122.215	2.02128	0.3179	6.35823	2.04e-10	3.76e-09	Adunof	Adupto (38%)
AT1G60060	11.8919	48.1699	30.0309	2.01849	0.607364	3.32337	0.000889383	0.00425255	Adunof	Adupto (38%)
AT2G38810	18.014	72.7322	45.3731	2.0141	0.446102	4.51488	6.34e-06	5.18e-05	Adunof	Adupto (38%)
AT5G64770	195.299	784.963	490.131	2.00758	0.287028	6.99438	2.66e-12	6.48e-11	Adunof	Adupto (38%)
AT2G29110	462.888	1827.43	1145.16	1.98142	0.306842	6.45745	1.06e-10	2.06e-09	Adunof	Adupto (38%)
AT3G15357	5.45516	21.4135	13.4343	1.97455	0.77344	2.55295	0.0106816	0.0359513	Adunof	Adupto (38%)
AT2G04135	30.5596	119.641	75.1003	1.96909	0.414085	4.75527	1.98e-06	1.79e-05	Adunof	Adupto (38%)
AT2G40750	1129.21	4388.08	2758.64	1.95829	0.66736	2.93438	0.00334217	0.0134512	Adunof	Adupto (38%)
AT3G45290	1570.25	6091.79	3831.02	1.9559	0.167288	11.6918	1.4e-31	2.79e-29	Adunof	Adupto (38%)
AT1G23840	411.557	1594.12	1002.84	1.95382	0.166054	11.7662	5.83e-32	1.21e-29	Adunof	Adupto (38%)
AT2G26390	46.8518	181.363	114.107	1.95271	0.346655	5.633	1.77e-08	2.36e-07	Adunof	Adupto (38%)
AT5G22580	364.111	1402.2	883.157	1.94504	0.340131	5.71849	1.07e-08	1.49e-07	Adunof	Adupto (38%)
AT5G27330	14.9116	57.3023	36.107	1.94099	0.461381	4.20691	2.59e-05	0.000184253	Adunof	Adupto (38%)
AT5G24530	1780.33	6788.13	4284.23	1.93091	0.166937	11.5667	6.08e-31	1.14e-28	Adunof	Adupto (38%)
AT2G01950	29.8511	112.095	70.9728	1.90816	0.351609	5.42694	5.73e-08	7.06e-07	Adunof	Adupto (38%)
AT2G17050	22.566	80.8279	51.697	1.84244	0.637335	2.89085	0.00384201	0.0151403	Adunof	Adupto (38%)
AT5G25475	20.356	72.9307	46.6433	1.84023	0.389133	4.72907	2.26e-06	2.01e-05	Adunof	Adupto (38%)
AT3G57150	1025.19	3666.4	2345.79	1.83823	0.152566	12.0488	1.97e-33	4.54e-31	Adunof	Adupto (38%)
AT1G17610	139.453	496.707	318.08	1.83231	0.210162	8.71856	2.82e-18	1.52e-16	Adunof	Adupto (38%)
AT5G57130	42.6756	151.384	97.0297	1.82619	0.464921	3.92797	8.57e-05	0.000538246	Adunof	Adupto (38%)
AT4G25631	321.027	1136.75	728.89	1.82362	0.242226	7.52857	5.13e-14	1.56e-12	Adunof	Adupto (38%)
AT5G61250	163.673	578.7	371.186	1.82198	0.231757	7.86158	3.79e-15	1.34e-13	Adunof	Adupto (38%)
AT5G27120	899.5	3179.77	2039.64	1.82153	0.191721	9.50092	2.08e-21	1.61e-19	Adunof	Adupto (38%)
AT3G20090	23.969	83.7731	53.8711	1.80297	0.427337	4.21909	2.45e-05	0.000175318	Adunof	Adupto (38%)
AT3G44326	10.1948	34.905	22.5499	1.77625	0.575138	3.08839	0.00201247	0.00866654	Adunof	Adupto (38%)
AT1G08450	6304.74	21500.3	13902.5	1.76988	0.153351	11.5414	8.16e-31	1.46e-28	Adunof	Adupto (38%)
AT3G59670	244.894	830.368	537.631	1.76118	0.229494	7.67419	1.66e-14	5.4e-13	Adunof	Adupto (38%)
AT4G28162	347.096	1176.22	761.658	1.76114	0.237759	7.40727	1.29e-13	3.75e-12	Adunof	Adupto (38%)
AT1G70890	198.849	672.383	435.616	1.75775	0.219825	7.99617	1.28e-15	4.95e-14	Adunof	Adupto (38%)
AT1G67710	25.5857	85.447	55.5163	1.74192	0.378924	4.59703	4.29e-06	3.63e-05	Adunof	Adupto (38%)
AT5G09840	94.1164	314.736	204.426	1.7407	0.291682	5.9678	2.4e-09	3.71e-08	Adunof	Adupto (38%)
AT1G08610	53.201	176.876	115.039	1.73229	0.300184	5.77075	7.89e-09	1.12e-07	Adunof	Adupto (38%)
AT3G07600	25.7006	85.2947	55.4977	1.72941	0.457116	3.78331	0.000154756	0.000914275	Adunof	Adupto (38%)
AT1G77660	67.2843	222.851	145.068	1.72809	0.328833	5.25524	1.48e-07	1.68e-06	Adunof	Adupto (38%)
AT3G29030	153.33	507.214	330.272	1.72621	0.239469	7.20847	5.66e-13	1.52e-11	Adunof	Adupto (38%)
AT5G26170	42.78	140.146	91.4629	1.7119	0.602014	2.84363	0.00446027	0.0171972	Adunof	Adupto (38%)
AT2G22190	228.562	747.354	487.958	1.70954	0.218625	7.81948	5.3e-15	1.84e-13	Adunof	Adupto (38%)
AT5G48290	11.186	36.5025	23.8442	1.70591	0.685854	2.48727	0.0128727	0.0419798	Adunof	Adupto (38%)
AT1G28400	231.725	753.768	492.746	1.70202	0.247071	6.88882	5.63e-12	1.31e-10	Adunof	Adupto (38%)
AT1G31580	12277.8	39814.7	26046.2	1.69725	0.192001	8.8398	9.59e-19	5.52e-17	Adunof	Adupto (38%)
AT2G39230	65.0907	207.762	136.427	1.67284	0.357396	4.68062	2.86e-06	2.5e-05	Adunof	Adupto (38%)
AT3G42810	406.368	1279.69	843.029	1.65497	0.122188	13.5445	8.55e-42	3.06e-39	Adunof	Adupto (38%)
AT2G41180	733.816	2309.95	1521.88	1.65451	0.19028	8.69516	3.46e-18	1.85e-16	Adunof	Adupto (38%)
AT4G24780	298.843	921.608	610.226	1.62456	0.277149	5.86169	4.58e-09	6.77e-08	Adunof	Adupto (38%)
AT2G22630	18.3229	56.3305	37.3267	1.61983	0.447035	3.6235	0.000290647	0.00160287	Adunof	Adupto (38%)
AT1G64360	1719.43	5278.22	3498.83	1.61816	0.259128	6.24464	4.25e-10	7.4e-09	Adunof	Adupto (38%)
AT3G27400	43.7516	133.319	88.5352	1.6074	0.420909	3.81888	0.000134058	0.000805271	Adunof	Adupto (38%)
AT1G23410	12.5023	37.8956	25.199	1.59726	0.537196	2.97333	0.0029459	0.0120374	Adunof	Adupto (38%)
AT3G54820	10.8725	32.7732	21.8228	1.5916	0.59218	2.6877	0.00719468	0.0257946	Adunof	Adupto (38%)
AT3G44940	64.5525	193.949	129.251	1.58859	0.354994	4.47497	7.64e-06	6.15e-05	Adunof	Adupto (38%)
AT1G59590	589.369	1762.09	1175.73	1.58031	0.294273	5.37021	7.86e-08	9.4e-07	Adunof	Adupto (38%)
AT2G13410	24.4065	72.2657	48.3361	1.56852	0.613135	2.5582	0.0105216	0.0354783	Adunof	Adupto (38%)
AT3G48630	670.196	1985.59	1327.9	1.56712	0.372014	4.21253	2.53e-05	0.000180107	Adunof	Adupto (38%)
AT2G10931	46.4215	137.706	92.0639	1.56678	0.459003	3.41345	0.00064146	0.00318555	Adunof	Adupto (38%)
AT2G01940	122.309	359.804	241.056	1.55684	0.240432	6.47517	9.47e-11	1.85e-09	Adunof	Adupto (38%)
AT1G80270	225.704	664.309	445.006	1.55681	0.277152	5.61716	1.94e-08	2.58e-07	Adunof	Adupto (38%)
AT2G34260	230.078	675.173	452.625	1.55253	0.342834	4.52851	5.94e-06	4.87e-05	Adunof	Adupto (38%)
AT2G36870	286.586	839.719	563.152	1.55041	0.198485	7.81122	5.66e-15	1.95e-13	Adunof	Adupto (38%)
AT5G34790	52.0931	151.48	101.786	1.53881	0.348536	4.41506	1.01e-05	7.9e-05	Adunof	Adupto (38%)
AT1G26558	27.0946	78.6871	52.8909	1.53678	0.373344	4.11625	3.85e-05	0.00026378	Adunof	Adupto (38%)
AT1G27030	140.488	407.362	273.925	1.53639	0.215959	7.11427	1.13e-12	2.9e-11	Adunof	Adupto (38%)
AT4G15640	137.839	397.217	267.528	1.5263	0.329836	4.62745	3.7e-06	3.17e-05	Adunof	Adupto (38%)
AT5G26230	51.8186	148.863	100.341	1.52158	0.327692	4.64333	3.43e-06	2.95e-05	Adunof	Adupto (38%)
AT4G32000	70.2156	201.444	135.83	1.521	0.401751	3.78594	0.000153131	0.000906542	Adunof	Adupto (38%)
AT1G56110	1729.84	4960.67	3345.25	1.5198	0.203811	7.45692	8.86e-14	2.62e-12	Adunof	Adupto (38%)
AT1G12211	41.4123	118.661	80.0365	1.51977	0.527161	2.88293	0.00394	0.0154636	Adunof	Adupto (38%)
AT3G25020	1658.44	4754.55	3206.5	1.5195	0.204319	7.43693	1.03e-13	3.03e-12	Adunof	Adupto (38%)
AT4G22130	52.0646	148.859	100.462	1.51636	0.31483	4.81642	1.46e-06	1.35e-05	Adunof	Adupto (38%)
AT1G03360	127.002	363.339	245.17	1.51553	0.307799	4.92374	8.49e-07	8.26e-06	Adunof	Adupto (38%)
AT5G64000	465.127	1321.99	893.559	1.50726	0.219856	6.85566	7.1e-12	1.64e-10	Adunof	Adupto (38%)
AT1G13830	254.466	722.344	488.405	1.50572	0.263493	5.71446	1.1e-08	1.52e-07	Adunof	Adupto (38%)
AT5G38310	126.863	359.675	243.269	1.50414	0.30825	4.8796	1.06e-06	1.02e-05	Adunof	Adupto (38%)
AT4G14365	15237.6	43180.2	29208.9	1.50275	0.226672	6.62962	3.37e-11	7e-10	Adunof	Adupto (38%)
AT3G62780	135.333	382.771	259.052	1.50091	0.245072	6.12434	9.11e-10	1.51e-08	Adunof	Adupto (38%)
AT1G07050	364.021	1029.33	696.674	1.49981	0.238103	6.29899	3e-10	5.35e-09	Adunof	Adupto (38%)
AT3G18600	605.968	1713.49	1159.73	1.49931	0.224599	6.67551	2.46e-11	5.21e-10	Adunof	Adupto (38%)
AT3G61280	1252.38	3520.93	2386.65	1.49145	0.132819	11.2292	2.93e-29	4.56e-27	Adunof	Adupto (38%)
AT4G00940	68.9642	192.82	130.892	1.48478	0.326071	4.55356	5.27e-06	4.38e-05	Adunof	Adupto (38%)
AT5G03640	98.7921	276.154	187.473	1.48237	0.31882	4.64953	3.33e-06	2.87e-05	Adunof	Adupto (38%)
AT1G15250	173.136	483.56	328.348	1.48099	0.195424	7.57835	3.5e-14	1.08e-12	Adunof	Adupto (38%)
AT3G44750	519.642	1433.17	976.405	1.46331	0.163833	8.9317	4.2e-19	2.5e-17	Adunof	Adupto (38%)
AT5G60670	155.464	426.647	291.056	1.45562	0.268594	5.41942	5.98e-08	7.32e-07	Adunof	Adupto (38%)
AT4G23170	4886.63	13366.6	9126.63	1.45176	0.241135	6.02051	1.74e-09	2.75e-08	Adunof	Adupto (38%)
AT4G27010	315.264	859.478	587.371	1.44671	0.212957	6.79342	1.1e-11	2.46e-10	Adunof	Adupto (38%)
AT3G18130	495.226	1338.14	916.683	1.4337	0.214629	6.6799	2.39e-11	5.08e-10	Adunof	Adupto (38%)
AT3G13150	83.0509	223.255	153.153	1.42612	0.26552	5.37105	7.83e-08	9.37e-07	Adunof	Adupto (38%)
AT3G05060	945.357	2540.05	1742.7	1.42575	0.203442	7.00811	2.42e-12	5.91e-11	Adunof	Adupto (38%)
AT5G39850	148.449	398.242	273.345	1.42376	0.20622	6.90408	5.05e-12	1.18e-10	Adunof	Adupto (38%)
AT1G47840	105.121	281.192	193.157	1.41912	0.245747	5.77471	7.71e-09	1.1e-07	Adunof	Adupto (38%)
AT5G62370	93.4914	249.574	171.532	1.41583	0.265958	5.32351	1.02e-07	1.19e-06	Adunof	Adupto (38%)
AT1G06720	804.993	2122.06	1463.53	1.39824	0.164619	8.49378	2e-17	9.76e-16	Adunof	Adupto (38%)
AT1G55205	37.5373	98.6568	68.097	1.39254	0.41443	3.36015	0.000779009	0.00378799	Adunof	Adupto (38%)
AT1G67000	51.6653	135.404	93.5349	1.39104	0.549994	2.5292	0.0114324	0.0380503	Adunof	Adupto (38%)
AT3G01860	716.726	1871.62	1294.17	1.38473	0.216985	6.38171	1.75e-10	3.25e-09	Adunof	Adupto (38%)
AT1G31850	440.764	1150.69	795.725	1.3843	0.134091	10.3236	5.51e-25	5.79e-23	Adunof	Adupto (38%)
AT3G20960	528.788	1371.24	950.015	1.37484	0.114079	12.0516	1.9e-33	4.44e-31	Adunof	Adupto (38%)
AT3G19250	251.469	650.656	451.063	1.37137	0.272223	5.03766	4.71e-07	4.85e-06	Adunof	Adupto (38%)
AT2G19670	66.9555	173.173	120.064	1.37097	0.318055	4.31049	1.63e-05	0.000121807	Adunof	Adupto (38%)
AT1G05950	28.9621	74.7134	51.8378	1.36842	0.44953	3.04411	0.00233372	0.00986962	Adunof	Adupto (38%)
AT5G44565	400.503	1033.49	716.998	1.3677	0.196685	6.95376	3.56e-12	8.49e-11	Adunof	Adupto (38%)
AT5G20700	3315.67	8546.21	5930.94	1.36602	0.203386	6.71641	1.86e-11	4.05e-10	Adunof	Adupto (38%)
AT2G27840	224.538	578.357	401.447	1.36425	0.230203	5.92628	3.1e-09	4.68e-08	Adunof	Adupto (38%)
AT1G10490	683.2	1757.99	1220.59	1.36324	0.157602	8.64989	5.16e-18	2.69e-16	Adunof	Adupto (38%)
AT5G27630	22.9446	59.0474	40.996	1.36107	0.477063	2.85303	0.00433051	0.0167534	Adunof	Adupto (38%)
AT1G71960	235.182	604.195	419.688	1.36094	0.23495	5.79245	6.94e-09	9.94e-08	Adunof	Adupto (38%)
AT2G40080	804.126	2059.83	1431.98	1.35697	0.125742	10.7916	3.77e-27	4.78e-25	Adunof	Adupto (38%)
AT4G32200	636.74	1630.69	1133.72	1.35662	0.166965	8.12518	4.47e-16	1.8e-14	Adunof	Adupto (38%)
AT1G51380	28.9372	73.9748	51.456	1.3552	0.447964	3.02525	0.00248426	0.0104097	Adunof	Adupto (38%)
AT2G36120	808.617	2067.82	1438.22	1.35472	0.231959	5.84033	5.21e-09	7.62e-08	Adunof	Adupto (38%)
AT5G39450	314.896	804.868	559.882	1.35445	0.160497	8.43907	3.2e-17	1.5e-15	Adunof	Adupto (38%)
AT3G06680	127.582	326.313	226.947	1.35435	0.195926	6.91255	4.76e-12	1.12e-10	Adunof	Adupto (38%)
AT1G27130	1247.06	3187.97	2217.52	1.35422	0.261215	5.18433	2.17e-07	2.38e-06	Adunof	Adupto (38%)
AT5G26180	519.605	1321.82	920.71	1.34679	0.209197	6.43792	1.21e-10	2.32e-09	Adunof	Adupto (38%)
AT2G02930	174.204	441.845	308.025	1.34352	0.238638	5.62995	1.8e-08	2.4e-07	Adunof	Adupto (38%)
AT1G48280	589.459	1495.17	1042.31	1.34288	0.14616	9.18775	4.01e-20	2.71e-18	Adunof	Adupto (38%)
AT1G64710	3261.21	8239.19	5750.2	1.33715	0.315591	4.23696	2.27e-05	0.000163571	Adunof	Adupto (38%)
AT2G21660	42759.2	107856	75307.8	1.3348	0.153022	8.72297	2.71e-18	1.47e-16	Adunof	Adupto (38%)
AT1G35720	2601.51	6553.56	4577.53	1.33285	0.151877	8.77589	1.7e-18	9.5e-17	Adunof	Adupto (38%)
AT3G10110	90.2938	227.381	158.838	1.33109	0.365027	3.64655	0.000265786	0.00148	Adunof	Adupto (38%)
AT2G02100	351.513	884.023	617.768	1.33061	0.234679	5.6699	1.43e-08	1.95e-07	Adunof	Adupto (38%)
AT3G56070	449.675	1130.9	790.287	1.33013	0.223015	5.96431	2.46e-09	3.78e-08	Adunof	Adupto (38%)
AT3G21010	52.4569	131.37	91.9136	1.32322	0.356845	3.70811	0.000208814	0.00119357	Adunof	Adupto (38%)
AT4G04220	1513.06	3785.32	2649.19	1.32308	0.174273	7.59198	3.15e-14	9.8e-13	Adunof	Adupto (38%)
AT3G48650	1997.08	4993.45	3495.26	1.32224	0.268824	4.91861	8.72e-07	8.47e-06	Adunof	Adupto (38%)
AT2G40475	72.7374	181.505	127.121	1.31969	0.545488	2.41929	0.0155509	0.0491799	Adunof	Adupto (38%)
AT4G26270	271.726	674.535	473.131	1.3123	0.194606	6.74335	1.55e-11	3.41e-10	Adunof	Adupto (38%)
AT3G28540	3905.66	9662.29	6783.98	1.30682	0.154684	8.44829	2.96e-17	1.4e-15	Adunof	Adupto (38%)
AT5G15550	544.163	1339.95	942.056	1.29974	0.156735	8.29255	1.11e-16	4.88e-15	Adunof	Adupto (38%)
AT1G30160	193.646	474.57	334.108	1.29322	0.249395	5.18545	2.15e-07	2.37e-06	Adunof	Adupto (38%)
AT2G32060	699.374	1709.11	1204.24	1.28896	0.222034	5.80523	6.43e-09	9.24e-08	Adunof	Adupto (38%)
AT3G12860	56.4584	137.732	97.0952	1.28689	0.363248	3.54272	0.000396018	0.00209252	Adunof	Adupto (38%)
AT5G61030	133.957	326.818	230.388	1.28587	0.267543	4.80622	1.54e-06	1.42e-05	Adunof	Adupto (38%)
AT4G18730	841.739	2052.11	1446.92	1.28562	0.135876	9.46172	3.03e-21	2.24e-19	Adunof	Adupto (38%)
AT5G01600	1085.93	2641.87	1863.9	1.28262	0.299488	4.28269	1.85e-05	0.000136197	Adunof	Adupto (38%)
AT5G49630	499.073	1213.08	856.075	1.28157	0.335087	3.82459	0.000130989	0.000789435	Adunof	Adupto (38%)
AT5G07780	83.0423	201.533	142.288	1.27955	0.305214	4.19232	2.76e-05	0.000195475	Adunof	Adupto (38%)
AT2G37600	113.08	274.19	193.635	1.27783	0.196785	6.49353	8.38e-11	1.65e-09	Adunof	Adupto (38%)
AT1G31860	248.456	602.659	425.557	1.27776	0.225816	5.65843	1.53e-08	2.07e-07	Adunof	Adupto (38%)
AT3G22660	648.701	1572.13	1110.42	1.2768	0.131998	9.67286	3.93e-22	3.26e-20	Adunof	Adupto (38%)
AT2G43375	51.0819	123.735	87.4084	1.27499	0.331899	3.84149	0.000122288	0.000742874	Adunof	Adupto (38%)
AT4G10450	458.641	1109.32	783.978	1.27388	0.155644	8.18455	2.73e-16	1.13e-14	Adunof	Adupto (38%)
AT5G52545	423.317	1020.27	721.793	1.26908	0.152602	8.31623	9.08e-17	4.04e-15	Adunof	Adupto (38%)
AT3G06530	1721.22	4148.19	2934.71	1.26897	0.203147	6.24656	4.2e-10	7.33e-09	Adunof	Adupto (38%)
AT1G34380	149.805	360.169	254.987	1.26562	0.189828	6.66721	2.61e-11	5.48e-10	Adunof	Adupto (38%)
AT4G16745	293.907	704.526	499.216	1.2614	0.129009	9.77761	1.4e-22	1.2e-20	Adunof	Adupto (38%)
AT1G62290	74.5504	178.192	126.371	1.25765	0.317753	3.95795	7.56e-05	0.000481631	Adunof	Adupto (38%)
AT2G43141	241.918	574.733	408.325	1.24768	0.252317	4.9449	7.62e-07	7.48e-06	Adunof	Adupto (38%)
AT4G12600	777.11	1845.58	1311.34	1.24762	0.19447	6.41551	1.4e-10	2.65e-09	Adunof	Adupto (38%)
AT4G04940	620.037	1471.67	1045.85	1.24677	0.193651	6.43822	1.21e-10	2.32e-09	Adunof	Adupto (38%)
AT5G22545	45.1747	107.162	76.1683	1.24628	0.322611	3.8631	0.000111957	0.000686487	Adunof	Adupto (38%)
AT2G29980	197.072	467.333	332.202	1.24614	0.204241	6.10133	1.05e-09	1.73e-08	Adunof	Adupto (38%)
AT4G22380	317.489	753.099	535.294	1.24569	0.138414	8.99973	2.26e-19	1.38e-17	Adunof	Adupto (38%)
AT5G45775	880.881	2085.89	1483.39	1.24338	0.168719	7.36956	1.71e-13	4.85e-12	Adunof	Adupto (38%)
AT1G55120	569.804	1347.76	958.785	1.24193	0.177104	7.01244	2.34e-12	5.77e-11	Adunof	Adupto (38%)
AT2G18520	70.5365	166.793	118.665	1.24099	0.325295	3.81498	0.000136196	0.000815429	Adunof	Adupto (38%)
AT1G76040	909.904	2149.96	1529.93	1.24064	0.281833	4.40203	1.07e-05	8.34e-05	Adunof	Adupto (38%)
AT5G08620	659.687	1559.04	1109.36	1.24052	0.140995	8.79827	1.39e-18	7.83e-17	Adunof	Adupto (38%)
AT4G34560	159.202	376.004	267.603	1.24007	0.332545	3.72903	0.000192219	0.00111042	Adunof	Adupto (38%)
AT1G52930	294.566	694.529	494.547	1.23714	0.142814	8.66257	4.61e-18	2.43e-16	Adunof	Adupto (38%)
AT4G11000	813.845	1914.04	1363.94	1.234	0.199141	6.1966	5.77e-10	9.85e-09	Adunof	Adupto (38%)
AT5G06610	75.5603	177.051	126.306	1.22943	0.244618	5.02594	5.01e-07	5.13e-06	Adunof	Adupto (38%)
AT1G79470	268.222	627.982	448.102	1.22758	0.146807	8.36183	6.18e-17	2.8e-15	Adunof	Adupto (38%)
AT3G47950	153.686	359.684	256.685	1.2263	0.225538	5.4372	5.41e-08	6.69e-07	Adunof	Adupto (38%)
AT4G04223	383.178	892.118	637.648	1.21912	0.229501	5.31207	1.08e-07	1.26e-06	Adunof	Adupto (38%)
AT5G54970	92.938	216.406	154.672	1.21883	0.23148	5.26539	1.4e-07	1.59e-06	Adunof	Adupto (38%)
AT4G02100	35.5865	82.8528	59.2197	1.21823	0.445911	2.73199	0.00629521	0.0230813	Adunof	Adupto (38%)
AT4G00620	469.071	1090.75	779.911	1.21718	0.173583	7.01208	2.35e-12	5.77e-11	Adunof	Adupto (38%)
AT3G25620	92.2623	213.647	152.955	1.21076	0.239675	5.05166	4.38e-07	4.53e-06	Adunof	Adupto (38%)
AT5G38250	1278.61	2958.11	2118.36	1.21027	0.127672	9.47959	2.55e-21	1.93e-19	Adunof	Adupto (38%)
AT4G31230	77.9082	180.356	129.132	1.20958	0.350178	3.45419	0.000551957	0.00279715	Adunof	Adupto (38%)
AT1G56540	731.206	1689.78	1210.49	1.20868	0.238696	5.06369	4.11e-07	4.27e-06	Adunof	Adupto (38%)
AT5G22740	145.758	336.114	240.936	1.20609	0.243337	4.95645	7.18e-07	7.1e-06	Adunof	Adupto (38%)
AT3G57940	528.497	1217.84	873.171	1.20406	0.168097	7.1629	7.9e-13	2.07e-11	Adunof	Adupto (38%)
AT1G35320	21.1055	48.5441	34.8248	1.20284	0.441877	2.72211	0.00648668	0.0236752	Adunof	Adupto (38%)
AT4G34980	616.571	1416.86	1016.72	1.2004	0.201951	5.94402	2.78e-09	4.24e-08	Adunof	Adupto (38%)
AT3G55130	1738.13	3991.19	2864.66	1.19925	0.200822	5.9717	2.35e-09	3.62e-08	Adunof	Adupto (38%)
AT3G61820	4009.93	9202.11	6606.02	1.19836	0.171526	6.98649	2.82e-12	6.83e-11	Adunof	Adupto (38%)
AT4G04670	275.963	632.648	454.305	1.19634	0.188207	6.35651	2.06e-10	3.79e-09	Adunof	Adupto (38%)
AT1G49230	487.94	1115.98	801.961	1.19364	0.252168	4.73354	2.21e-06	1.98e-05	Adunof	Adupto (38%)
AT4G27300	1824.06	4156.82	2990.44	1.18839	0.266595	4.45764	8.29e-06	6.61e-05	Adunof	Adupto (38%)
AT3G27550	239.985	546.621	393.303	1.18703	0.177879	6.67321	2.5e-11	5.29e-10	Adunof	Adupto (38%)
AT3G03920	1127.83	2559.52	1843.67	1.1823	0.104779	11.2838	1.58e-29	2.57e-27	Adunof	Adupto (38%)
AT1G78190	77.8822	176.789	127.336	1.1816	0.257313	4.59206	4.39e-06	3.71e-05	Adunof	Adupto (38%)
AT3G50470	2261.47	5117.21	3689.34	1.17811	0.154456	7.62748	2.39e-14	7.59e-13	Adunof	Adupto (38%)
AT4G21960	16122.2	36477.9	26300.1	1.17798	0.164159	7.17585	7.19e-13	1.91e-11	Adunof	Adupto (38%)
AT3G21540	766.599	1734.23	1250.41	1.17752	0.233295	5.04733	4.48e-07	4.63e-06	Adunof	Adupto (38%)
AT5G44780	230.589	521.132	375.861	1.17626	0.148835	7.90312	2.72e-15	9.94e-14	Adunof	Adupto (38%)
AT2G02450	1770.98	3995.73	2883.35	1.17389	0.149391	7.85779	3.91e-15	1.38e-13	Adunof	Adupto (38%)
AT3G28480	878.881	1982.16	1430.52	1.17334	0.18926	6.19959	5.66e-10	9.71e-09	Adunof	Adupto (38%)
AT5G06510	61.2367	137.413	99.3248	1.16677	0.324532	3.59525	0.000324076	0.00176013	Adunof	Adupto (38%)
AT5G07770	3979.27	8928.63	6453.95	1.1659	0.099582	11.7079	1.16e-31	2.33e-29	Adunof	Adupto (38%)
AT4G26070	1732.75	3884.24	2808.49	1.16459	0.172165	6.76439	1.34e-11	2.99e-10	Adunof	Adupto (38%)
AT3G13222	606.433	1359.32	982.874	1.16432	0.181137	6.42785	1.29e-10	2.47e-09	Adunof	Adupto (38%)
AT1G49600	2383.51	5333.3	3858.41	1.16186	0.126829	9.16087	5.15e-20	3.42e-18	Adunof	Adupto (38%)
AT5G02410	329.155	734.374	531.764	1.15816	0.162381	7.13236	9.87e-13	2.56e-11	Adunof	Adupto (38%)
AT2G21790	529.983	1182.32	856.151	1.15733	0.183107	6.32051	2.61e-10	4.69e-09	Adunof	Adupto (38%)
AT1G34180	462.137	1026.62	744.376	1.15154	0.226433	5.08558	3.66e-07	3.85e-06	Adunof	Adupto (38%)
AT4G31650	688.16	1526.53	1107.34	1.14924	0.196734	5.84158	5.17e-09	7.57e-08	Adunof	Adupto (38%)
AT1G73810	955.83	2118.12	1536.97	1.14811	0.266064	4.31514	1.6e-05	0.000119584	Adunof	Adupto (38%)
AT5G35520	62.1879	137.348	99.768	1.14325	0.29777	3.83939	0.000123342	0.000747841	Adunof	Adupto (38%)
AT3G14570	90.1222	198.568	144.345	1.14003	0.343806	3.3159	0.000913501	0.00435241	Adunof	Adupto (38%)
AT3G55510	539.959	1188.58	864.271	1.13798	0.217965	5.22094	1.78e-07	1.98e-06	Adunof	Adupto (38%)
AT2G14460	219.668	482.121	350.894	1.13396	0.218061	5.20022	1.99e-07	2.2e-06	Adunof	Adupto (38%)
AT3G12270	508.44	1112.5	810.468	1.12925	0.144497	7.81502	5.5e-15	1.9e-13	Adunof	Adupto (38%)
AT4G25340	1240.83	2709.75	1975.29	1.1267	0.191254	5.89113	3.84e-09	5.75e-08	Adunof	Adupto (38%)
AT5G19250	10852.5	23689	17270.8	1.1262	0.208599	5.39886	6.71e-08	8.14e-07	Adunof	Adupto (38%)
AT1G64880	547.137	1189.9	868.518	1.12047	0.137597	8.14315	3.85e-16	1.56e-14	Adunof	Adupto (38%)
AT5G16930	603.979	1312.65	958.314	1.11971	0.195009	5.74181	9.37e-09	1.32e-07	Adunof	Adupto (38%)
AT5G18470	2073.49	4501.84	3287.67	1.11854	0.253231	4.41707	1e-05	7.84e-05	Adunof	Adupto (38%)
AT5G67280	358.904	779.387	569.145	1.11824	0.157332	7.10748	1.18e-12	3.03e-11	Adunof	Adupto (38%)
AT3G10530	590.52	1282.01	936.265	1.11804	0.179701	6.22169	4.92e-10	8.5e-09	Adunof	Adupto (38%)
AT5G47700	738.042	1601.86	1169.95	1.11802	0.147023	7.60436	2.86e-14	8.95e-13	Adunof	Adupto (38%)
AT1G68650	125.088	271.439	198.263	1.11718	0.244308	4.57283	4.81e-06	4.03e-05	Adunof	Adupto (38%)
AT1G77940	2499.07	5412.9	3955.99	1.11495	0.102326	10.896	1.2e-27	1.65e-25	Adunof	Adupto (38%)
AT4G03450	1670.51	3614.01	2642.26	1.11343	0.170582	6.52726	6.7e-11	1.34e-09	Adunof	Adupto (38%)
AT3G07860	149.291	322.729	236.01	1.1113	0.227746	4.87958	1.06e-06	1.02e-05	Adunof	Adupto (38%)
AT2G37690	583.549	1260.75	922.149	1.11113	0.193653	5.73771	9.6e-09	1.35e-07	Adunof	Adupto (38%)
AT3G53940	334.426	722.018	528.222	1.11028	0.153154	7.24948	4.18e-13	1.14e-11	Adunof	Adupto (38%)
AT3G21190	352.326	760.582	556.454	1.11002	0.133338	8.3249	8.44e-17	3.78e-15	Adunof	Adupto (38%)
AT3G12965	176.556	381.206	278.881	1.10982	0.201614	5.50471	3.7e-08	4.7e-07	Adunof	Adupto (38%)
AT3G23390	554.421	1196.29	875.356	1.10945	0.167473	6.62465	3.48e-11	7.21e-10	Adunof	Adupto (38%)
AT3G26440	212.34	457.322	334.831	1.10732	0.218939	5.05766	4.24e-07	4.4e-06	Adunof	Adupto (38%)
AT4G21903	298.379	640.585	469.482	1.10269	0.325224	3.39054	0.000697543	0.00342758	Adunof	Adupto (38%)
AT3G11964	1526.21	3266.05	2396.13	1.09755	0.179381	6.11853	9.44e-10	1.56e-08	Adunof	Adupto (38%)
AT1G10060	654.839	1399.76	1027.3	1.09574	0.172954	6.3354	2.37e-10	4.29e-09	Adunof	Adupto (38%)
AT4G02220	609.946	1302.03	955.99	1.0943	0.169024	6.47424	9.53e-11	1.86e-09	Adunof	Adupto (38%)
AT5G61310	191.658	409.162	300.41	1.09356	0.221072	4.94662	7.55e-07	7.43e-06	Adunof	Adupto (38%)
AT3G07650	2244.26	4784.63	3514.44	1.09219	0.162322	6.72856	1.71e-11	3.75e-10	Adunof	Adupto (38%)
AT4G36090	1888.27	4024.13	2956.2	1.09169	0.120807	9.0367	1.61e-19	1.01e-17	Adunof	Adupto (38%)
AT1G12480	132.965	283.087	208.026	1.09074	0.214088	5.09483	3.49e-07	3.69e-06	Adunof	Adupto (38%)
AT3G28900	427.81	910.771	669.29	1.08997	0.150933	7.22153	5.14e-13	1.39e-11	Adunof	Adupto (38%)
AT1G30960	145.732	310.292	228.012	1.08942	0.276501	3.94002	8.15e-05	0.000514524	Adunof	Adupto (38%)
AT2G40020	363.08	772.59	567.835	1.08919	0.17669	6.16441	7.07e-10	1.19e-08	Adunof	Adupto (38%)
AT4G00975	2341.86	4981.98	3661.92	1.08915	0.242556	4.4903	7.11e-06	5.76e-05	Adunof	Adupto (38%)
AT4G04570	1587.71	3376.81	2482.26	1.08882	0.243657	4.46866	7.87e-06	6.32e-05	Adunof	Adupto (38%)
AT5G60960	2274.93	4829.87	3552.4	1.08613	0.102603	10.5857	3.47e-26	4.05e-24	Adunof	Adupto (38%)
AT2G04860	48.3123	102.554	75.4332	1.08608	0.389599	2.78769	0.00530849	0.019956	Adunof	Adupto (38%)
AT4G29410	901.931	1914.47	1408.2	1.0857	0.153941	7.05268	1.76e-12	4.38e-11	Adunof	Adupto (38%)
AT3G55010	285.209	605.117	445.163	1.08479	0.166388	6.51964	7.05e-11	1.4e-09	Adunof	Adupto (38%)
AT3G22400	108.972	230.998	169.985	1.08454	0.329796	3.28853	0.00100712	0.00474315	Adunof	Adupto (38%)
AT4G25890	159.702	338.379	249.041	1.08319	0.274601	3.94461	7.99e-05	0.00050604	Adunof	Adupto (38%)
AT2G36620	1206.4	2553.71	1880.06	1.08173	0.123272	8.77513	1.71e-18	9.51e-17	Adunof	Adupto (38%)
AT1G15440	1277.3	2699.66	1988.48	1.07954	0.161795	6.67223	2.52e-11	5.32e-10	Adunof	Adupto (38%)
AT2G46210	98.6173	207.717	153.167	1.07579	0.280828	3.83078	0.000127736	0.000771916	Adunof	Adupto (38%)
AT4G29050	1899.52	4002.86	2951.19	1.07552	0.163917	6.5614	5.33e-11	1.07e-09	Adunof	Adupto (38%)
AT3G16810	944.806	1991.03	1467.92	1.0753	0.143553	7.4906	6.86e-14	2.05e-12	Adunof	Adupto (38%)
AT3G58660	1123.64	2365.76	1744.7	1.07393	0.143869	7.46462	8.35e-14	2.49e-12	Adunof	Adupto (38%)
AT5G28610	124.246	261.375	192.811	1.0738	0.387828	2.76876	0.00562707	0.0209649	Adunof	Adupto (38%)
AT4G15770	1167.45	2456.81	1812.13	1.07328	0.213415	5.02909	4.93e-07	5.05e-06	Adunof	Adupto (38%)
AT4G13860	1966.76	4138.68	3052.72	1.07328	0.0851785	12.6003	2.1e-36	5.62e-34	Adunof	Adupto (38%)
AT1G67865	14966	31422.4	23194.2	1.07012	0.197643	5.41443	6.15e-08	7.51e-07	Adunof	Adupto (38%)
AT1G20370	214.952	451.174	333.063	1.0689	0.210946	5.06719	4.04e-07	4.2e-06	Adunof	Adupto (38%)
AT4G18100	1894.66	3973.01	2933.84	1.06825	0.114016	9.36927	7.3e-21	5.23e-19	Adunof	Adupto (38%)
AT1G63810	828.633	1737.5	1283.07	1.06804	0.163888	6.51691	7.18e-11	1.43e-09	Adunof	Adupto (38%)
AT1G16830	81.7944	171.42	126.607	1.06716	0.280331	3.80678	0.000140786	0.000840404	Adunof	Adupto (38%)
AT1G69550	1901.27	3978.4	2939.84	1.06534	0.126873	8.39688	4.58e-17	2.12e-15	Adunof	Adupto (38%)
AT2G21580	1017.03	2120.97	1569	1.06017	0.143593	7.38314	1.55e-13	4.44e-12	Adunof	Adupto (38%)
AT2G07754	327.139	681.133	504.136	1.05829	0.201917	5.24124	1.6e-07	1.79e-06	Adunof	Adupto (38%)
AT1G24147	4049.09	8420.48	6234.78	1.05634	0.287652	3.67229	0.000240386	0.00135664	Adunof	Adupto (38%)
AT4G00238	118.527	245.827	182.177	1.05225	0.265013	3.97055	7.17e-05	0.000460228	Adunof	Adupto (38%)
AT1G31970	1656.16	3432.99	2544.58	1.05154	0.144118	7.29638	2.96e-13	8.14e-12	Adunof	Adupto (38%)
AT5G53830	53.3897	110.577	81.9834	1.05061	0.32457	3.23693	0.00120822	0.00557765	Adunof	Adupto (38%)
AT3G18610	121.221	250.93	186.075	1.04877	0.230673	4.54659	5.45e-06	4.51e-05	Adunof	Adupto (38%)
AT5G08185	1464.06	3024.74	2244.4	1.04673	0.135074	7.74929	9.24e-15	3.11e-13	Adunof	Adupto (38%)
AT2G31870	2227.98	4602.23	3415.11	1.04669	0.155952	6.71157	1.93e-11	4.19e-10	Adunof	Adupto (38%)
AT5G39785	1234.37	2543.27	1888.82	1.04305	0.158568	6.5779	4.77e-11	9.69e-10	Adunof	Adupto (38%)
AT1G67330	1159.16	2383.82	1771.49	1.04009	0.183904	5.65559	1.55e-08	2.1e-07	Adunof	Adupto (38%)
AT4G04180	167.609	344.451	256.03	1.03861	0.239793	4.33126	1.48e-05	0.00011199	Adunof	Adupto (38%)
AT4G05410	489.36	1004.87	747.113	1.03769	0.200773	5.16846	2.36e-07	2.56e-06	Adunof	Adupto (38%)
AT4G21800	711.297	1459.58	1085.44	1.03703	0.158728	6.53335	6.43e-11	1.29e-09	Adunof	Adupto (38%)
AT2G43650	1029.34	2110.49	1569.92	1.03572	0.118028	8.77526	1.71e-18	9.51e-17	Adunof	Adupto (38%)
AT2G22122	479.528	977.744	728.636	1.02772	0.187331	5.48609	4.11e-08	5.17e-07	Adunof	Adupto (38%)
AT1G27400	1224.31	2495.02	1859.67	1.02692	0.115023	8.92796	4.34e-19	2.58e-17	Adunof	Adupto (38%)
AT1G04870	764.603	1557.89	1161.25	1.02659	0.160355	6.40199	1.53e-10	2.88e-09	Adunof	Adupto (38%)
AT3G49320	68.7745	140.067	104.421	1.02553	0.286188	3.58341	0.000339141	0.00183105	Adunof	Adupto (38%)
AT1G71430	319.285	649.592	484.438	1.02435	0.234291	4.37213	1.23e-05	9.45e-05	Adunof	Adupto (38%)
AT3G60390	486.984	988.024	737.504	1.02085	0.167194	6.1058	1.02e-09	1.69e-08	Adunof	Adupto (38%)
AT3G48930	1713.73	3476.93	2595.33	1.02057	0.148176	6.88757	5.68e-12	1.32e-10	Adunof	Adupto (38%)
AT3G08520	116.004	235.334	175.669	1.02013	0.20947	4.87005	1.12e-06	1.06e-05	Adunof	Adupto (38%)
AT2G24990	562.837	1139.55	851.194	1.0176	0.121313	8.38821	4.94e-17	2.27e-15	Adunof	Adupto (38%)
AT1G64490	119.15	241.09	180.12	1.01632	0.323789	3.13884	0.00169616	0.00746766	Adunof	Adupto (38%)
AT4G35850	418.28	844.69	631.485	1.01373	0.150455	6.73778	1.61e-11	3.54e-10	Adunof	Adupto (38%)
AT5G52470	2871.8	5797.32	4334.56	1.01337	0.127682	7.93664	2.08e-15	7.75e-14	Adunof	Adupto (38%)
AT3G59890	91.2057	183.859	137.532	1.0118	0.261001	3.87661	0.00010592	0.000652667	Adunof	Adupto (38%)
AT5G62440	393.361	792.692	593.027	1.01114	0.165625	6.10497	1.03e-09	1.7e-08	Adunof	Adupto (38%)
AT1G02370	203.275	409.69	306.483	1.01049	0.247318	4.0858	4.39e-05	0.000296033	Adunof	Adupto (38%)
AT1G54580	940.379	1893.83	1417.11	1.01003	0.186949	5.40272	6.56e-08	7.98e-07	Adunof	Adupto (38%)
AT5G15750	599.803	1207.93	903.867	1.00983	0.153931	6.56031	5.37e-11	1.08e-09	Adunof	Adupto (38%)
AT1G74560	884.313	1779.87	1332.09	1.0091	0.180339	5.5956	2.2e-08	2.89e-07	Adunof	Adupto (38%)
AT3G57490	593.942	1195.38	894.66	1.00886	0.149729	6.73792	1.61e-11	3.54e-10	Adunof	Adupto (38%)
AT5G42900	2717.9	5463.33	4090.62	1.00731	0.209056	4.81836	1.45e-06	1.34e-05	Adunof	Adupto (38%)
AT2G40200	59.402	119.363	89.3823	1.00678	0.309313	3.25488	0.00113442	0.00527826	Adunof	Adupto (38%)
AT5G19930	714.758	1435.52	1075.14	1.0062	0.122532	8.21172	2.18e-16	9.15e-15	Adunof	Adupto (38%)
AT1G79150	856.572	1720.44	1288.5	1.0059	0.130086	7.73257	1.05e-14	3.49e-13	Adunof	Adupto (38%)
AT4G30990	1868.78	3750.57	2809.67	1.00495	0.201069	4.99802	5.79e-07	5.83e-06	Adunof	Adupto (38%)
AT1G48630	1000.68	2008.44	1504.56	1.0049	0.187572	5.3574	8.44e-08	1e-06	Adunof	Adupto (38%)
AT5G39410	2859.52	5738	4298.76	1.00473	0.131321	7.65096	1.99e-14	6.41e-13	Adunof	Adupto (38%)
AT5G39740	4747.5	9506.17	7126.84	1.00166	0.131339	7.62648	2.41e-14	7.63e-13	Adunof	Adupto (38%)
AT2G11140	81.228	162.503	121.866	1.00037	0.285118	3.50862	0.000450441	0.00233833	Adunof	Adupto (38%)
AT1G60640	848.041	1695.74	1271.89	0.999578	0.168701	5.92514	3.12e-09	4.71e-08	Adunof	Adupto (38%)
AT3G45030	717.397	1434.15	1075.77	0.999344	0.135259	7.38838	1.49e-13	4.28e-12	Adunof	Adupto (38%)
AT1G48920	12171	24295.5	18233.2	0.997236	0.125046	7.97493	1.52e-15	5.8e-14	Adunof	Adupto (38%)
AT1G72370	5324.61	10600.4	7962.5	0.993379	0.11949	8.31347	9.29e-17	4.13e-15	Adunof	Adupto (38%)
AT3G57660	2527.8	5025.77	3776.79	0.991407	0.141299	7.01638	2.28e-12	5.63e-11	Adunof	Adupto (38%)
AT3G07750	129.927	257.945	193.936	0.989156	0.248571	3.97937	6.91e-05	0.000445755	Adunof	Adupto (38%)
AT3G60245	2689.72	5327.84	4008.78	0.986072	0.121629	8.10718	5.18e-16	2.07e-14	Adunof	Adupto (38%)
AT4G13810	432.445	854.57	643.508	0.982685	0.337676	2.91014	0.00361264	0.0143469	Adunof	Adupto (38%)
AT4G16630	1278.29	2521.51	1899.9	0.980021	0.1313	7.46397	8.4e-14	2.5e-12	Adunof	Adupto (38%)
AT2G37930	70.5514	139.22	104.886	0.979961	0.319941	3.06294	0.00219175	0.00935001	Adunof	Adupto (38%)
AT3G55340	259.011	511.009	385.01	0.979711	0.279637	3.50351	0.000459162	0.00237305	Adunof	Adupto (38%)
AT1G03530	699.807	1379.48	1039.65	0.978795	0.20257	4.83189	1.35e-06	1.26e-05	Adunof	Adupto (38%)
AT4G14270	851.69	1676.79	1264.24	0.977096	0.122466	7.9785	1.48e-15	5.65e-14	Adunof	Adupto (38%)
AT5G61020	2865.17	5638.82	4251.99	0.976698	0.123683	7.89679	2.86e-15	1.04e-13	Adunof	Adupto (38%)
AT5G44210	473.49	930.984	702.237	0.975548	0.236916	4.11769	3.83e-05	0.000262495	Adunof	Adupto (38%)
AT3G47348	224.263	440.763	332.513	0.974145	0.197906	4.92226	8.55e-07	8.32e-06	Adunof	Adupto (38%)
AT2G33210	985.789	1933.32	1459.55	0.971578	0.149932	6.48012	9.16e-11	1.8e-09	Adunof	Adupto (38%)
AT5G11240	886.484	1735.98	1311.23	0.969419	0.142341	6.81055	9.72e-12	2.2e-10	Adunof	Adupto (38%)
AT4G20020	719.587	1407.75	1063.67	0.96789	0.145654	6.64511	3.03e-11	6.33e-10	Adunof	Adupto (38%)
AT5G19240	15430.7	30166.8	22798.8	0.967166	0.295416	3.27391	0.0010607	0.00496635	Adunof	Adupto (38%)
AT5G37440	118.944	232.236	175.59	0.965506	0.198532	4.86324	1.15e-06	1.09e-05	Adunof	Adupto (38%)
AT1G28395	347.139	677.167	512.153	0.963556	0.199913	4.81988	1.44e-06	1.33e-05	Adunof	Adupto (38%)
AT5G22650	3332.44	6487.37	4909.91	0.960998	0.12526	7.67201	1.69e-14	5.49e-13	Adunof	Adupto (38%)
AT5G55170	95.3663	185.461	140.413	0.959427	0.276314	3.47224	0.000516144	0.00263765	Adunof	Adupto (38%)
AT1G09830	691.347	1342.4	1016.87	0.957349	0.202267	4.73311	2.21e-06	1.98e-05	Adunof	Adupto (38%)
AT1G17600	1484.3	2879.44	2181.87	0.956123	0.120614	7.92712	2.24e-15	8.33e-14	Adunof	Adupto (38%)
AT1G15790	671.814	1302.56	987.189	0.955349	0.130688	7.31013	2.67e-13	7.42e-12	Adunof	Adupto (38%)
AT1G74170	816.089	1579.71	1197.9	0.953017	0.146614	6.50019	8.02e-11	1.58e-09	Adunof	Adupto (38%)
AT3G02790	388.913	753.034	570.974	0.952884	0.208959	4.56016	5.11e-06	4.25e-05	Adunof	Adupto (38%)
AT5G59570	120.045	232.231	176.138	0.952111	0.37567	2.53444	0.0112629	0.0375547	Adunof	Adupto (38%)
AT5G14050	966.156	1869.22	1417.69	0.951974	0.148362	6.41658	1.39e-10	2.64e-09	Adunof	Adupto (38%)
AT5G52820	1207.07	2333.9	1770.48	0.951143	0.0994649	9.56261	1.15e-21	9.18e-20	Adunof	Adupto (38%)
AT4G05400	116.94	226.04	171.49	0.951016	0.276221	3.44295	0.000575408	0.0028977	Adunof	Adupto (38%)
AT1G74453	91.2091	176.034	133.622	0.949077	0.255448	3.71534	0.000202931	0.00116425	Adunof	Adupto (38%)
AT1G31660	1245.57	2404.06	1824.81	0.948477	0.151703	6.2522	4.05e-10	7.09e-09	Adunof	Adupto (38%)
AT2G01740	119.551	230.746	175.148	0.947798	0.315853	3.00075	0.00269312	0.0111452	Adunof	Adupto (38%)
AT2G43850	1937.33	3728.52	2832.93	0.944565	0.110596	8.54067	1.33e-17	6.61e-16	Adunof	Adupto (38%)
AT5G23300	279.238	537.438	408.338	0.944067	0.208415	4.52975	5.91e-06	4.85e-05	Adunof	Adupto (38%)
AT3G13160	172.16	331.177	251.669	0.943851	0.192755	4.89664	9.75e-07	9.39e-06	Adunof	Adupto (38%)
AT3G14890	104.772	201.581	153.176	0.943617	0.284752	3.31382	0.000920314	0.00437853	Adunof	Adupto (38%)
AT4G20270	342.395	658.258	500.326	0.943383	0.167184	5.6428	1.67e-08	2.25e-07	Adunof	Adupto (38%)
AT5G59850	2086.35	4011.5	3048.92	0.943064	0.154826	6.09111	1.12e-09	1.84e-08	Adunof	Adupto (38%)
AT3G05130	79.025	151.954	115.489	0.942585	0.245087	3.84593	0.000120098	0.000731487	Adunof	Adupto (38%)
AT2G18020	4702.71	9037.81	6870.26	0.942433	0.0971362	9.70219	2.95e-22	2.48e-20	Adunof	Adupto (38%)
AT4G09320	2833.43	5444.2	4138.81	0.942115	0.0890867	10.5753	3.88e-26	4.47e-24	Adunof	Adupto (38%)
AT3G44740	102.947	197.583	150.265	0.939422	0.347133	2.70623	0.00680527	0.024663	Adunof	Adupto (38%)
AT5G16750	772.706	1481.38	1127.04	0.938707	0.160884	5.83468	5.39e-09	7.84e-08	Adunof	Adupto (38%)
AT3G12730	311.111	596.143	453.627	0.938319	0.153732	6.1036	1.04e-09	1.71e-08	Adunof	Adupto (38%)
AT3G48250	123.597	236.901	180.249	0.937713	0.239778	3.91076	9.2e-05	0.00057452	Adunof	Adupto (38%)
AT5G52650	2472.88	4735.41	3604.14	0.937246	0.123855	7.56727	3.81e-14	1.18e-12	Adunof	Adupto (38%)
AT3G07110	1463.49	2802.37	2132.93	0.937168	0.154915	6.04958	1.45e-09	2.33e-08	Adunof	Adupto (38%)
AT3G46210	332.918	636.863	484.89	0.935523	0.138161	6.77126	1.28e-11	2.86e-10	Adunof	Adupto (38%)
AT4G39300	274.803	525.549	400.176	0.935252	0.205181	4.55818	5.16e-06	4.29e-05	Adunof	Adupto (38%)
AT2G02150	113.551	216.771	165.161	0.93204	0.221859	4.20104	2.66e-05	0.000188823	Adunof	Adupto (38%)
AT5G25840	339.709	647.862	493.786	0.931788	0.268031	3.47642	0.000508161	0.00260216	Adunof	Adupto (38%)
AT4G13750	683.761	1303.85	993.804	0.931026	0.211355	4.40504	1.06e-05	8.23e-05	Adunof	Adupto (38%)
AT1G61570	500.542	954.355	727.448	0.93072	0.159113	5.84943	4.93e-09	7.25e-08	Adunof	Adupto (38%)
AT4G23130	4965.35	9456.18	7210.76	0.929382	0.121505	7.64894	2.03e-14	6.49e-13	Adunof	Adupto (38%)
AT3G07050	1787.39	3404.27	2595.83	0.929379	0.117725	7.89446	2.92e-15	1.06e-13	Adunof	Adupto (38%)
AT5G60030	312.998	596.026	454.512	0.929109	0.18234	5.09549	3.48e-07	3.68e-06	Adunof	Adupto (38%)
AT2G37230	371.608	707.474	539.541	0.928503	0.23651	3.92586	8.64e-05	0.000542004	Adunof	Adupto (38%)
AT2G29540	231.625	440.971	336.298	0.928484	0.167403	5.54642	2.92e-08	3.75e-07	Adunof	Adupto (38%)
AT4G02930	2442.2	4647.77	3544.99	0.928338	0.148801	6.23878	4.41e-10	7.67e-09	Adunof	Adupto (38%)
AT2G34357	1781.59	3385.58	2583.58	0.92618	0.145599	6.36115	2e-10	3.69e-09	Adunof	Adupto (38%)
AT3G27280	784.422	1489.29	1136.86	0.924678	0.158319	5.8406	5.2e-09	7.61e-08	Adunof	Adupto (38%)
AT4G28450	691.08	1311.62	1001.35	0.924152	0.143297	6.4492	1.12e-10	2.16e-09	Adunof	Adupto (38%)
AT1G76120	194.734	369.371	282.052	0.923337	0.19955	4.6271	3.71e-06	3.18e-05	Adunof	Adupto (38%)
AT3G24830	2040.03	3868.47	2954.25	0.923207	0.0923115	10.001	1.51e-23	1.38e-21	Adunof	Adupto (38%)
AT5G28630	626.173	1186.3	906.236	0.922116	0.264715	3.48343	0.000495033	0.00254271	Adunof	Adupto (38%)
AT1G26880	1198.49	2269.87	1734.18	0.921252	0.134787	6.83487	8.21e-12	1.88e-10	Adunof	Adupto (38%)
AT1G62150	76.2724	144.412	110.342	0.92042	0.29162	3.15623	0.00159822	0.0070891	Adunof	Adupto (38%)
AT1G23280	361.962	684.207	523.085	0.91834	0.171559	5.35293	8.65e-08	1.03e-06	Adunof	Adupto (38%)
AT4G18990	59.5559	112.605	86.0803	0.918052	0.342956	2.67688	0.00743114	0.0264721	Adunof	Adupto (38%)
AT2G36170	1070.07	2021.96	1546.01	0.917941	0.152655	6.01318	1.82e-09	2.86e-08	Adunof	Adupto (38%)
AT1G29418	85.6542	161.79	123.722	0.917555	0.252148	3.63896	0.000273745	0.00152179	Adunof	Adupto (38%)
AT3G19440	256.643	484.88	370.762	0.917278	0.216565	4.23558	2.28e-05	0.000164403	Adunof	Adupto (38%)
AT5G55140	491.613	927.969	709.791	0.916462	0.183024	5.00733	5.52e-07	5.59e-06	Adunof	Adupto (38%)
AT1G29320	648.879	1224.64	936.758	0.916057	0.129898	7.05212	1.76e-12	4.39e-11	Adunof	Adupto (38%)
AT1G70600	1715.45	3236.12	2475.79	0.915619	0.0924616	9.9027	4.05e-23	3.61e-21	Adunof	Adupto (38%)
AT5G09270	151.52	285.751	218.635	0.915251	0.209211	4.37478	1.22e-05	9.37e-05	Adunof	Adupto (38%)
AT3G13940	698.149	1311.85	1005	0.909846	0.179232	5.07637	3.85e-07	4.03e-06	Adunof	Adupto (38%)
AT4G16720	3398.88	6384.56	4891.72	0.909485	0.154624	5.88192	4.06e-09	6.05e-08	Adunof	Adupto (38%)
AT1G31220	521.847	979.904	750.875	0.909383	0.16852	5.3963	6.8e-08	8.23e-07	Adunof	Adupto (38%)
AT4G39366	37.6466	70.6866	54.1666	0.908035	0.348984	2.60194	0.0092698	0.0319663	Adunof	Adupto (38%)
AT4G23030	846.908	1586.1	1216.5	0.905435	0.192112	4.71305	2.44e-06	2.16e-05	Adunof	Adupto (38%)
AT3G26410	234.653	439.443	337.048	0.90465	0.181844	4.97486	6.53e-07	6.51e-06	Adunof	Adupto (38%)
AT4G35040	1035.38	1937.39	1486.39	0.903892	0.0991968	9.11211	8.08e-20	5.2e-18	Adunof	Adupto (38%)
AT1G63160	164.97	308.783	236.877	0.903846	0.252784	3.57556	0.000349481	0.00187728	Adunof	Adupto (38%)
AT3G11860	44.8678	83.8279	64.3478	0.902168	0.33231	2.71483	0.00663088	0.0241225	Adunof	Adupto (38%)
AT3G25940	111.32	208.038	159.679	0.901729	0.214112	4.21149	2.54e-05	0.000180809	Adunof	Adupto (38%)
AT2G20450	803.051	1499.9	1151.48	0.901352	0.10826	8.3258	8.38e-17	3.76e-15	Adunof	Adupto (38%)
AT5G20160	2583.4	4823.82	3703.61	0.90086	0.136884	6.5812	4.67e-11	9.5e-10	Adunof	Adupto (38%)
AT1G20140	336.341	627.612	481.976	0.899995	0.190898	4.71453	2.42e-06	2.15e-05	Adunof	Adupto (38%)
AT5G02050	654.225	1220.46	937.342	0.899427	0.127244	7.06852	1.57e-12	3.96e-11	Adunof	Adupto (38%)
AT4G34570	249.983	465.855	357.919	0.898545	0.20199	4.44847	8.65e-06	6.87e-05	Adunof	Adupto (38%)
AT1G61870	874.032	1627.79	1250.91	0.896891	0.158337	5.66445	1.47e-08	2e-07	Adunof	Adupto (38%)
AT5G16130	1722.61	3206.24	2464.42	0.896194	0.114512	7.82621	5.03e-15	1.75e-13	Adunof	Adupto (38%)
AT1G58420	887.481	1649.57	1268.53	0.894469	0.240378	3.72109	0.000198362	0.00114152	Adunof	Adupto (38%)
AT1G41880	2030.66	3767.85	2899.26	0.891705	0.127886	6.97268	3.11e-12	7.49e-11	Adunof	Adupto (38%)
AT1G62730	184.709	342.399	263.554	0.89076	0.208906	4.26393	2.01e-05	0.00014686	Adunof	Adupto (38%)
AT3G56090	143.238	265.521	204.379	0.889903	0.280755	3.16968	0.00152608	0.00681153	Adunof	Adupto (38%)
AT1G13750	1073.86	1986.16	1530.01	0.88721	0.115006	7.71446	1.21e-14	4.01e-13	Adunof	Adupto (38%)
AT4G39260	10027.9	18526.6	14277.3	0.885577	0.129111	6.85901	6.93e-12	1.6e-10	Adunof	Adupto (38%)
AT3G59820	1818.6	3357.82	2588.21	0.884602	0.128509	6.88357	5.84e-12	1.36e-10	Adunof	Adupto (38%)
AT2G07756	1401.51	2586.11	1993.81	0.883885	0.165856	5.32924	9.86e-08	1.16e-06	Adunof	Adupto (38%)
AT2G37190	1225.85	2256.59	1741.22	0.880234	0.135141	6.51344	7.34e-11	1.45e-09	Adunof	Adupto (38%)
AT3G16080	895.477	1648.27	1271.88	0.880015	0.139204	6.32174	2.59e-10	4.65e-09	Adunof	Adupto (38%)
AT3G51800	2243.31	4122.37	3182.84	0.877758	0.132369	6.63115	3.33e-11	6.93e-10	Adunof	Adupto (38%)
AT3G04840	5276.59	9695.27	7485.93	0.877628	0.107544	8.16065	3.33e-16	1.37e-14	Adunof	Adupto (38%)
AT3G05560	1556.47	2859.46	2207.96	0.877382	0.115424	7.60138	2.93e-14	9.14e-13	Adunof	Adupto (38%)
AT5G19300	286.114	525.259	405.687	0.876033	0.258136	3.39369	0.00068958	0.00339177	Adunof	Adupto (38%)
AT4G34680	134.082	245.818	189.95	0.875061	0.217697	4.01963	5.83e-05	0.000382422	Adunof	Adupto (38%)
AT3G48640	408.085	747.792	577.938	0.874022	0.204176	4.28073	1.86e-05	0.0001372	Adunof	Adupto (38%)
AT3G49010	3877.32	7102.84	5490.08	0.873288	0.113576	7.68899	1.48e-14	4.84e-13	Adunof	Adupto (38%)
AT2G18350	623.875	1142.63	883.254	0.873161	0.136345	6.40407	1.51e-10	2.84e-09	Adunof	Adupto (38%)
AT5G14520	2422.49	4433.53	3428.01	0.871899	0.14085	6.19025	6.01e-10	1.02e-08	Adunof	Adupto (38%)
AT1G11475	515.055	942.57	728.813	0.871734	0.141128	6.17689	6.54e-10	1.1e-08	Adunof	Adupto (38%)
AT1G10990	158.272	289.235	223.753	0.870457	0.332536	2.61764	0.00885412	0.0307496	Adunof	Adupto (38%)
AT1G14680	80.4625	147.16	113.811	0.869753	0.316512	2.74793	0.00599725	0.0221472	Adunof	Adupto (38%)
AT5G64860	426.444	778.269	602.357	0.868032	0.171032	5.07525	3.87e-07	4.04e-06	Adunof	Adupto (38%)
AT3G58700	748.465	1365.61	1057.04	0.86737	0.105473	8.22359	1.98e-16	8.36e-15	Adunof	Adupto (38%)
AT5G18780	1035.74	1889.58	1462.66	0.86732	0.127566	6.79901	1.05e-11	2.37e-10	Adunof	Adupto (38%)
AT3G56210	799.085	1457.04	1128.06	0.866636	0.185884	4.66224	3.13e-06	2.71e-05	Adunof	Adupto (38%)
AT1G71850	228.878	417.338	323.108	0.866028	0.21963	3.94313	8.04e-05	0.000508374	Adunof	Adupto (38%)
AT3G09200	7529.99	13708.9	10619.4	0.864378	0.116369	7.42792	1.1e-13	3.23e-12	Adunof	Adupto (38%)
AT2G34900	485.731	883.477	684.604	0.862813	0.143397	6.01697	1.78e-09	2.81e-08	Adunof	Adupto (38%)
AT3G25520	4958.93	9015.73	6987.33	0.862368	0.107244	8.04118	8.9e-16	3.48e-14	Adunof	Adupto (38%)
AT5G22110	117.264	213.236	165.25	0.861569	0.284349	3.02997	0.00244578	0.0102678	Adunof	Adupto (38%)
AT2G40360	3335.16	6057.21	4696.19	0.860826	0.129022	6.67195	2.52e-11	5.33e-10	Adunof	Adupto (38%)
AT5G62770	391.544	710.63	551.087	0.860145	0.176254	4.88015	1.06e-06	1.01e-05	Adunof	Adupto (38%)
AT1G31010	342.17	620.897	481.533	0.859178	0.203513	4.22174	2.42e-05	0.000173581	Adunof	Adupto (38%)
AT1G52905	331.297	600.548	465.922	0.857905	0.154134	5.56596	2.61e-08	3.39e-07	Adunof	Adupto (38%)
AT2G37990	1583.25	2868.5	2225.87	0.857254	0.125106	6.85221	7.27e-12	1.67e-10	Adunof	Adupto (38%)
AT4G17390	1957.21	3545.66	2751.43	0.857249	0.157183	5.45383	4.93e-08	6.14e-07	Adunof	Adupto (38%)
AT5G22440	721.298	1305.85	1013.57	0.856108	0.13482	6.35003	2.15e-10	3.93e-09	Adunof	Adupto (38%)
AT5G27850	3620.94	6541.2	5081.07	0.853153	0.100165	8.51746	1.63e-17	8.04e-16	Adunof	Adupto (38%)
AT2G33847	107.81	194.637	151.223	0.851417	0.321538	2.64795	0.00809804	0.0284787	Adunof	Adupto (38%)
AT2G39675	259.255	467.919	363.587	0.85138	0.178185	4.77807	1.77e-06	1.61e-05	Adunof	Adupto (38%)
AT5G17760	238.11	429.384	333.747	0.850509	0.23367	3.63979	0.000272862	0.00151772	Adunof	Adupto (38%)
AT4G29110	1061.63	1913.97	1487.8	0.850351	0.253484	3.35466	0.00079464	0.00384814	Adunof	Adupto (38%)
AT1G02870	958.861	1728.05	1343.45	0.849593	0.132223	6.42545	1.31e-10	2.5e-09	Adunof	Adupto (38%)
AT5G57280	412.195	742.361	577.278	0.849134	0.143826	5.90391	3.55e-09	5.33e-08	Adunof	Adupto (38%)
AT3G23940	629.812	1134.08	881.945	0.848353	0.254086	3.33884	0.000841302	0.00404967	Adunof	Adupto (38%)
AT1G25260	906.56	1630	1268.28	0.846197	0.17134	4.9387	7.86e-07	7.69e-06	Adunof	Adupto (38%)
AT3G55750	1527.01	2743.31	2135.16	0.845129	0.0994996	8.4938	2e-17	9.76e-16	Adunof	Adupto (38%)
AT3G16780	1053.68	1889.01	1471.35	0.841995	0.13434	6.26765	3.67e-10	6.46e-09	Adunof	Adupto (38%)
AT2G19750	671.95	1204.2	938.074	0.841494	0.165729	5.07755	3.82e-07	4.01e-06	Adunof	Adupto (38%)
AT2G17270	367.267	658.188	512.727	0.841264	0.146556	5.74023	9.45e-09	1.33e-07	Adunof	Adupto (38%)
AT1G29240	282.044	504.309	393.177	0.838923	0.204052	4.11133	3.93e-05	0.000268821	Adunof	Adupto (38%)
AT2G46450	14290.5	25531.4	19910.9	0.837224	0.195335	4.2861	1.82e-05	0.000134422	Adunof	Adupto (38%)
AT3G20600	1260.49	2250.18	1755.33	0.836155	0.229582	3.64207	0.000270453	0.00150516	Adunof	Adupto (38%)
AT3G47295	143.408	255.814	199.611	0.835773	0.250824	3.33211	0.000861889	0.00413686	Adunof	Adupto (38%)
AT5G09510	2492.32	4445.45	3468.88	0.834773	0.107573	7.76009	8.49e-15	2.88e-13	Adunof	Adupto (38%)
AT3G15000	7266.65	12959.6	10113.1	0.834639	0.156428	5.3356	9.52e-08	1.12e-06	Adunof	Adupto (38%)
AT5G22530	174.747	310.898	242.823	0.831873	0.333172	2.49683	0.012531	0.0411069	Adunof	Adupto (38%)
AT2G20490	580.096	1030.66	805.377	0.829305	0.122657	6.76116	1.37e-11	3.05e-10	Adunof	Adupto (38%)
AT5G44980	123.601	219.494	171.547	0.828485	0.219403	3.77608	0.000159313	0.000938158	Adunof	Adupto (38%)
AT3G53430	2720.71	4830.65	3775.68	0.828212	0.113335	7.30765	2.72e-13	7.53e-12	Adunof	Adupto (38%)
AT2G47990	751.358	1334.13	1042.74	0.828069	0.152532	5.42882	5.67e-08	7e-07	Adunof	Adupto (38%)
AT5G58420	3437.55	6097.63	4767.59	0.826806	0.12341	6.6997	2.09e-11	4.5e-10	Adunof	Adupto (38%)
AT2G01250	2782.66	4922.5	3852.58	0.822917	0.0757704	10.8607	1.77e-27	2.36e-25	Adunof	Adupto (38%)
AT2G44860	1158.31	2047.62	1602.97	0.821819	0.164734	4.98875	6.08e-07	6.09e-06	Adunof	Adupto (38%)
AT5G52310	31127.8	55019.9	43073.8	0.821753	0.24708	3.32586	0.000881474	0.00421584	Adunof	Adupto (38%)
AT4G24120	1114.16	1967.79	1540.98	0.820555	0.235269	3.48774	0.000487129	0.00250468	Adunof	Adupto (38%)
AT3G59540	1089.16	1922.96	1506.06	0.819992	0.093475	8.77232	1.75e-18	9.73e-17	Adunof	Adupto (38%)
AT4G31700	4010.61	7069.78	5540.19	0.81778	0.0914277	8.94455	3.73e-19	2.24e-17	Adunof	Adupto (38%)
AT3G47370	1273.97	2241.38	1757.68	0.814884	0.119158	6.83867	7.99e-12	1.83e-10	Adunof	Adupto (38%)
AT3G45620	1805.61	3175.36	2490.49	0.814511	0.145638	5.5927	2.24e-08	2.93e-07	Adunof	Adupto (38%)
AT4G38150	607.703	1066.81	837.255	0.811575	0.155357	5.22393	1.75e-07	1.95e-06	Adunof	Adupto (38%)
AT1G75670	403.756	708.51	556.133	0.811083	0.146371	5.54128	3e-08	3.86e-07	Adunof	Adupto (38%)
AT4G30840	276.938	485.586	381.262	0.810237	0.164044	4.93915	7.85e-07	7.68e-06	Adunof	Adupto (38%)
AT5G48250	3747.67	6569.76	5158.72	0.809878	0.110458	7.33203	2.27e-13	6.33e-12	Adunof	Adupto (38%)
AT3G04820	527.581	923.576	725.578	0.807533	0.161697	4.99412	5.91e-07	5.93e-06	Adunof	Adupto (38%)
AT3G05590	3649.55	6383.21	5016.38	0.806525	0.111988	7.20191	5.94e-13	1.59e-11	Adunof	Adupto (38%)
AT2G27720	2994.91	5232.4	4113.65	0.804985	0.0772935	10.4147	2.13e-25	2.32e-23	Adunof	Adupto (38%)
AT5G02610	1279.51	2235.08	1757.3	0.804816	0.131456	6.12231	9.22e-10	1.53e-08	Adunof	Adupto (38%)
AT2G07794	74.3797	129.61	101.995	0.801055	0.252069	3.17792	0.00148337	0.00664007	Adunof	Adupto (38%)
AT4G07825	2533.82	4414.62	3474.22	0.800913	0.179563	4.46035	8.18e-06	6.54e-05	Adunof	Adupto (38%)
AT1G34030	1424.2	2480.3	1952.25	0.80024	0.145392	5.50401	3.71e-08	4.72e-07	Adunof	Adupto (38%)
AT4G31985	1129.06	1966.34	1547.7	0.800199	0.119109	6.71818	1.84e-11	4.01e-10	Adunof	Adupto (38%)
AT5G57290	1588.99	2765.91	2177.45	0.799608	0.140865	5.67643	1.38e-08	1.88e-07	Adunof	Adupto (38%)
AT5G62890	1396.83	2431.32	1914.08	0.799533	0.18124	4.41147	1.03e-05	8.02e-05	Adunof	Adupto (38%)
AT1G55915	2514.59	4376.2	3445.4	0.799328	0.13297	6.01137	1.84e-09	2.89e-08	Adunof	Adupto (38%)
AT1G26800	1956.83	3404.45	2680.64	0.798839	0.190196	4.20008	2.67e-05	0.000189559	Adunof	Adupto (38%)
AT3G11510	2959.12	5146.33	4052.72	0.798286	0.127714	6.2506	4.09e-10	7.15e-09	Adunof	Adupto (38%)
AT4G02400	1160.83	2017.71	1589.27	0.797447	0.188677	4.22651	2.37e-05	0.00017031	Adunof	Adupto (38%)
AT2G25355	150.547	261.548	206.048	0.796473	0.215784	3.69108	0.000223308	0.00126775	Adunof	Adupto (38%)
AT4G02520	130421	226520	178471	0.796463	0.0960257	8.29427	1.09e-16	4.82e-15	Adunof	Adupto (38%)
AT4G01560	1217.23	2113.98	1665.6	0.796277	0.123214	6.46258	1.03e-10	2e-09	Adunof	Adupto (38%)
AT2G40700	469.88	816.033	642.957	0.795969	0.151465	5.25514	1.48e-07	1.68e-06	Adunof	Adupto (38%)
AT5G61770	956.14	1658.61	1307.37	0.794603	0.128704	6.1739	6.66e-10	1.13e-08	Adunof	Adupto (38%)
AT1G74200	119.075	206.389	162.732	0.794139	0.244027	3.2543	0.0011367	0.00528765	Adunof	Adupto (38%)
AT3G57000	611.46	1059.86	835.661	0.793706	0.109463	7.25091	4.14e-13	1.13e-11	Adunof	Adupto (38%)
AT5G27830	498.274	863.168	680.721	0.792817	0.14824	5.34818	8.88e-08	1.05e-06	Adunof	Adupto (38%)
AT5G26110	719.339	1246.21	982.775	0.792641	0.10524	7.53174	5.01e-14	1.52e-12	Adunof	Adupto (38%)
AT5G38720	656.443	1135.61	896.025	0.790667	0.147872	5.34697	8.94e-08	1.06e-06	Adunof	Adupto (38%)
AT5G22540	411.968	711.984	561.976	0.789582	0.19999	3.9481	7.88e-05	0.000499666	Adunof	Adupto (38%)
AT2G41670	128.208	221.714	174.961	0.789286	0.273721	2.88354	0.00393236	0.0154419	Adunof	Adupto (38%)
AT5G66640	3003.49	5188.88	4096.19	0.788854	0.106426	7.41227	1.24e-13	3.62e-12	Adunof	Adupto (38%)
AT4G02040	99.7134	172.035	135.874	0.787441	0.236409	3.33084	0.000865845	0.00415287	Adunof	Adupto (38%)
AT1G09690	3064.92	5285.66	4175.29	0.786199	0.126597	6.21025	5.29e-10	9.11e-09	Adunof	Adupto (38%)
AT2G44510	91.9649	158.696	125.331	0.786011	0.296034	2.65514	0.00792759	0.0279479	Adunof	Adupto (38%)
AT1G45233	484.607	835.336	659.972	0.785717	0.126781	6.19746	5.74e-10	9.81e-09	Adunof	Adupto (38%)
AT5G50810	248.713	428.787	338.75	0.785245	0.185765	4.22708	2.37e-05	0.000170061	Adunof	Adupto (38%)
AT1G18540	4414.47	7606.51	6010.49	0.784951	0.109485	7.16949	7.53e-13	1.99e-11	Adunof	Adupto (38%)
AT4G26230	1067.74	1839.46	1453.6	0.784669	0.106369	7.37687	1.62e-13	4.63e-12	Adunof	Adupto (38%)
AT5G02960	2739.93	4711.12	3725.52	0.781905	0.100052	7.81495	5.5e-15	1.9e-13	Adunof	Adupto (38%)
AT5G39710	337.35	580.138	458.744	0.781812	0.196783	3.97297	7.1e-05	0.000456589	Adunof	Adupto (38%)
AT3G07590	284.514	489.238	386.876	0.781803	0.175951	4.4433	8.86e-06	7.01e-05	Adunof	Adupto (38%)
AT5G61370	204.936	351.931	278.434	0.780381	0.170184	4.58552	4.53e-06	3.82e-05	Adunof	Adupto (38%)
AT3G44590	176.221	302.668	239.444	0.780149	0.192307	4.05679	4.98e-05	0.000331289	Adunof	Adupto (38%)
AT5G41190	966.835	1656.89	1311.86	0.777027	0.176415	4.40455	1.06e-05	8.25e-05	Adunof	Adupto (38%)
AT3G51320	183.979	315.404	249.691	0.776887	0.291361	2.66641	0.00766671	0.0271618	Adunof	Adupto (38%)
AT2G31740	781.465	1338.85	1060.16	0.77659	0.114937	6.75666	1.41e-11	3.13e-10	Adunof	Adupto (38%)
AT2G18900	1352.33	2316.1	1834.22	0.776106	0.159847	4.85529	1.2e-06	1.13e-05	Adunof	Adupto (38%)
AT3G53880	4380.37	7499.97	5940.17	0.775799	0.103523	7.494	6.68e-14	2.01e-12	Adunof	Adupto (38%)
AT3G44010	2226.4	3810.28	3018.34	0.775152	0.104948	7.38604	1.51e-13	4.35e-12	Adunof	Adupto (38%)
AT1G12320	243.973	416.988	330.48	0.773777	0.201317	3.84357	0.000121256	0.000737645	Adunof	Adupto (38%)
AT2G05220	2669.08	4558.26	3613.67	0.772053	0.111576	6.9195	4.53e-12	1.07e-10	Adunof	Adupto (38%)
AT5G39840	301.1	513.968	407.534	0.771486	0.166473	4.63431	3.58e-06	3.07e-05	Adunof	Adupto (38%)
AT1G03110	196.093	334.6	265.346	0.770885	0.205998	3.7422	0.000182417	0.00106113	Adunof	Adupto (38%)
AT2G17250	1085.44	1851.66	1468.55	0.770395	0.121108	6.36124	2e-10	3.69e-09	Adunof	Adupto (38%)
AT1G52300	2630.41	4485.99	3558.2	0.77017	0.100508	7.66279	1.82e-14	5.88e-13	Adunof	Adupto (38%)
AT5G45030	491.532	838.068	664.8	0.769984	0.131044	5.87578	4.21e-09	6.25e-08	Adunof	Adupto (38%)
AT1G36310	935.24	1594.92	1265.08	0.769866	0.115074	6.6902	2.23e-11	4.75e-10	Adunof	Adupto (38%)
AT2G34480	5710.9	9735.95	7723.42	0.769576	0.101122	7.61035	2.73e-14	8.57e-13	Adunof	Adupto (38%)
AT1G58983	5162.3	8792.54	6977.42	0.768236	0.102722	7.47877	7.5e-14	2.24e-12	Adunof	Adupto (38%)
AT1G22270	586.329	998.467	792.398	0.767939	0.173749	4.41983	9.88e-06	7.74e-05	Adunof	Adupto (38%)
AT5G22370	289.269	492.094	390.681	0.76672	0.142293	5.38832	7.11e-08	8.58e-07	Adunof	Adupto (38%)
AT4G05590	632.195	1075.56	853.878	0.766336	0.180514	4.2453	2.18e-05	0.000158059	Adunof	Adupto (38%)
AT1G59359	1250.9	2127.72	1689.31	0.766242	0.110568	6.93007	4.21e-12	9.98e-11	Adunof	Adupto (38%)
AT4G34555	325.625	553.885	439.755	0.766238	0.178588	4.29053	1.78e-05	0.00013206	Adunof	Adupto (38%)
AT3G22680	203.298	345.438	274.368	0.765189	0.17484	4.37651	1.21e-05	9.3e-05	Adunof	Adupto (38%)
AT3G55170	840.661	1427.68	1134.17	0.764195	0.153965	4.96344	6.93e-07	6.86e-06	Adunof	Adupto (38%)
AT1G69070	1570.9	2663.99	2117.44	0.761873	0.14738	5.16946	2.35e-07	2.55e-06	Adunof	Adupto (38%)
AT2G42650	201.523	341.477	271.5	0.761366	0.191729	3.97106	7.16e-05	0.000459524	Adunof	Adupto (38%)
AT2G07798	78.7323	133.401	106.067	0.760477	0.248705	3.05774	0.00223013	0.00949354	Adunof	Adupto (38%)
AT1G55040	232.002	393.126	312.564	0.760203	0.206007	3.69019	0.00022409	0.00127147	Adunof	Adupto (38%)
AT4G15000	2396.54	4058.37	3227.46	0.759875	0.109401	6.94575	3.76e-12	8.98e-11	Adunof	Adupto (38%)
AT3G22230	1845.36	3124.82	2485.09	0.759725	0.11172	6.80027	1.04e-11	2.36e-10	Adunof	Adupto (38%)
AT1G14060	784.604	1328.2	1056.4	0.75929	0.158325	4.79577	1.62e-06	1.49e-05	Adunof	Adupto (38%)
AT5G55920	9726.97	16463.1	13095	0.759144	0.111629	6.80059	1.04e-11	2.36e-10	Adunof	Adupto (38%)
AT1G18080	4808.57	8132.09	6470.33	0.757994	0.143878	5.2683	1.38e-07	1.57e-06	Adunof	Adupto (38%)
AT5G61170	1787.72	3022.89	2405.31	0.757728	0.129782	5.83848	5.27e-09	7.69e-08	Adunof	Adupto (38%)
AT3G17465	821.133	1388.62	1104.88	0.757694	0.148535	5.10111	3.38e-07	3.58e-06	Adunof	Adupto (38%)
AT3G61110	2404.13	4064.39	3234.26	0.757464	0.151253	5.00792	5.5e-07	5.58e-06	Adunof	Adupto (38%)
AT3G27940	353.13	596.547	474.838	0.755942	0.16853	4.4855	7.27e-06	5.88e-05	Adunof	Adupto (38%)
AT5G23740	909.398	1535.56	1222.48	0.755854	0.154501	4.89222	9.97e-07	9.58e-06	Adunof	Adupto (38%)
AT3G49990	1719.95	2901.93	2310.94	0.754546	0.102568	7.35653	1.89e-13	5.33e-12	Adunof	Adupto (38%)
AT1G16850	271.59	457.076	364.333	0.751168	0.254477	2.95181	0.0031592	0.0128124	Adunof	Adupto (38%)
AT1G48610	282.442	475.2	378.821	0.750738	0.159243	4.71443	2.42e-06	2.15e-05	Adunof	Adupto (38%)
AT3G24495	67.8943	114.22	91.0569	0.750467	0.281223	2.66859	0.00761713	0.0270148	Adunof	Adupto (38%)
AT5G23535	314.487	528.664	421.575	0.749031	0.180073	4.1596	3.19e-05	0.000222552	Adunof	Adupto (38%)
AT5G05990	143.058	240.352	191.705	0.748634	0.251067	2.9818	0.00286555	0.0117425	Adunof	Adupto (38%)
AT3G16180	942.264	1582.07	1262.17	0.747537	0.284116	2.6311	0.008511	0.0297277	Adunof	Adupto (38%)
AT4G26060	2184.29	3666.84	2925.57	0.747423	0.163821	4.56242	5.06e-06	4.21e-05	Adunof	Adupto (38%)
AT1G14350	70.8045	118.793	94.7987	0.747271	0.309624	2.41348	0.0158012	0.0498379	Adunof	Adupto (38%)
AT1G15930	3033.58	5090.87	4062.22	0.746877	0.120138	6.21681	5.07e-10	8.75e-09	Adunof	Adupto (38%)
AT4G33160	185.84	311.783	248.812	0.746389	0.295126	2.52906	0.011437	0.038053	Adunof	Adupto (38%)
AT5G48240	765.552	1283.31	1024.43	0.745234	0.13036	5.71675	1.09e-08	1.51e-07	Adunof	Adupto (38%)
AT1G29250	496.945	832.567	664.756	0.744094	0.208747	3.56458	0.000364442	0.00194981	Adunof	Adupto (38%)
AT3G27906	280.061	468.685	374.373	0.742848	0.219146	3.38974	0.000699593	0.00343429	Adunof	Adupto (38%)
AT1G16190	556.853	931.197	744.025	0.741453	0.1455	5.0959	3.47e-07	3.67e-06	Adunof	Adupto (38%)
AT5G40530	305.831	511.306	408.568	0.74094	0.186472	3.97346	7.08e-05	0.000455851	Adunof	Adupto (38%)
AT2G37270	1548.02	2582.37	2065.19	0.738138	0.152348	4.84509	1.27e-06	1.19e-05	Adunof	Adupto (38%)
AT3G53020	2142.9	3573.33	2858.11	0.737611	0.0966343	7.63302	2.29e-14	7.3e-13	Adunof	Adupto (38%)
AT2G32960	179.338	298.862	239.1	0.737281	0.277249	2.65927	0.00783092	0.0276508	Adunof	Adupto (38%)
AT3G53890	1599.91	2666.35	2133.13	0.736827	0.0880845	8.36501	6.01e-17	2.74e-15	Adunof	Adupto (38%)
AT5G56670	2038.46	3394.44	2716.45	0.735576	0.112774	6.52259	6.91e-11	1.38e-09	Adunof	Adupto (38%)
AT4G20440	1925.59	3206.44	2566.02	0.735565	0.114795	6.40762	1.48e-10	2.78e-09	Adunof	Adupto (38%)
AT3G63130	892.579	1486.2	1189.39	0.735502	0.151559	4.85291	1.22e-06	1.15e-05	Adunof	Adupto (38%)
AT4G28220	186.578	310.19	248.384	0.734041	0.198914	3.69024	0.000224039	0.00127147	Adunof	Adupto (38%)
AT5G10360	6241.99	10380	8311.02	0.733717	0.0815038	9.00224	2.21e-19	1.36e-17	Adunof	Adupto (38%)
AT3G19330	101.178	168.118	134.648	0.733453	0.250483	2.92815	0.00340982	0.0136713	Adunof	Adupto (38%)
AT1G24310	507.344	843.49	675.417	0.733158	0.147371	4.9749	6.53e-07	6.51e-06	Adunof	Adupto (38%)
AT1G09590	2440.58	4051.72	3246.15	0.731255	0.094667	7.7245	1.12e-14	3.71e-13	Adunof	Adupto (38%)
AT1G60770	285.712	474.426	380.069	0.731006	0.23551	3.10393	0.00190971	0.00828779	Adunof	Adupto (38%)
AT2G19730	2763.39	4584.4	3673.9	0.730225	0.111334	6.55887	5.42e-11	1.09e-09	Adunof	Adupto (38%)
AT3G06700	3855.85	6396.14	5125.99	0.730127	0.139327	5.2404	1.6e-07	1.8e-06	Adunof	Adupto (38%)
AT1G06380	507.714	842.239	674.976	0.730027	0.153387	4.75938	1.94e-06	1.76e-05	Adunof	Adupto (38%)
AT1G22790	1761.49	2921.54	2341.52	0.729878	0.0956103	7.63389	2.28e-14	7.27e-13	Adunof	Adupto (38%)
AT1G04480	1562.15	2590.57	2076.36	0.729685	0.132976	5.48734	4.08e-08	5.14e-07	Adunof	Adupto (38%)
AT4G26190	2053.45	3404.2	2728.82	0.729228	0.13358	5.45912	4.78e-08	5.97e-07	Adunof	Adupto (38%)
AT3G56020	224.594	372.143	298.368	0.728485	0.182484	3.99205	6.55e-05	0.000424761	Adunof	Adupto (38%)
AT3G01160	1046.84	1733.51	1390.17	0.72756	0.101596	7.16128	7.99e-13	2.1e-11	Adunof	Adupto (38%)
AT1G10270	1080.96	1788.78	1434.87	0.726493	0.179306	4.05169	5.08e-05	0.000337924	Adunof	Adupto (38%)
AT3G56340	3277.05	5421.63	4349.34	0.726311	0.10749	6.75698	1.41e-11	3.13e-10	Adunof	Adupto (38%)
AT3G59880	1937.49	3202.44	2569.97	0.725046	0.193973	3.73788	0.000185577	0.00107701	Adunof	Adupto (38%)
AT4G00100	3388.92	5598.69	4493.8	0.724232	0.118223	6.126	9.01e-10	1.5e-08	Adunof	Adupto (38%)
AT3G46560	372.155	614.655	493.405	0.723737	0.145143	4.98636	6.15e-07	6.16e-06	Adunof	Adupto (38%)
AT1G01100	1904.28	3139.37	2521.83	0.721256	0.110715	6.51451	7.29e-11	1.45e-09	Adunof	Adupto (38%)
AT4G01990	261.495	431.24	346.368	0.721251	0.166	4.34488	1.39e-05	0.00010586	Adunof	Adupto (38%)
AT3G16310	1084.25	1787.51	1435.88	0.721027	0.119271	6.04527	1.49e-09	2.39e-08	Adunof	Adupto (38%)
AT3G04920	1476.8	2433.09	1954.94	0.720197	0.0963738	7.47295	7.84e-14	2.34e-12	Adunof	Adupto (38%)
AT3G02080	2232.85	3674.73	2953.79	0.718705	0.130171	5.52122	3.37e-08	4.3e-07	Adunof	Adupto (38%)
AT3G60360	495.778	815.256	655.517	0.717217	0.139324	5.14783	2.64e-07	2.84e-06	Adunof	Adupto (38%)
AT1G29940	3035.07	4988.31	4011.69	0.716802	0.154159	4.64975	3.32e-06	2.87e-05	Adunof	Adupto (38%)
AT3G11250	392.551	645.221	518.886	0.716606	0.206992	3.462	0.000536186	0.00272549	Adunof	Adupto (38%)
AT4G33990	147.276	242.092	194.684	0.716158	0.235169	3.04529	0.00232455	0.00983707	Adunof	Adupto (38%)
AT3G62250	4284.56	7028.98	5656.77	0.714116	0.0860903	8.29496	1.09e-16	4.8e-15	Adunof	Adupto (38%)
AT4G38100	317.543	520.238	418.89	0.711825	0.219083	3.24912	0.00115765	0.00537636	Adunof	Adupto (38%)
AT5G25780	561.65	920.093	740.872	0.71181	0.184042	3.86764	0.000109892	0.000675064	Adunof	Adupto (38%)
AT2G41780	137.143	224.5	180.821	0.711485	0.236568	3.00753	0.00263383	0.0109437	Adunof	Adupto (38%)
AT5G64420	2925.66	4786.25	3855.96	0.710103	0.122416	5.80075	6.6e-09	9.48e-08	Adunof	Adupto (38%)
AT3G60770	4265.63	6969.39	5617.51	0.708225	0.114569	6.18165	6.34e-10	1.08e-08	Adunof	Adupto (38%)
AT1G43170	5543.97	9050.75	7297.36	0.7071	0.085028	8.31609	9.09e-17	4.04e-15	Adunof	Adupto (38%)
AT3G52590	4204.17	6863.3	5533.74	0.7071	0.0987021	7.16398	7.84e-13	2.06e-11	Adunof	Adupto (38%)
AT2G47610	3825.74	6244.79	5035.27	0.706872	0.107542	6.57296	4.93e-11	1e-09	Adunof	Adupto (38%)
AT5G23070	600.009	979.555	789.782	0.706793	0.17455	4.04922	5.14e-05	0.000341276	Adunof	Adupto (38%)
AT2G18220	1079.49	1760.76	1420.13	0.705744	0.112314	6.28369	3.31e-10	5.87e-09	Adunof	Adupto (38%)
AT2G29760	168.295	274.382	221.339	0.705536	0.231091	3.05307	0.00226513	0.00962213	Adunof	Adupto (38%)
AT3G18740	2559.06	4173.33	3366.2	0.705533	0.113778	6.20094	5.61e-10	9.63e-09	Adunof	Adupto (38%)
AT5G02450	1543.14	2515.77	2029.45	0.705038	0.0964858	7.30717	2.73e-13	7.54e-12	Adunof	Adupto (38%)
AT3G20240	361.785	589.677	475.731	0.704686	0.2289	3.07857	0.00207994	0.0089319	Adunof	Adupto (38%)
AT3G20050	2734.88	4457.18	3596.03	0.704604	0.120954	5.82539	5.7e-09	8.25e-08	Adunof	Adupto (38%)
AT5G27990	457.265	745.142	601.203	0.704442	0.139577	5.04698	4.49e-07	4.63e-06	Adunof	Adupto (38%)
AT1G50380	415.598	677.099	546.348	0.704241	0.227562	3.09471	0.00197003	0.0085091	Adunof	Adupto (38%)
AT1G13020	2056.75	3349.95	2703.35	0.70388	0.127436	5.52341	3.32e-08	4.25e-07	Adunof	Adupto (38%)
AT5G54580	604.83	985.005	794.917	0.703749	0.171384	4.10626	4.02e-05	0.000273757	Adunof	Adupto (38%)
AT3G46950	173.711	282.754	228.233	0.702029	0.28194	2.48999	0.0127745	0.0417214	Adunof	Adupto (38%)
AT1G07070	111.292	180.982	146.137	0.700993	0.259526	2.70105	0.00691202	0.0249777	Adunof	Adupto (38%)
AT5G64150	2201.94	3577.5	2889.72	0.700091	0.0953188	7.34473	2.06e-13	5.79e-12	Adunof	Adupto (38%)
AT3G13570	1324.81	2151.55	1738.18	0.699579	0.161932	4.32021	1.56e-05	0.000116959	Adunof	Adupto (38%)
AT5G12220	451.264	732.763	592.013	0.699506	0.16073	4.35206	1.35e-05	0.000102606	Adunof	Adupto (38%)
AT5G23900	2094.05	3397.99	2746.02	0.698388	0.117929	5.92211	3.18e-09	4.79e-08	Adunof	Adupto (38%)
AT2G19740	1902.35	3086.06	2494.2	0.69806	0.093735	7.44717	9.54e-14	2.81e-12	Adunof	Adupto (38%)
AT4G09020	1074.55	1743.32	1408.94	0.69806	0.181877	3.83809	0.000123993	0.00075156	Adunof	Adupto (38%)
AT3G61100	201.077	325.841	263.459	0.69587	0.204975	3.3949	0.000686525	0.00337923	Adunof	Adupto (38%)
AT2G09990	921.508	1492.31	1206.91	0.695488	0.116326	5.9788	2.25e-09	3.49e-08	Adunof	Adupto (38%)
AT5G18250	218.356	353.497	285.927	0.694654	0.222927	3.11606	0.00183288	0.00799414	Adunof	Adupto (38%)
AT3G09720	840.052	1359.26	1099.66	0.694042	0.14653	4.73651	2.17e-06	1.95e-05	Adunof	Adupto (38%)
AT5G66550	1051.84	1700.06	1375.95	0.692543	0.123476	5.60874	2.04e-08	2.7e-07	Adunof	Adupto (38%)
AT1G62355	115.794	187.139	151.467	0.691829	0.265741	2.6034	0.00923053	0.0318583	Adunof	Adupto (38%)
AT1G59660	138.447	223.504	180.975	0.690943	0.246461	2.80346	0.00505579	0.0191422	Adunof	Adupto (38%)
AT4G34670	4721.3	7620.98	6171.14	0.690785	0.121577	5.68188	1.33e-08	1.82e-07	Adunof	Adupto (38%)
AT5G22100	751.055	1211.89	981.47	0.690087	0.108027	6.38812	1.68e-10	3.12e-09	Adunof	Adupto (38%)
AT1G80750	1372.26	2211.91	1792.09	0.688591	0.104472	6.59113	4.36e-11	8.95e-10	Adunof	Adupto (38%)
AT4G14320	1401.43	2258.63	1830.03	0.688497	0.184823	3.72518	0.00019518	0.00112461	Adunof	Adupto (38%)
AT2G15320	1887.71	3042.07	2464.89	0.688368	0.139724	4.92662	8.37e-07	8.15e-06	Adunof	Adupto (38%)
AT5G20400	1182.86	1905.04	1543.95	0.687694	0.155183	4.43151	9.36e-06	7.37e-05	Adunof	Adupto (38%)
AT5G14600	288.946	465.526	377.236	0.687615	0.159751	4.3043	1.68e-05	0.000124984	Adunof	Adupto (38%)
AT3G53740	878.315	1414.43	1146.37	0.687414	0.110908	6.19804	5.72e-10	9.79e-09	Adunof	Adupto (38%)
AT3G62870	5414.69	8715.23	7064.96	0.686651	0.0870847	7.88486	3.15e-15	1.14e-13	Adunof	Adupto (38%)
AT5G59980	504.791	812.564	658.678	0.686552	0.138835	4.94508	7.61e-07	7.48e-06	Adunof	Adupto (38%)
AT4G29810	3692.74	5937.7	4815.22	0.685246	0.104523	6.55594	5.53e-11	1.11e-09	Adunof	Adupto (38%)
AT3G10520	1051.3	1690.11	1370.7	0.684961	0.184563	3.71126	0.000206234	0.00118084	Adunof	Adupto (38%)
AT4G29390	719.82	1155.5	937.661	0.682948	0.113347	6.02528	1.69e-09	2.68e-08	Adunof	Adupto (38%)
AT1G65030	688.155	1103.9	896.028	0.681584	0.169973	4.00996	6.07e-05	0.000396743	Adunof	Adupto (38%)
AT5G04800	1508.8	2416.01	1962.41	0.679131	0.127049	5.34541	9.02e-08	1.06e-06	Adunof	Adupto (38%)
AT3G22330	3417.18	5467.55	4442.37	0.678026	0.119943	5.65291	1.58e-08	2.13e-07	Adunof	Adupto (38%)
AT1G60850	685.779	1097.11	891.446	0.677783	0.160234	4.22996	2.34e-05	0.000168257	Adunof	Adupto (38%)
AT1G13730	199.521	319.037	259.279	0.677615	0.231976	2.92106	0.00348842	0.0139474	Adunof	Adupto (38%)
AT2G29530	660.537	1056.26	858.401	0.677361	0.120743	5.60992	2.02e-08	2.68e-07	Adunof	Adupto (38%)
AT1G61580	695.26	1111.67	903.463	0.676991	0.155078	4.36547	1.27e-05	9.72e-05	Adunof	Adupto (38%)
AT5G24020	480.554	767.67	624.112	0.675726	0.178477	3.78607	0.000153051	0.000906338	Adunof	Adupto (38%)
AT4G23880	178.339	284.748	231.543	0.675439	0.236622	2.85451	0.00431038	0.0166916	Adunof	Adupto (38%)
AT2G47110	2834.6	4524.41	3679.51	0.674533	0.124397	5.4224	5.88e-08	7.22e-07	Adunof	Adupto (38%)
AT5G27770	1202.31	1918.71	1560.51	0.674432	0.141039	4.78187	1.74e-06	1.59e-05	Adunof	Adupto (38%)
AT1G49410	1128.08	1799.48	1463.78	0.673549	0.169413	3.97578	7.01e-05	0.000451871	Adunof	Adupto (38%)
AT2G39681	215.853	344.239	280.046	0.672903	0.27726	2.42698	0.0152253	0.0483407	Adunof	Adupto (38%)
AT4G17100	4566.56	7280.04	5923.3	0.672882	0.0817152	8.23448	1.8e-16	7.75e-15	Adunof	Adupto (38%)
AT2G34570	447.273	712.983	580.128	0.672458	0.130722	5.14418	2.69e-07	2.89e-06	Adunof	Adupto (38%)
AT5G67240	948.332	1511.37	1229.85	0.67222	0.138154	4.86572	1.14e-06	1.08e-05	Adunof	Adupto (38%)
AT3G24080	1540.47	2454.73	1997.6	0.672081	0.131009	5.13003	2.9e-07	3.09e-06	Adunof	Adupto (38%)
AT1G02780	7158.02	11395.2	9276.6	0.670816	0.110653	6.06236	1.34e-09	2.17e-08	Adunof	Adupto (38%)
AT3G21110	260.472	414.073	337.272	0.668443	0.222166	3.00876	0.00262317	0.0109098	Adunof	Adupto (38%)
AT1G21190	636.837	1011.48	824.158	0.667483	0.146101	4.56863	4.91e-06	4.1e-05	Adunof	Adupto (38%)
AT4G00026	474.57	753.764	614.167	0.667181	0.201153	3.31678	0.00091062	0.00434271	Adunof	Adupto (38%)
AT5G47210	7196.03	11421.4	9308.73	0.666457	0.0784999	8.48991	2.07e-17	1e-15	Adunof	Adupto (38%)
AT3G03520	630.209	999.593	814.901	0.665457	0.1945	3.42138	0.000623049	0.00311028	Adunof	Adupto (38%)
AT1G57860	543.799	861.613	702.706	0.663731	0.182805	3.63082	0.000282523	0.00156366	Adunof	Adupto (38%)
AT2G01008	151.321	239.471	195.396	0.662682	0.222905	2.97294	0.00294964	0.0120502	Adunof	Adupto (38%)
AT2G47680	719.932	1139.18	929.559	0.662171	0.134228	4.93317	8.09e-07	7.9e-06	Adunof	Adupto (38%)
AT5G57710	56004.3	88504	72254.1	0.660209	0.156476	4.21922	2.45e-05	0.000175281	Adunof	Adupto (38%)
AT3G09500	3330.38	5260.82	4295.6	0.659672	0.118546	5.56468	2.63e-08	3.41e-07	Adunof	Adupto (38%)
AT2G02955	249.636	393.965	321.8	0.658324	0.160298	4.10687	4.01e-05	0.000273125	Adunof	Adupto (38%)
AT1G48830	1137.85	1792.95	1465.4	0.656072	0.131739	4.98007	6.36e-07	6.35e-06	Adunof	Adupto (38%)
AT1G52980	2068.84	3258.95	2663.89	0.655508	0.115207	5.68983	1.27e-08	1.75e-07	Adunof	Adupto (38%)
AT5G15700	750.546	1182.17	966.358	0.655195	0.149889	4.3712	1.24e-05	9.49e-05	Adunof	Adupto (38%)
AT1G04270	5096.13	8023.01	6559.57	0.654746	0.0841484	7.78084	7.2e-15	2.46e-13	Adunof	Adupto (38%)
AT1G56045	1408.49	2216.09	1812.29	0.653865	0.124335	5.25888	1.45e-07	1.65e-06	Adunof	Adupto (38%)
AT3G27090	12734.1	20022.2	16378.1	0.652908	0.0904778	7.21623	5.34e-13	1.44e-11	Adunof	Adupto (38%)
AT5G60390	32044.8	50376.1	41210.5	0.652648	0.0923456	7.06745	1.58e-12	3.98e-11	Adunof	Adupto (38%)
AT5G24840	287.898	452.654	370.276	0.652497	0.214834	3.03722	0.00238775	0.0100663	Adunof	Adupto (38%)
AT4G25740	800.539	1258.12	1029.33	0.652244	0.183098	3.56227	0.000367661	0.00196295	Adunof	Adupto (38%)
AT1G33160	13685.5	21465	17575.2	0.649344	0.082105	7.9087	2.6e-15	9.58e-14	Adunof	Adupto (38%)
AT3G49240	1064.06	1669.03	1366.55	0.649254	0.15679	4.14091	3.46e-05	0.000240155	Adunof	Adupto (38%)
AT3G04300	239.409	375.358	307.384	0.648839	0.242005	2.68109	0.00733821	0.0262091	Adunof	Adupto (38%)
AT3G49910	3586.07	5618.56	4602.32	0.64773	0.12317	5.25885	1.45e-07	1.65e-06	Adunof	Adupto (38%)
AT1G05170	1288.76	2017.35	1653.06	0.646562	0.117943	5.48201	4.21e-08	5.29e-07	Adunof	Adupto (38%)
AT5G27620	368.101	575.953	472.027	0.645477	0.199646	3.23311	0.00122449	0.0056372	Adunof	Adupto (38%)
AT5G45990	83.1875	130.094	106.641	0.645176	0.263731	2.44635	0.0144313	0.0462073	Adunof	Adupto (38%)
AT5G27700	1826.67	2855.84	2341.25	0.64467	0.158173	4.07573	4.59e-05	0.000307687	Adunof	Adupto (38%)
AT1G67430	6966.54	10891.4	8928.99	0.644653	0.104253	6.18355	6.27e-10	1.07e-08	Adunof	Adupto (38%)
AT2G20570	6926.73	10828.5	8877.62	0.644598	0.201969	3.19156	0.00141504	0.00637692	Adunof	Adupto (38%)
AT5G56710	2799.75	4370.67	3585.21	0.642572	0.0877234	7.32498	2.39e-13	6.67e-12	Adunof	Adupto (38%)
AT4G01480	776.685	1211.84	994.262	0.641908	0.153194	4.19015	2.79e-05	0.000197006	Adunof	Adupto (38%)
AT5G40770	2524.02	3937.51	3230.77	0.641478	0.121949	5.26022	1.44e-07	1.64e-06	Adunof	Adupto (38%)
AT2G34650	437.053	680.27	558.662	0.638275	0.186591	3.42071	0.000624571	0.00311556	Adunof	Adupto (38%)
AT4G17520	2729.88	4247.57	3488.72	0.637799	0.141679	4.50172	6.74e-06	5.49e-05	Adunof	Adupto (38%)
AT3G10090	286.143	445.127	365.635	0.63695	0.161512	3.94366	8.02e-05	0.000507468	Adunof	Adupto (38%)
AT1G58380	922.64	1434.56	1178.6	0.636654	0.140345	4.53636	5.72e-06	4.71e-05	Adunof	Adupto (38%)
AT3G53320	160.847	249.822	205.334	0.634839	0.199191	3.18708	0.00143716	0.00646208	Adunof	Adupto (38%)
AT4G33865	1471.95	2285.35	1878.65	0.634582	0.123367	5.14384	2.69e-07	2.89e-06	Adunof	Adupto (38%)
AT1G80620	925.092	1435.64	1180.37	0.634175	0.105428	6.01527	1.8e-09	2.83e-08	Adunof	Adupto (38%)
AT5G62190	5484.55	8509.53	6997.04	0.633662	0.0928826	6.82219	8.97e-12	2.05e-10	Adunof	Adupto (38%)
AT2G19540	2709.77	4203.35	3456.56	0.633343	0.148478	4.26556	1.99e-05	0.000145903	Adunof	Adupto (38%)
AT4G10480	1848.02	2865.11	2356.57	0.632499	0.103505	6.11081	9.91e-10	1.64e-08	Adunof	Adupto (38%)
AT5G61660	768.438	1190.81	979.624	0.632118	0.167601	3.77157	0.000162224	0.000953338	Adunof	Adupto (38%)
AT3G49180	476.169	737.875	607.022	0.631535	0.170282	3.70876	0.000208281	0.0011912	Adunof	Adupto (38%)
AT4G10620	263.59	408.317	335.953	0.631067	0.156101	4.04268	5.28e-05	0.000349781	Adunof	Adupto (38%)
AT5G66680	3840.27	5945.46	4892.87	0.630553	0.0974802	6.46852	9.9e-11	1.93e-09	Adunof	Adupto (38%)
AT2G27400	304.298	471.026	387.662	0.630215	0.203288	3.1001	0.00193455	0.00837495	Adunof	Adupto (38%)
AT1G65700	394.801	611.005	502.903	0.629582	0.196968	3.19637	0.00139168	0.00628717	Adunof	Adupto (38%)
AT1G23290	2087.79	3227.16	2657.47	0.628234	0.0871055	7.21233	5.5e-13	1.48e-11	Adunof	Adupto (38%)
AT3G57640	712.432	1100.94	906.687	0.628206	0.138202	4.54555	5.48e-06	4.53e-05	Adunof	Adupto (38%)
AT4G30080	1773.24	2739.66	2256.45	0.627692	0.13448	4.66755	3.05e-06	2.65e-05	Adunof	Adupto (38%)
AT3G09630	6199.37	9572.29	7885.83	0.626722	0.105511	5.93987	2.85e-09	4.34e-08	Adunof	Adupto (38%)
AT2G17360	4936.69	7616.36	6276.53	0.625523	0.0814786	7.67714	1.63e-14	5.3e-13	Adunof	Adupto (38%)
AT1G11800	408.801	630.334	519.567	0.625013	0.140569	4.4463	8.74e-06	6.92e-05	Adunof	Adupto (38%)
AT4G19670	1361.21	2096.23	1728.72	0.62302	0.123696	5.03671	4.74e-07	4.87e-06	Adunof	Adupto (38%)
AT5G02870	5761.75	8867.81	7314.78	0.622037	0.125931	4.9395	7.83e-07	7.67e-06	Adunof	Adupto (38%)
AT2G23930	894.083	1374.48	1134.28	0.620278	0.146443	4.23563	2.28e-05	0.000164403	Adunof	Adupto (38%)
AT1G67860	1611.66	2477.04	2044.35	0.620208	0.212481	2.91889	0.00351283	0.0140264	Adunof	Adupto (38%)
AT1G67620	573.582	881.72	727.651	0.619958	0.158694	3.90663	9.36e-05	0.0005826	Adunof	Adupto (38%)
AT5G05920	433.534	666.292	549.913	0.619841	0.166569	3.72123	0.000198257	0.00114136	Adunof	Adupto (38%)
AT5G52070	513.813	788.576	651.195	0.61807	0.154815	3.99232	6.54e-05	0.000424556	Adunof	Adupto (38%)
AT2G31610	3522.44	5389.86	4456.15	0.613622	0.138673	4.42497	9.65e-06	7.57e-05	Adunof	Adupto (38%)
AT2G36160	2767.76	4233.37	3500.56	0.613039	0.109418	5.60272	2.11e-08	2.79e-07	Adunof	Adupto (38%)
AT1G30240	699.195	1068.88	884.038	0.612266	0.194627	3.14584	0.00165612	0.00732189	Adunof	Adupto (38%)
AT2G40950	2061.03	3148.95	2604.99	0.611445	0.10915	5.60186	2.12e-08	2.8e-07	Adunof	Adupto (38%)
AT4G22000	243.121	371.376	307.248	0.611193	0.20468	2.9861	0.00282563	0.0116074	Adunof	Adupto (38%)
AT2G33620	342.922	523.655	433.288	0.610993	0.167171	3.65491	0.000257277	0.00143901	Adunof	Adupto (38%)
AT2G04520	3537.85	5401.79	4469.82	0.610617	0.137098	4.45388	8.43e-06	6.71e-05	Adunof	Adupto (38%)
AT1G54770	182.801	278.934	230.868	0.610172	0.204134	2.98908	0.00279821	0.0115089	Adunof	Adupto (38%)
AT1G60080	236.134	360.239	298.187	0.608711	0.188972	3.22117	0.00127667	0.00583374	Adunof	Adupto (38%)
AT2G35340	233.942	356.843	295.393	0.608701	0.247752	2.45689	0.0140144	0.0450505	Adunof	Adupto (38%)
AT5G61380	7630.86	11626	9628.41	0.607457	0.141528	4.29213	1.77e-05	0.000131254	Adunof	Adupto (38%)
AT5G23250	863.917	1316.21	1090.06	0.607423	0.116767	5.20199	1.97e-07	2.18e-06	Adunof	Adupto (38%)
AT5G22320	770.002	1172.07	971.037	0.606132	0.101442	5.97515	2.3e-09	3.56e-08	Adunof	Adupto (38%)
AT4G12760	281.28	427.996	354.638	0.60553	0.182563	3.31682	0.000910486	0.00434271	Adunof	Adupto (38%)
AT1G49470	511.727	777.82	644.773	0.604319	0.177924	3.39649	0.000682559	0.00336175	Adunof	Adupto (38%)
AT5G15810	1053.47	1601.29	1327.38	0.603925	0.152402	3.9627	7.41e-05	0.000474255	Adunof	Adupto (38%)
AT2G40570	372.72	566.585	469.653	0.603861	0.17777	3.39687	0.000681623	0.00335922	Adunof	Adupto (38%)
AT3G08943	1412.99	2146.34	1779.66	0.603147	0.0958809	6.29058	3.16e-10	5.63e-09	Adunof	Adupto (38%)
AT3G02560	2171.56	3294.2	2732.88	0.60114	0.116406	5.16419	2.41e-07	2.61e-06	Adunof	Adupto (38%)
AT2G43460	1594.39	2418.47	2006.43	0.601003	0.102726	5.85057	4.9e-09	7.21e-08	Adunof	Adupto (38%)
AT3G04770	332.259	503.882	418.071	0.600437	0.211068	2.84476	0.00444455	0.0171549	Adunof	Adupto (38%)
AT3G28950	18941.5	28699.4	23820.4	0.599481	0.15778	3.79948	0.000144998	0.000864258	Adunof	Adupto (38%)
AT1G62860	217.898	330.183	274.041	0.598885	0.227987	2.62684	0.00861824	0.0300657	Adunof	Adupto (38%)
AT1G07940	11328.7	17154.5	14241.6	0.598607	0.107117	5.58837	2.29e-08	3e-07	Adunof	Adupto (38%)
AT1G24360	2723.4	4120.43	3421.91	0.597394	0.0905887	6.59457	4.26e-11	8.77e-10	Adunof	Adupto (38%)
AT1G08220	191.422	289.55	240.486	0.596423	0.202503	2.94525	0.0032269	0.0130369	Adunof	Adupto (38%)
AT1G24510	3078.54	4651.74	3865.14	0.59548	0.0981856	6.06484	1.32e-09	2.14e-08	Adunof	Adupto (38%)
AT5G46430	4223.88	6379.01	5301.45	0.594732	0.0890881	6.67577	2.46e-11	5.21e-10	Adunof	Adupto (38%)
AT2G27530	4440.03	6701.28	5570.66	0.593824	0.0819877	7.24284	4.39e-13	1.2e-11	Adunof	Adupto (38%)
AT1G07930	22473.7	33883.8	28178.7	0.592357	0.104897	5.64701	1.63e-08	2.19e-07	Adunof	Adupto (38%)
AT3G46090	1148.67	1731.3	1439.98	0.591935	0.212	2.79215	0.00523591	0.0197385	Adunof	Adupto (38%)
AT1G13160	1521.9	2293.67	1907.78	0.591731	0.11742	5.03944	4.67e-07	4.81e-06	Adunof	Adupto (38%)
AT5G03850	2052.73	3090.79	2571.76	0.590408	0.0877438	6.72878	1.71e-11	3.75e-10	Adunof	Adupto (38%)
AT3G52040	641.52	965.687	803.604	0.590235	0.116796	5.05355	4.34e-07	4.49e-06	Adunof	Adupto (38%)
AT4G39200	3422.65	5151.73	4287.19	0.589937	0.0972749	6.06463	1.32e-09	2.14e-08	Adunof	Adupto (38%)
AT1G31180	787.371	1184.6	985.985	0.589276	0.158961	3.70706	0.000209683	0.0011982	Adunof	Adupto (38%)
AT4G36130	1699.44	2556.55	2127.99	0.58901	0.152946	3.85109	0.000117591	0.000717093	Adunof	Adupto (38%)
AT5G39950	2187.24	3288.76	2738	0.588456	0.132071	4.45562	8.37e-06	6.66e-05	Adunof	Adupto (38%)
AT5G62300	3305.21	4966.69	4135.95	0.587559	0.09839	5.97173	2.35e-09	3.62e-08	Adunof	Adupto (38%)
AT1G77230	903.901	1358.03	1130.97	0.587152	0.16401	3.57998	0.000343624	0.00185127	Adunof	Adupto (38%)
AT5G11790	3211.16	4823.3	4017.23	0.5869	0.148727	3.94616	7.94e-05	0.000503418	Adunof	Adupto (38%)
AT3G56990	1252.47	1881.32	1566.89	0.586804	0.158704	3.69748	0.00021775	0.00124005	Adunof	Adupto (38%)
AT3G03960	1830.02	2747.72	2288.87	0.586291	0.127987	4.58085	4.63e-06	3.9e-05	Adunof	Adupto (38%)
AT2G47790	503.309	755.642	629.476	0.586009	0.174166	3.36466	0.000766373	0.00373379	Adunof	Adupto (38%)
AT2G29200	2482.92	3727.07	3105	0.585964	0.105212	5.56938	2.56e-08	3.33e-07	Adunof	Adupto (38%)
AT2G19385	544.201	816.443	680.322	0.585047	0.13376	4.37387	1.22e-05	9.4e-05	Adunof	Adupto (38%)
AT3G14390	506.285	759.312	632.799	0.584604	0.148278	3.94263	8.06e-05	0.000509273	Adunof	Adupto (38%)
AT5G01970	889.255	1333.63	1111.44	0.584596	0.164891	3.54535	0.000392096	0.00207386	Adunof	Adupto (38%)
AT5G40660	508.857	762.734	635.795	0.584033	0.163714	3.5674	0.000360547	0.00193258	Adunof	Adupto (38%)
AT1G20770	703.956	1054.9	879.431	0.583708	0.114817	5.08383	3.7e-07	3.89e-06	Adunof	Adupto (38%)
AT3G59100	439.706	658.693	549.2	0.583197	0.168867	3.45359	0.000553182	0.00280124	Adunof	Adupto (38%)
AT4G27090	3704.41	5548.6	4626.5	0.582915	0.0907979	6.41991	1.36e-10	2.59e-09	Adunof	Adupto (38%)
AT4G34870	3594.63	5383.37	4489	0.582643	0.106855	5.45267	4.96e-08	6.17e-07	Adunof	Adupto (38%)
AT1G53200	470.399	704.334	587.367	0.582303	0.129239	4.50562	6.62e-06	5.4e-05	Adunof	Adupto (38%)
AT4G13940	35112.7	52558.6	43835.7	0.581932	0.107814	5.39755	6.76e-08	8.18e-07	Adunof	Adupto (38%)
AT5G61330	740.131	1107.47	923.798	0.581146	0.138825	4.18618	2.84e-05	0.000200128	Adunof	Adupto (38%)
AT5G66690	1.02525	156.709	78.867	7.26419	0.892002	8.14369	3.83e-16	1.56e-14	Adunof	blank
AT4G21650	0	24.2022	12.1011	7.01263	1.47867	4.74253	2.11e-06	1.9e-05	Adunof	blank
AT3G45280	0	23.9639	11.9819	6.99801	1.41298	4.95266	7.32e-07	7.23e-06	Adunof	blank
AT2G22710	0	23.2653	11.6326	6.95556	1.45623	4.77643	1.78e-06	1.63e-05	Adunof	blank
AT5G22560	0	22.846	11.423	6.92951	1.61794	4.28291	1.84e-05	0.00013611	Adunof	blank
AT5G64550	0	21.7243	10.8621	6.85665	2.4992	2.74353	0.00607817	0.0224042	Adunof	blank
AT1G64110	0	21.5179	10.7589	6.84312	1.72838	3.95927	7.52e-05	0.000479602	Adunof	blank
AT1G30760	0	20.088	10.044	6.74343	1.55804	4.32817	1.5e-05	0.000113363	Adunof	blank
AT3G29725	0	19.8447	9.92235	6.72553	1.60433	4.19212	2.76e-05	0.000195576	Adunof	blank
AT2G27990	0	19.1615	9.58073	6.67507	1.54699	4.31488	1.6e-05	0.000119682	Adunof	blank
AT3G60470	0	18.4674	9.23368	6.62207	1.48317	4.46481	8.01e-06	6.43e-05	Adunof	blank
AT1G24735	0	17.7419	8.87095	6.5647	1.55362	4.22543	2.38e-05	0.000171064	Adunof	blank
AT2G40610	0	17.5663	8.78316	6.54954	1.59679	4.10169	4.1e-05	0.000278566	Adunof	blank
AT2G04440	0	15.8171	7.90857	6.39898	1.57519	4.06236	4.86e-05	0.000324012	Adunof	blank
AT2G14610	14.8447	1168.68	591.764	6.29787	0.974323	6.46384	1.02e-10	1.98e-09	Adunof	blank
AT1G75090	0	14.3065	7.15326	6.25343	1.65782	3.77208	0.000161893	0.000951673	Adunof	blank
AT4G23020	0	14.2688	7.1344	6.24984	1.56848	3.98466	6.76e-05	0.000437636	Adunof	blank
AT2G07240	0	13.2782	6.6391	6.1462	1.57973	3.89068	0.0001	0.000619075	Adunof	blank
AT2G25060	0	12.9315	6.46573	6.10824	1.60411	3.80786	0.000140174	0.000836998	Adunof	blank
AT3G42850	0	12.344	6.17202	6.04063	1.67757	3.60083	0.000317206	0.00172985	Adunof	blank
AT3G23890	0	12.2843	6.14213	6.03399	2.33873	2.58003	0.00987919	0.0336627	Adunof	blank
AT4G01420	0	12.2488	6.12438	6.02993	2.33901	2.57798	0.00993806	0.0338231	Adunof	blank
AT5G25490	0	11.9717	5.98584	5.99687	1.6676	3.59611	0.000323016	0.00175533	Adunof	blank
AT4G31840	0	11.5958	5.7979	5.95122	1.78596	3.33222	0.000861559	0.00413627	Adunof	blank
AT4G04900	0	11.0062	5.50309	5.8755	1.68973	3.47719	0.000506704	0.00259602	Adunof	blank
AT3G09680	0	10.6571	5.32857	5.82928	1.71207	3.4048	0.000662118	0.00327281	Adunof	blank
AT4G00480	0	10.0389	5.01945	5.74275	1.74757	3.28613	0.00101575	0.00478153	Adunof	blank
AT4G05190	0	10.0133	5.00664	5.73933	1.76866	3.24501	0.00117446	0.00544939	Adunof	blank
AT5G66230	0	10.0082	5.00408	5.7386	1.85025	3.10152	0.0019253	0.00834158	Adunof	blank
AT3G07900	0	9.76298	4.88149	5.70214	1.95861	2.91132	0.0035991	0.0143101	Adunof	blank
AT4G00680	0	9.69957	4.84979	5.69331	1.77232	3.21235	0.00131655	0.00599908	Adunof	blank
AT1G75060	0	9.42418	4.71209	5.65121	1.80148	3.13698	0.00170697	0.00751029	Adunof	blank
AT1G27620	0	9.05686	4.52843	5.59437	1.75239	3.19242	0.00141084	0.00636081	Adunof	blank
AT2G44910	0	9.02322	4.51161	5.58937	1.83367	3.04818	0.00230231	0.00975528	Adunof	blank
AT5G38320	0	8.77176	4.38588	5.54774	1.83485	3.02353	0.00249843	0.0104603	Adunof	blank
AT5G19170	0	8.76435	4.38217	5.5466	1.8134	3.05868	0.00222317	0.00946795	Adunof	blank
AT1G52910	0	8.75463	4.37732	5.54511	1.76504	3.14163	0.0016801	0.00741159	Adunof	blank
AT4G17760	0	8.74775	4.37387	5.54407	1.8249	3.03802	0.00238137	0.010052	Adunof	blank
AT2G27300	0	8.10963	4.05482	5.43465	1.81273	2.99804	0.00271723	0.0112218	Adunof	blank
AT1G50780	0	8.0925	4.04625	5.43186	1.79832	3.02052	0.00252341	0.0105451	Adunof	blank
AT1G63340	0	8.05487	4.02744	5.42557	1.93899	2.79814	0.00513985	0.0194311	Adunof	blank
AT3G57270	0	7.7817	3.89085	5.37515	1.81834	2.95607	0.00311586	0.0126597	Adunof	blank
AT2G43610	1.367	55.9876	28.6773	5.36254	0.94179	5.69399	1.24e-08	1.71e-07	Adunof	blank
AT5G51850	0	7.44635	3.72317	5.31178	1.84734	2.87537	0.00403549	0.0157702	Adunof	blank
AT1G53070	0	7.44008	3.72004	5.31067	1.84714	2.87508	0.0040393	0.015782	Adunof	blank
AT2G28056	0	7.42012	3.71006	5.30709	1.89349	2.8028	0.00506607	0.0191702	Adunof	blank
AT3G58070	0	7.37905	3.68953	5.29939	2.13644	2.48048	0.0131206	0.0426435	Adunof	blank
AT5G17110	0	7.14756	3.57378	5.25232	1.96272	2.67605	0.00744963	0.0265191	Adunof	blank
AT1G54470	0	7.14297	3.57148	5.25143	1.88436	2.78685	0.00532225	0.0200001	Adunof	blank
AT1G15760	0	7.12186	3.56093	5.24752	1.86154	2.81892	0.00481858	0.0183584	Adunof	blank
AT3G47050	13.4634	486.688	250.076	5.17735	1.26764	4.08423	4.42e-05	0.000297839	Adunof	blank
AT1G43205	0	6.50309	3.25154	5.11589	1.99072	2.56987	0.0101738	0.0345201	Adunof	blank
AT2G28410	0	6.49055	3.24527	5.1133	1.92831	2.6517	0.00800881	0.0282094	Adunof	blank
AT5G18060	0.341751	12.3658	6.35376	5.08115	1.6391	3.09996	0.00193548	0.0083761	Adunof	blank
AT2G03821	0	6.16262	3.08131	5.03857	1.95818	2.57308	0.0100797	0.0342338	Adunof	blank
AT4G11655	0.683502	21.2509	10.9672	4.96476	1.43725	3.45436	0.000551608	0.00279609	Adunof	blank
AT5G48270	0	5.83583	2.91792	4.96001	1.99535	2.48578	0.0129267	0.0421155	Adunof	blank
AT1G53820	0	5.8119	2.90595	4.95456	2.04459	2.42325	0.0153823	0.0487254	Adunof	blank
AT1G76800	2.71157	75.5648	39.1382	4.79882	0.792602	6.05451	1.41e-09	2.27e-08	Adunof	blank
AT2G26400	0.991606	25.8476	13.4196	4.67817	1.19606	3.91132	9.18e-05	0.000573364	Adunof	blank
AT1G01660	2.39226	56.7576	29.5749	4.57226	0.994341	4.59828	4.26e-06	3.61e-05	Adunof	blank
AT1G11420	0.66107	15.1858	7.92345	4.49459	1.41407	3.17849	0.00148046	0.00662852	Adunof	blank
AT3G50220	0.341751	7.41897	3.88036	4.34522	1.7607	2.4679	0.0135908	0.0439015	Adunof	blank
AT5G60760	1.04146	20.2951	10.6683	4.30043	1.44752	2.9709	0.00296933	0.0121257	Adunof	blank
AT4G04510	314.225	6110.3	3212.26	4.2815	0.246935	17.3386	2.4e-67	3.45e-64	Adunof	blank
AT3G11000	0.694309	12.6418	6.66804	4.20746	1.44585	2.91003	0.00361393	0.0143492	Adunof	blank
AT2G23830	0.991606	17.7453	9.36848	4.13942	1.3396	3.09005	0.00200125	0.00862538	Adunof	blank
AT5G41830	9.86927	173.054	91.4614	4.13391	0.380256	10.8714	1.58e-27	2.12e-25	Adunof	blank
AT1G78320	0.683502	11.3278	6.00563	4.056	1.57422	2.57652	0.00998007	0.0339431	Adunof	blank
AT1G61080	0.991606	16.4553	8.72347	4.03134	1.37531	2.93122	0.00337636	0.0135588	Adunof	blank
AT4G28250	2.97482	48.9812	25.978	4.02928	1.15043	3.5024	0.000461078	0.00238234	Adunof	blank
AT1G13470	1028.4	16559.5	8793.96	4.00936	0.212019	18.9104	9.36e-80	2.68e-76	Adunof	blank
AT1G77530	1.70875	27.4432	14.576	4.00926	1.24173	3.22877	0.00124324	0.0057005	Adunof	blank
AT3G45330	43.2501	690.817	367.034	3.99853	0.327397	12.2131	2.65e-34	6.32e-32	Adunof	blank
AT1G02230	5.42315	83.9447	44.6839	3.95129	0.819132	4.82375	1.41e-06	1.31e-05	Adunof	blank
AT2G14560	122.053	1885.55	1003.8	3.94936	0.760488	5.19318	2.07e-07	2.28e-06	Adunof	blank
AT3G44350	2.39226	35.7776	19.0849	3.90553	1.24656	3.13306	0.00172993	0.00760133	Adunof	blank
AT1G78400	0.66107	9.74355	5.20231	3.8577	1.59398	2.42017	0.0155133	0.0490844	Adunof	blank
AT2G20750	1.02525	14.2015	7.61338	3.79693	1.39226	2.72716	0.00638822	0.0233753	Adunof	blank
AT5G42860	53.1459	708.816	380.981	3.73849	0.291855	12.8094	1.45e-37	4.05e-35	Adunof	blank
AT4G28420	19.2376	239.961	129.599	3.63871	0.535123	6.79976	1.05e-11	2.36e-10	Adunof	blank
AT5G22380	24.0752	295.521	159.798	3.62052	0.58914	6.14543	7.97e-10	1.33e-08	Adunof	blank
AT5G03150	2.01686	24.5844	13.3006	3.6	1.02405	3.51544	0.000439018	0.00228661	Adunof	blank
AT1G29715	228.548	2753.73	1491.14	3.59076	0.253826	14.1465	1.96e-45	8.2e-43	Adunof	blank
AT2G37900	1.02525	12.2745	6.64985	3.58609	1.47095	2.43794	0.0147711	0.0471145	Adunof	blank
AT5G51560	1.02525	11.6637	6.34448	3.51238	1.42129	2.47126	0.0134637	0.0435611	Adunof	blank
AT5G44560	1.70875	19.4214	10.5651	3.51008	1.29569	2.70905	0.0067477	0.0244933	Adunof	blank
AT3G28315	2.36942	26.6517	14.5106	3.48826	0.87888	3.96899	7.22e-05	0.000462957	Adunof	blank
AT3G46330	2.31375	23.6964	13.0051	3.34371	1.27744	2.61751	0.00885734	0.0307547	Adunof	blank
AT4G14390	90.7664	891.739	491.253	3.29679	0.197908	16.6582	2.64e-62	3.53e-59	Adunof	blank
AT5G26690	7.48987	72.8622	40.176	3.28338	0.634104	5.17799	2.24e-07	2.45e-06	Adunof	blank
AT2G25000	310.871	2970.15	1640.51	3.25595	0.160031	20.3457	5.07e-92	2.03e-88	Adunof	blank
AT3G11640	4.75627	45.3585	25.0574	3.25348	0.756113	4.3029	1.69e-05	0.000125681	Adunof	blank
AT1G74550	2.0505	19.0581	10.5543	3.21932	1.33442	2.41252	0.0158425	0.0499526	Adunof	blank
AT5G45080	7.07583	65.595	36.3354	3.20981	0.845888	3.79461	0.000147876	0.000878544	Adunof	blank
AT3G14210	351.882	3221.65	1786.76	3.19463	0.314031	10.173	2.62e-24	2.61e-22	Adunof	blank
AT5G33382	80.7643	729.631	405.198	3.1768	0.22611	14.0498	7.73e-45	3.16e-42	Adunof	blank
AT5G64080	127.922	1139.93	633.927	3.156	0.25338	12.4556	1.3e-35	3.31e-33	Adunof	blank
AT5G11870	2.73401	24.3118	13.5229	3.15481	1.28883	2.4478	0.014373	0.0460279	Adunof	blank
AT1G64405	6.50825	54.1697	30.339	3.06224	0.634177	4.82869	1.37e-06	1.28e-05	Adunof	blank
AT1G04600	99.9316	828.582	464.257	3.05248	0.298718	10.2186	1.64e-24	1.68e-22	Adunof	blank
AT5G52740	17.2918	143.525	80.4083	3.05221	0.384332	7.9416	2e-15	7.47e-14	Adunof	blank
AT5G24250	18.7702	149.73	84.2502	2.99842	0.418519	7.16436	7.82e-13	2.06e-11	Adunof	blank
AT3G54260	2.3636	18.351	10.3573	2.95424	1.15449	2.55891	0.0105	0.0354207	Adunof	blank
AT4G09780	45.0882	336.778	190.933	2.90022	0.306334	9.46753	2.87e-21	2.14e-19	Adunof	blank
AT3G30120	37.2364	277.154	157.195	2.89791	0.386287	7.50196	6.29e-14	1.89e-12	Adunof	blank
AT1G66460	97.8559	700.221	399.038	2.83925	0.246501	11.5182	1.07e-30	1.88e-28	Adunof	blank
AT3G09960	45.7707	326.181	185.976	2.83485	0.383316	7.3956	1.41e-13	4.08e-12	Adunof	blank
AT2G29100	404.544	2885.19	1644.87	2.83464	0.371742	7.62528	2.44e-14	7.69e-13	Adunof	blank
AT5G59670	43.321	308.335	175.828	2.82965	0.289316	9.78046	1.37e-22	1.17e-20	Adunof	blank
AT4G14640	10.6247	75.2492	42.9369	2.82804	0.618701	4.57094	4.86e-06	4.06e-05	Adunof	blank
AT5G45090	113.153	800.252	456.703	2.82278	0.331734	8.50918	1.75e-17	8.61e-16	Adunof	blank
AT5G38344	3.00846	21.3331	12.1708	2.81709	0.990413	2.84436	0.00445005	0.0171662	Adunof	blank
AT2G05914	9.5163	66.7002	38.1083	2.80969	0.490585	5.72723	1.02e-08	1.43e-07	Adunof	blank
AT3G15340	34.5559	235.55	135.053	2.76763	0.28784	9.61518	6.9e-22	5.65e-20	Adunof	blank
AT3G27490	79.9005	541.905	310.903	2.76223	0.214509	12.877	6.06e-38	1.74e-35	Adunof	blank
AT3G57100	20.131	132.279	76.2048	2.71842	0.392935	6.91826	4.57e-12	1.08e-10	Adunof	blank
AT1G68150	13.0815	85.2651	49.1733	2.70185	0.853682	3.16494	0.00155115	0.00690804	Adunof	blank
AT4G27595	5.79691	37.2968	21.5469	2.68825	0.623514	4.31145	1.62e-05	0.000121464	Adunof	blank
AT5G05640	4.35304	28.1527	16.2529	2.68644	0.917201	2.92895	0.00340106	0.0136389	Adunof	blank
AT4G15270	119.145	757.556	438.351	2.66858	0.288201	9.25944	2.06e-20	1.4e-18	Adunof	blank
AT4G33020	21.5802	136.597	79.0887	2.66545	0.463476	5.75101	8.87e-09	1.25e-07	Adunof	blank
AT1G14880	4004.25	24855.4	14429.8	2.63397	0.190613	13.8185	1.97e-43	7.76e-41	Adunof	blank
AT2G43620	37042.6	228111	132577	2.62248	0.17299	15.1598	6.53e-52	3.97e-49	Adunof	blank
AT1G02450	124.837	766.456	445.646	2.61876	0.347071	7.54533	4.51e-14	1.38e-12	Adunof	blank
AT3G55500	5.40072	33.1674	19.2841	2.61616	1.00964	2.59117	0.0095649	0.0328568	Adunof	blank
AT5G52390	7.21999	43.6437	25.4318	2.59944	0.919142	2.82811	0.0046823	0.0179214	Adunof	blank
AT1G04570	88.1438	533.067	310.605	2.59599	0.329936	7.86816	3.6e-15	1.28e-13	Adunof	blank
AT5G47170	3.04129	17.4984	10.2698	2.52155	0.996369	2.53074	0.0113822	0.0379087	Adunof	blank
AT2G01505	2.36401	13.585	7.97452	2.51875	0.962288	2.61746	0.00885866	0.0307547	Adunof	blank
AT2G35950	3.10277	17.5081	10.3054	2.50426	1.0119	2.4748	0.0133309	0.0431941	Adunof	blank
AT2G26150	1131.44	6386.53	3758.98	2.49682	0.234833	10.6323	2.11e-26	2.5e-24	Adunof	blank
AT3G13560	18.5431	101.728	60.1354	2.45822	0.670399	3.66681	0.000245597	0.0013807	Adunof	blank
AT1G68765	30.9802	169.899	100.439	2.45611	0.410807	5.97875	2.25e-09	3.49e-08	Adunof	blank
AT3G27710	4.09978	22.3322	13.216	2.44972	0.754494	3.24684	0.00116693	0.00541569	Adunof	blank
AT1G74670	19.5844	106.841	63.2125	2.44655	0.785096	3.11624	0.00183171	0.00799079	Adunof	blank
AT4G20000	599.763	3245.22	1922.49	2.43616	0.243496	10.0049	1.45e-23	1.33e-21	Adunof	blank
AT3G51360	101.723	549.104	325.414	2.43317	0.201385	12.0822	1.31e-33	3.1e-31	Adunof	blank
AT4G30640	85.8182	458.605	272.212	2.41861	0.260745	9.27579	1.76e-20	1.21e-18	Adunof	blank
AT5G18690	4.08357	21.7511	12.9173	2.41392	0.791961	3.04803	0.00230346	0.0097581	Adunof	blank
AT5G59660	9.40079	49.2503	29.3256	2.38636	0.901778	2.64629	0.00813807	0.0286095	Adunof	blank
AT4G09970	6.35868	33.283	19.8209	2.38326	0.937991	2.54081	0.0110596	0.0369876	Adunof	blank
AT4G37780	41.0088	204.893	122.951	2.31953	0.280758	8.26168	1.44e-16	6.25e-15	Adunof	blank
AT2G21850	339.298	1691.21	1015.25	2.31786	0.154267	15.025	5.04e-51	2.89e-48	Adunof	blank
AT2G38690	18.3715	91.1258	54.7487	2.3114	0.460486	5.01948	5.18e-07	5.28e-06	Adunof	blank
AT3G28550	1829.81	9079.22	5454.52	2.31078	0.240026	9.62722	6.14e-22	5.05e-20	Adunof	blank
AT5G11920	413.404	2011.87	1212.64	2.28289	0.256455	8.9017	5.5e-19	3.25e-17	Adunof	blank
AT3G23830	9.83063	47.7897	28.8102	2.28071	0.565219	4.03509	5.46e-05	0.000360219	Adunof	blank
AT5G21050	4.74464	23.0571	13.9009	2.27893	0.756207	3.01363	0.00258141	0.0107584	Adunof	blank
AT5G59680	891.438	4321.94	2606.69	2.2776	0.263189	8.65386	4.98e-18	2.6e-16	Adunof	blank
AT2G34000	32.6121	157.153	94.8823	2.26868	0.450577	5.03506	4.78e-07	4.9e-06	Adunof	blank
AT3G01960	8.9109	42.8002	25.8555	2.26738	0.799943	2.83442	0.00459089	0.0176383	Adunof	blank
AT3G51710	9.77496	46.9507	28.3629	2.25963	0.551576	4.09668	4.19e-05	0.000283702	Adunof	blank
AT3G54270	42.498	202.456	122.477	2.25264	0.266446	8.45439	2.81e-17	1.34e-15	Adunof	blank
AT2G43800	7.11406	33.3234	20.2187	2.22674	0.753246	2.95619	0.00311467	0.0126574	Adunof	blank
AT2G34940	310.424	1452.47	881.447	2.22585	0.134249	16.5801	9.71e-62	1.08e-58	Adunof	blank
AT5G03350	133.314	617.279	375.297	2.21107	0.495716	4.46035	8.18e-06	6.54e-05	Adunof	blank
AT1G48605	44.7178	206.945	125.831	2.2093	0.324357	6.81134	9.67e-12	2.19e-10	Adunof	blank
AT3G30214	4.45234	20.4417	12.447	2.20296	0.864107	2.54941	0.0107907	0.0362272	Adunof	blank
AT4G00820	24.4495	111.562	68.0057	2.19009	0.359521	6.09167	1.12e-09	1.83e-08	Adunof	blank
AT3G58850	18.7482	83.9952	51.3717	2.16466	0.529155	4.09078	4.3e-05	0.000290524	Adunof	blank
AT1G21140	8.45241	37.7314	23.0919	2.15683	0.690105	3.12537	0.00177583	0.00777913	Adunof	blank
AT4G23320	443.217	1973.43	1208.32	2.15473	0.15941	13.5169	1.24e-41	4.3e-39	Adunof	blank
AT5G08260	43.4032	192.382	117.893	2.14757	0.364344	5.89435	3.76e-09	5.64e-08	Adunof	blank
AT3G13857	9.52171	42.1194	25.8205	2.14572	0.622973	3.44432	0.000572505	0.00288524	Adunof	blank
AT5G38340	111.007	489.778	300.393	2.14145	0.236197	9.06635	1.23e-19	7.79e-18	Adunof	blank
AT1G12940	5121.47	22358	13739.8	2.12614	0.173928	12.2242	2.31e-34	5.58e-32	Adunof	blank
AT2G28870	9.86387	43.0202	26.4421	2.12588	0.533407	3.98547	6.73e-05	0.000436291	Adunof	blank
AT3G55700	14.3386	62.0533	38.196	2.11641	0.499914	4.23355	2.3e-05	0.000165833	Adunof	blank
AT3G22235	2299.64	9888.26	6093.95	2.10431	0.597421	3.52233	0.000427772	0.00223616	Adunof	blank
AT2G17040	268.836	1151.91	710.371	2.09957	0.424253	4.94886	7.46e-07	7.36e-06	Adunof	blank
AT1G64400	3202.89	13724.1	8463.49	2.09928	0.13633	15.3986	1.67e-53	1.12e-50	Adunof	blank
AT5G48570	257.602	1103.5	680.549	2.09854	0.35289	5.94671	2.74e-09	4.18e-08	Adunof	blank
AT4G18630	85.2488	361.565	223.407	2.0846	0.255911	8.14582	3.77e-16	1.54e-14	Adunof	blank
AT5G13930	9.06362	38.3091	23.6864	2.07648	0.827666	2.50884	0.0121127	0.0399372	Adunof	blank
AT5G18020	5.80854	24.3693	15.0889	2.07131	0.766713	2.70155	0.00690179	0.0249586	Adunof	blank
AT1G52800	126.211	527.67	326.941	2.06432	0.207429	9.9519	2.47e-23	2.24e-21	Adunof	blank
AT2G37710	22257	92071.6	57164.3	2.04851	0.141829	14.4435	2.76e-47	1.29e-44	Adunof	blank
AT1G65490	339.071	1400.92	869.995	2.04707	0.366667	5.58292	2.37e-08	3.09e-07	Adunof	blank
AT4G02420	37.2488	152.316	94.7824	2.03083	0.360754	5.62939	1.81e-08	2.41e-07	Adunof	blank
AT2G27402	4.76126	19.4391	12.1002	2.03027	0.736598	2.75627	0.0058464	0.0216667	Adunof	blank
AT2G41800	30.4731	123.041	76.7571	2.01294	0.503463	3.99818	6.38e-05	0.000415389	Adunof	blank
AT2G28760	101.236	404.966	253.101	2.00025	0.276964	7.22207	5.12e-13	1.39e-11	Adunof	blank
AT5G40590	780.232	3088.34	1934.29	1.98478	0.241351	8.22361	1.97e-16	8.36e-15	Adunof	blank
AT2G25260	74.094	291.762	182.928	1.97782	0.234355	8.43943	3.19e-17	1.5e-15	Adunof	blank
AT3G21050	6.40272	25.2802	15.8415	1.97739	0.764499	2.58651	0.00969525	0.0331882	Adunof	blank
AT5G08490	7.49986	29.4871	18.4935	1.97726	0.611688	3.23247	0.00122724	0.00564858	Adunof	blank
AT3G48240	7.11987	27.8737	17.4968	1.96801	0.738989	2.66311	0.00774225	0.0273907	Adunof	blank
AT4G15400	186.63	728.523	457.576	1.96463	0.225775	8.70174	3.27e-18	1.75e-16	Adunof	blank
AT1G26410	98.5294	384.248	241.389	1.9643	0.416566	4.71547	2.41e-06	2.14e-05	Adunof	blank
AT1G79760	5.08017	19.7773	12.4287	1.95907	0.772952	2.53452	0.01126	0.0375515	Adunof	blank
AT2G36090	375.601	1452.41	914.005	1.95115	0.119668	16.3047	9.14e-60	8.33e-57	Adunof	blank
AT2G25470	604.789	2320.59	1462.69	1.94015	0.2906	6.67637	2.45e-11	5.19e-10	Adunof	blank
AT2G39410	49.7303	190.614	120.172	1.93746	0.352615	5.49456	3.92e-08	4.97e-07	Adunof	blank
AT5G63225	12.8495	48.8448	30.8471	1.92445	0.519399	3.70514	0.000211276	0.00120593	Adunof	blank
AT2G04450	177.415	670.539	423.977	1.91828	0.309589	6.1962	5.78e-10	9.87e-09	Adunof	blank
AT3G45390	11.1972	41.8485	26.5229	1.90128	0.581216	3.27121	0.00107088	0.00501286	Adunof	blank
AT1G65486	2153.42	8022.84	5088.13	1.89754	0.329832	5.75304	8.77e-09	1.24e-07	Adunof	blank
AT4G22560	7.80837	28.8188	18.3136	1.88366	0.594172	3.17022	0.00152323	0.00680181	Adunof	blank
AT3G56710	775.988	2861.99	1818.99	1.88305	0.2947	6.38971	1.66e-10	3.1e-09	Adunof	blank
AT1G72000	103.097	379.927	241.512	1.88253	0.322414	5.83888	5.26e-09	7.67e-08	Adunof	blank
AT5G47610	21.5431	79.3522	50.4476	1.87851	0.555909	3.37916	0.000727078	0.00355963	Adunof	blank
AT1G52270	20.0308	73.5163	46.7736	1.87614	0.52675	3.56174	0.000368408	0.00196579	Adunof	blank
AT1G04540	16.3343	59.8191	38.0767	1.87357	0.548774	3.4141	0.000639932	0.00317953	Adunof	blank
AT4G38660	7.42216	27.2374	17.3298	1.87159	0.641322	2.91833	0.00351907	0.014042	Adunof	blank
AT1G55210	249.578	909.069	579.324	1.8654	0.336223	5.54811	2.89e-08	3.72e-07	Adunof	blank
AT1G68810	59.7026	217.221	138.462	1.86291	0.314263	5.92787	3.07e-09	4.64e-08	Adunof	blank
AT3G18590	11.9522	43.3253	27.6387	1.86039	0.607072	3.06453	0.00218009	0.00930817	Adunof	blank
AT4G23610	484.082	1753.89	1118.99	1.8576	0.274054	6.77823	1.22e-11	2.73e-10	Adunof	blank
AT4G15417	800.419	2868.13	1834.28	1.8414	0.182694	10.0791	6.83e-24	6.47e-22	Adunof	blank
AT2G35020	733.283	2618.13	1675.7	1.83623	0.160467	11.4431	2.55e-30	4.37e-28	Adunof	blank
AT2G36695	5319.63	18905	12112.3	1.8294	0.277931	6.5822	4.64e-11	9.44e-10	Adunof	blank
AT2G26040	11.5436	40.9518	26.2477	1.8272	0.686562	2.66138	0.00778212	0.0275124	Adunof	blank
AT5G64110	19.1741	68.0684	43.6213	1.8248	0.564946	3.23004	0.00123775	0.00568323	Adunof	blank
AT5G39720	15.6558	55.3188	35.4873	1.82233	0.464208	3.92567	8.65e-05	0.000542247	Adunof	blank
AT1G30910	3989.16	13944.6	8966.86	1.80554	0.110127	16.3951	2.07e-60	2.08e-57	Adunof	blank
AT4G19380	19.9214	69.2096	44.5655	1.79936	0.640441	2.80957	0.00496084	0.0188372	Adunof	blank
AT3G62280	93.2238	322.724	207.974	1.79209	0.231266	7.74902	9.26e-15	3.11e-13	Adunof	blank
AT5G65130	61.6737	213.328	137.501	1.7896	0.362196	4.94097	7.77e-07	7.62e-06	Adunof	blank
AT3G43580	11.8251	40.7899	26.3075	1.78353	0.51823	3.44157	0.000578353	0.00291033	Adunof	blank
AT1G73590	24.3851	83.8427	54.1139	1.78075	0.478201	3.72385	0.000196206	0.00112988	Adunof	blank
AT1G30110	1704.45	5849.29	3776.87	1.77891	0.14234	12.4976	7.69e-36	1.98e-33	Adunof	blank
AT2G21840	74.045	253.835	163.94	1.77745	0.240845	7.38007	1.58e-13	4.53e-12	Adunof	blank
AT5G14330	22.2769	76.0366	49.1568	1.76936	0.528811	3.34591	0.000820122	0.00395817	Adunof	blank
AT2G40480	18.3345	62.4349	40.3847	1.76777	0.48678	3.63156	0.000281716	0.00155962	Adunof	blank
AT1G54450	23.499	79.9398	51.7194	1.76706	0.5465	3.23342	0.00122318	0.00563376	Adunof	blank
AT5G12940	16.311	55.47	35.8905	1.76578	0.467538	3.77677	0.000158873	0.000935838	Adunof	blank
AT5G52760	459.731	1556.3	1008.01	1.75962	0.247785	7.10141	1.23e-12	3.14e-11	Adunof	blank
AT4G01700	17955.8	60202.5	39079.1	1.74538	0.107185	16.2839	1.28e-59	1.07e-56	Adunof	blank
AT2G28160	136.646	456.995	296.821	1.74136	0.215942	8.064	7.38e-16	2.9e-14	Adunof	blank
AT1G64690	8.54132	28.1116	18.3265	1.72181	0.66772	2.57864	0.00991891	0.0337809	Adunof	blank
AT3G28890	572.758	1881.32	1227.04	1.71581	0.131532	13.0448	6.8e-39	2.1e-36	Adunof	blank
AT4G00165	49.0281	160.452	104.74	1.70952	0.4763	3.58917	0.000331733	0.00179541	Adunof	blank
AT3G14360	31.0459	101.215	66.1304	1.7067	0.412412	4.13833	3.5e-05	0.000242361	Adunof	blank
AT1G76960	62.7095	204.248	133.479	1.70336	0.439452	3.8761	0.000106144	0.000653642	Adunof	blank
AT5G52640	13712	44594.2	29153.1	1.70141	0.223949	7.59732	3.02e-14	9.42e-13	Adunof	blank
AT3G09350	3474.82	11282.9	7378.84	1.6991	0.229642	7.39891	1.37e-13	3.98e-12	Adunof	blank
AT5G08760	1880.61	6100.45	3990.53	1.69778	0.345832	4.90926	9.14e-07	8.85e-06	Adunof	blank
AT5G58940	1013.95	3282.16	2148.06	1.69489	0.1566	10.8231	2.68e-27	3.44e-25	Adunof	blank
AT1G73805	2124.76	6861.81	4493.29	1.6913	0.319878	5.28734	1.24e-07	1.43e-06	Adunof	blank
AT1G69720	481.16	1551.25	1016.21	1.68862	0.164929	10.2385	1.33e-24	1.39e-22	Adunof	blank
AT1G72950	94.3155	303.351	198.833	1.68621	0.2707	6.22909	4.69e-10	8.14e-09	Adunof	blank
AT1G77405	10.2168	32.7385	21.4776	1.68134	0.548528	3.06518	0.00217541	0.00929217	Adunof	blank
AT4G32280	174.172	558.269	366.22	1.68047	0.54852	3.06365	0.00218658	0.00932992	Adunof	blank
AT4G17670	965.03	3081.41	2023.22	1.67507	0.227058	7.37728	1.62e-13	4.62e-12	Adunof	blank
AT3G57540	70.957	225.879	148.418	1.67161	0.342414	4.88182	1.05e-06	1.01e-05	Adunof	blank
AT2G34580	33.7806	107.538	70.6595	1.66984	0.587253	2.84348	0.00446236	0.0171972	Adunof	blank
AT1G01225	15.319	48.588	31.9535	1.66635	0.489442	3.40459	0.000662632	0.00327448	Adunof	blank
AT4G39830	1764.65	5590.3	3677.47	1.66366	0.238716	6.9692	3.19e-12	7.67e-11	Adunof	blank
AT3G16050	62.2867	195.248	128.767	1.64725	0.303933	5.41978	5.97e-08	7.31e-07	Adunof	blank
AT1G46264	18.1735	56.7587	37.4661	1.64553	0.608831	2.70277	0.00687639	0.0248825	Adunof	blank
AT3G25970	9.51049	29.7443	19.6274	1.64536	0.640455	2.56905	0.0101977	0.0345953	Adunof	blank
AT3G19370	49.4028	154.385	101.894	1.64536	0.285356	5.76599	8.12e-09	1.15e-07	Adunof	blank
AT1G51900	34.0714	106.36	70.2156	1.64348	0.34762	4.72781	2.27e-06	2.02e-05	Adunof	blank
AT2G21560	13.2739	41.3595	27.3167	1.64053	0.678435	2.41811	0.0156014	0.0492929	Adunof	blank
AT5G63180	87.3654	270.696	179.031	1.63098	0.543753	2.99948	0.00270438	0.0111859	Adunof	blank
AT5G51440	171.464	531.087	351.275	1.63028	0.252123	6.46619	1.01e-10	1.95e-09	Adunof	blank
AT1G79110	84.6677	261.793	173.23	1.62966	0.344481	4.73076	2.24e-06	2e-05	Adunof	blank
AT1G12380	12.5983	38.9222	25.7602	1.62808	0.607411	2.68035	0.00735453	0.0262458	Adunof	blank
AT2G39220	185.708	573.237	379.473	1.6256	0.210981	7.70498	1.31e-14	4.3e-13	Adunof	blank
AT1G64070	10.8995	33.5688	22.2341	1.62466	0.618712	2.62588	0.00864264	0.0301456	Adunof	blank
AT4G30190	60118.4	185189	122654	1.62312	0.123176	13.1773	1.19e-39	3.9e-37	Adunof	blank
AT1G21310	9385.76	28704.7	19045.2	1.61274	0.288897	5.5824	2.37e-08	3.1e-07	Adunof	blank
AT5G48820	22.7603	69.584	46.1721	1.61232	0.548506	2.93947	0.00328771	0.0132559	Adunof	blank
AT1G49210	19.8855	60.8576	40.3715	1.61144	0.559018	2.88263	0.00394368	0.0154686	Adunof	blank
AT3G18250	1582.01	4813.07	3197.54	1.60525	0.212231	7.56372	3.92e-14	1.21e-12	Adunof	blank
AT1G69810	327.94	992.959	660.45	1.59852	0.141042	11.3336	8.94e-30	1.48e-27	Adunof	blank
AT4G02660	128.082	387.469	257.775	1.59735	0.369102	4.32768	1.51e-05	0.00011353	Adunof	blank
AT1G51920	444.547	1340.11	892.329	1.59228	0.298983	5.32564	1.01e-07	1.18e-06	Adunof	blank
AT2G33580	1056.39	3181.15	2118.77	1.59058	0.205343	7.74597	9.49e-15	3.18e-13	Adunof	blank
AT4G15500	171.634	515.842	343.738	1.58727	0.192089	8.26322	1.42e-16	6.18e-15	Adunof	blank
AT1G09750	89.15	267.389	178.269	1.58437	0.579731	2.73295	0.00627705	0.0230189	Adunof	blank
AT1G71000	274.868	823.837	549.352	1.58373	0.410236	3.86053	0.00011314	0.000692472	Adunof	blank
AT3G60940	13.881	41.5674	27.7242	1.58087	0.626035	2.52521	0.011563	0.0384023	Adunof	blank
AT5G49680	792.351	2360.02	1576.18	1.57461	0.256902	6.12922	8.83e-10	1.47e-08	Adunof	blank
AT2G21930	10.772	32.0809	21.4264	1.57043	0.622615	2.52232	0.0116585	0.0386554	Adunof	blank
AT4G01450	81.1694	240.905	161.037	1.56967	0.322065	4.87377	1.09e-06	1.04e-05	Adunof	blank
AT1G80050	10.4971	31.0812	20.7892	1.56466	0.601594	2.60086	0.0092991	0.0320563	Adunof	blank
AT1G60830	24.2137	71.5015	47.8576	1.56422	0.401426	3.89666	9.75e-05	0.000605238	Adunof	blank
AT1G79770	34.6448	102.335	68.49	1.5626	0.307475	5.08203	3.73e-07	3.92e-06	Adunof	blank
AT1G49750	2573.87	7579.57	5076.72	1.55809	0.118712	13.1249	2.37e-39	7.55e-37	Adunof	blank
AT3G12910	43.7163	128.286	86.0009	1.55457	0.641653	2.42276	0.0154032	0.0487745	Adunof	blank
AT4G18430	866.847	2542.28	1704.56	1.55242	0.183472	8.46132	2.64e-17	1.27e-15	Adunof	blank
AT4G01920	279.677	817.426	548.551	1.54698	0.197294	7.84099	4.47e-15	1.57e-13	Adunof	blank
AT4G36120	35.788	104.424	70.1058	1.54603	0.435971	3.54618	0.000390859	0.00206798	Adunof	blank
AT1G67630	22.9392	67.0309	44.985	1.54429	0.447778	3.44879	0.000563102	0.00284644	Adunof	blank
AT4G04490	3347.21	9758.96	6553.09	1.54378	0.222592	6.93546	4.05e-12	9.61e-11	Adunof	blank
AT3G21020	11.186	32.427	21.8065	1.53409	0.537058	2.85647	0.00428379	0.0166041	Adunof	blank
AT3G59010	110.866	320.083	215.474	1.53016	0.218105	7.01571	2.29e-12	5.65e-11	Adunof	blank
AT3G24500	366.882	1059.26	713.071	1.5292	0.204884	7.46375	8.41e-14	2.5e-12	Adunof	blank
AT2G16060	69.8573	200.768	135.313	1.52346	0.478659	3.18276	0.00145878	0.00654463	Adunof	blank
AT2G19210	69.6603	199.62	134.64	1.519	0.37519	4.0486	5.15e-05	0.000341728	Adunof	blank
AT3G53690	31.6862	90.6642	61.1752	1.5178	0.408257	3.71774	0.000201012	0.00115457	Adunof	blank
AT1G11300	97.721	278.892	188.307	1.51363	0.286897	5.27588	1.32e-07	1.51e-06	Adunof	blank
AT3G09790	103.508	295.303	199.406	1.51285	0.280383	5.39566	6.83e-08	8.26e-07	Adunof	blank
AT2G22410	12.6419	36.0171	24.3295	1.51267	0.577674	2.61855	0.00883035	0.0307042	Adunof	blank
AT5G42530	6592.64	18798.2	12695.4	1.51163	0.116449	12.981	1.57e-38	4.69e-36	Adunof	blank
AT1G31885	59.5602	169.25	114.405	1.50753	0.300966	5.00897	5.47e-07	5.55e-06	Adunof	blank
AT4G10720	19.9694	56.6368	38.3031	1.50258	0.464333	3.236	0.00121219	0.00559343	Adunof	blank
AT5G38900	839.875	2379.2	1609.54	1.50241	0.247045	6.08155	1.19e-09	1.94e-08	Adunof	blank
AT1G64080	49.4565	139.359	94.4079	1.49594	0.329479	4.54033	5.62e-06	4.63e-05	Adunof	blank
AT4G22680	19.0879	53.7738	36.4308	1.49582	0.458265	3.26408	0.00109818	0.00512631	Adunof	blank
AT2G48080	12.2271	34.4134	23.3202	1.49249	0.613052	2.43452	0.0149115	0.0474797	Adunof	blank
AT2G47750	19.2104	53.7682	36.4893	1.48785	0.569078	2.6145	0.00893581	0.0309957	Adunof	blank
AT3G18260	28.2876	79.4049	53.8462	1.48723	0.573858	2.59164	0.0095521	0.0328213	Adunof	blank
AT3G02930	30.1688	84.5477	57.3582	1.48576	0.36512	4.06925	4.72e-05	0.000315427	Adunof	blank
AT5G03530	126.025	351.803	238.914	1.48025	0.331713	4.46244	8.1e-06	6.49e-05	Adunof	blank
AT2G44383	144.61	402.85	273.73	1.47742	0.336058	4.39631	1.1e-05	8.55e-05	Adunof	blank
AT4G18250	3704.25	10303.9	7004.08	1.47598	0.183381	8.04868	8.37e-16	3.28e-14	Adunof	blank
AT4G01110	18.9379	52.5159	35.7269	1.4699	0.542552	2.70923	0.00674399	0.0244851	Adunof	blank
AT3G13950	1194.29	3305.79	2250.04	1.46896	0.16531	8.88611	6.33e-19	3.7e-17	Adunof	blank
AT5G67450	6081.7	16835	11458.3	1.46892	0.170269	8.62706	6.29e-18	3.24e-16	Adunof	blank
AT4G25850	916.957	2532.36	1724.66	1.46537	0.247767	5.91431	3.33e-09	5.02e-08	Adunof	blank
AT1G23100	45.0842	124.404	84.744	1.46357	0.33538	4.36392	1.28e-05	9.76e-05	Adunof	blank
AT4G39610	37.8472	104.096	70.9718	1.46117	0.387627	3.76951	0.000163569	0.000960963	Adunof	blank
AT1G74310	976.741	2687.93	1832.33	1.46039	0.290187	5.03258	4.84e-07	4.97e-06	Adunof	blank
AT4G27460	40.3183	110.622	75.47	1.45554	0.397138	3.66508	0.00024726	0.0013888	Adunof	blank
AT1G05700	745.477	2043.28	1394.38	1.45448	0.302128	4.81413	1.48e-06	1.36e-05	Adunof	blank
AT5G06540	21.6569	59.3159	40.4864	1.45223	0.513445	2.8284	0.00467809	0.017915	Adunof	blank
AT3G29639	21.4245	58.5645	39.9945	1.45128	0.52703	2.75369	0.00589279	0.0218212	Adunof	blank
AT1G16160	61.8749	168.536	115.206	1.44605	0.323672	4.46765	7.91e-06	6.34e-05	Adunof	blank
AT1G08050	4309.72	11724.8	8017.28	1.44392	0.142469	10.135	3.86e-24	3.76e-22	Adunof	blank
AT3G46130	40.7436	110.433	75.5883	1.4384	0.348629	4.12587	3.69e-05	0.000254198	Adunof	blank
AT3G57360	25.5761	69.0835	47.3298	1.43471	0.45496	3.15349	0.00161328	0.00714694	Adunof	blank
AT3G21150	29.7906	80.2694	55.03	1.43202	0.514199	2.78496	0.00535349	0.0201062	Adunof	blank
AT5G44575	3080.26	8293.06	5686.66	1.42881	0.12736	11.2187	3.3e-29	5.09e-27	Adunof	blank
AT5G48900	50.3267	135.068	92.6975	1.42433	0.410002	3.47395	0.000512858	0.00262486	Adunof	blank
AT3G21080	3053.56	8183.97	5618.77	1.42236	0.150691	9.43895	3.77e-21	2.75e-19	Adunof	blank
AT2G20710	18.614	49.5325	34.0732	1.41025	0.436359	3.23185	0.00122991	0.00565567	Adunof	blank
AT5G41460	69.6529	184.999	127.326	1.40908	0.295807	4.76353	1.9e-06	1.72e-05	Adunof	blank
AT3G23430	125.953	333.726	229.84	1.40578	0.30924	4.54593	5.47e-06	4.52e-05	Adunof	blank
AT5G07130	102.032	269.719	185.875	1.40262	0.310256	4.52085	6.16e-06	5.05e-05	Adunof	blank
AT5G65590	49.3289	129.877	89.6027	1.39731	0.296936	4.70576	2.53e-06	2.24e-05	Adunof	blank
AT5G46880	92.0037	242.31	167.157	1.39687	0.231745	6.0276	1.66e-09	2.65e-08	Adunof	blank
AT1G51890	22604.2	59428.3	41016.3	1.39456	0.122328	11.4002	4.17e-30	6.97e-28	Adunof	blank
AT2G40300	118.703	311.159	214.931	1.38929	0.262614	5.29025	1.22e-07	1.41e-06	Adunof	blank
AT4G07820	40.5975	106.028	73.313	1.38648	0.402363	3.44585	0.000569273	0.00287137	Adunof	blank
AT3G22820	15.6342	40.7465	28.1903	1.38251	0.52388	2.63898	0.00831555	0.0291262	Adunof	blank
AT5G56530	35.3877	92.1263	63.757	1.38133	0.381079	3.62477	0.000289213	0.00159672	Adunof	blank
AT2G35000	182.402	474.785	328.594	1.38053	0.228168	6.05052	1.44e-09	2.32e-08	Adunof	blank
AT5G45800	194.726	505.051	349.889	1.3756	0.2681	5.13093	2.88e-07	3.08e-06	Adunof	blank
AT1G60110	62.3884	161.741	112.065	1.37385	0.273639	5.02069	5.15e-07	5.26e-06	Adunof	blank
AT1G64600	71.369	185.085	128.227	1.37362	0.289496	4.74488	2.09e-06	1.88e-05	Adunof	blank
AT5G52730	16.6304	42.9855	29.8079	1.37012	0.4877	2.80935	0.00496417	0.0188449	Adunof	blank
AT5G26920	21944.3	56636.9	39290.6	1.36791	0.279661	4.89129	1e-06	9.62e-06	Adunof	blank
AT1G78820	693.31	1785.9	1239.6	1.36538	0.125237	10.9024	1.12e-27	1.55e-25	Adunof	blank
AT2G41660	322.75	827.191	574.971	1.35765	0.188279	7.21085	5.56e-13	1.5e-11	Adunof	blank
AT3G13310	1589.68	4062.22	2825.95	1.35345	0.125716	10.766	4.98e-27	6.17e-25	Adunof	blank
AT5G62480	407.123	1040.2	723.661	1.35342	0.303352	4.46153	8.14e-06	6.51e-05	Adunof	blank
AT2G31340	624.83	1594.96	1109.89	1.35196	0.132697	10.1883	2.24e-24	2.28e-22	Adunof	blank
AT3G22410	36.1811	91.634	63.9075	1.33909	0.381484	3.5102	0.000447772	0.00232677	Adunof	blank
AT5G43290	111.306	281.466	196.386	1.33812	0.281909	4.74663	2.07e-06	1.86e-05	Adunof	blank
AT1G65800	7151.82	18079.5	12615.7	1.33801	0.174716	7.6582	1.89e-14	6.07e-13	Adunof	blank
AT2G04100	38.6342	97.4304	68.0323	1.33621	0.444227	3.00795	0.0026302	0.0109344	Adunof	blank
AT5G45730	18.6859	47.1163	32.9011	1.33388	0.551095	2.42042	0.0155027	0.0490584	Adunof	blank
AT4G37580	14.3054	36.0006	25.153	1.33251	0.503763	2.64511	0.00816649	0.0286842	Adunof	blank
AT4G32208	153.415	386.232	269.823	1.33159	0.300317	4.43395	9.25e-06	7.3e-05	Adunof	blank
AT1G10230	339.729	854.971	597.35	1.3315	0.14513	9.1746	4.53e-20	3.04e-18	Adunof	blank
AT1G21520	125.411	314.985	220.198	1.32776	0.303257	4.37834	1.2e-05	9.23e-05	Adunof	blank
AT1G23560	97.732	245.083	171.407	1.32612	0.334859	3.96023	7.49e-05	0.000478277	Adunof	blank
AT5G02890	75.183	188.022	131.602	1.32191	0.456932	2.89301	0.00381573	0.0150462	Adunof	blank
AT2G29120	4645.76	11603.2	8124.49	1.32057	0.173388	7.6163	2.61e-14	8.2e-13	Adunof	blank
AT1G26600	13.8689	34.6547	24.2618	1.31929	0.532078	2.47951	0.0131562	0.0427384	Adunof	blank
AT2G47150	1587.83	3945.87	2766.85	1.3134	0.232462	5.64996	1.6e-08	2.16e-07	Adunof	blank
AT3G17170	75.1363	186.638	130.887	1.3132	0.26552	4.94576	7.58e-07	7.46e-06	Adunof	blank
AT4G25120	467.603	1161.58	814.594	1.31278	0.13267	9.89505	4.37e-23	3.88e-21	Adunof	blank
AT4G23570	10973.8	27231.1	19102.5	1.31118	0.0894097	14.6649	1.08e-48	5.87e-46	Adunof	blank
AT5G22940	45.4198	112.499	78.9594	1.31002	0.370677	3.53411	0.000409144	0.00215281	Adunof	blank
AT1G58410	46.0729	113.894	79.9836	1.3066	0.489799	2.66762	0.00763912	0.0270879	Adunof	blank
AT2G01670	13166.8	32355.9	22761.4	1.29713	0.153562	8.44695	2.99e-17	1.41e-15	Adunof	blank
AT1G02440	817.009	2007.57	1412.29	1.29699	0.103137	12.5754	2.88e-36	7.61e-34	Adunof	blank
AT3G07525	790.713	1937.5	1364.1	1.293	0.289693	4.46335	8.07e-06	6.46e-05	Adunof	blank
AT1G69530	735.642	1802.03	1268.84	1.2926	0.215245	6.00526	1.91e-09	2.99e-08	Adunof	blank
AT5G38212	1322.11	3236.66	2279.39	1.29182	0.192565	6.7085	1.97e-11	4.26e-10	Adunof	blank
AT2G44390	7657.98	18732.2	13195.1	1.29047	0.195877	6.58816	4.45e-11	9.1e-10	Adunof	blank
AT3G60580	49.8161	121.612	85.7142	1.28888	0.343424	3.75301	0.000174722	0.00101957	Adunof	blank
AT4G11900	605.096	1477.19	1041.14	1.28785	0.240215	5.36125	8.26e-08	9.85e-07	Adunof	blank
AT4G32430	28.6817	69.8464	49.264	1.28249	0.502501	2.55221	0.0107042	0.0360151	Adunof	blank
AT2G30424	38.2192	92.9864	65.6028	1.28114	0.369868	3.46378	0.000532639	0.00271227	Adunof	blank
AT1G66880	11630	28210.5	19920.2	1.27841	0.217667	5.87322	4.27e-09	6.34e-08	Adunof	blank
AT1G44160	22.1026	53.5718	37.8372	1.27816	0.512367	2.49461	0.0126095	0.0412901	Adunof	blank
AT5G62940	21.5942	52.4159	37.0051	1.27701	0.476665	2.67905	0.00738305	0.0263395	Adunof	blank
AT1G53160	126.47	305.038	215.754	1.27099	0.247246	5.14059	2.74e-07	2.94e-06	Adunof	blank
AT4G14050	25.1285	60.5231	42.8258	1.26818	0.442505	2.86591	0.00415813	0.0161767	Adunof	blank
AT5G48800	21.4369	51.6226	36.5297	1.26811	0.515976	2.45769	0.0139832	0.0449745	Adunof	blank
AT4G18220	120.194	289.139	204.667	1.26692	0.254871	4.97084	6.67e-07	6.62e-06	Adunof	blank
AT5G61880	328.88	790.98	559.93	1.26612	0.180925	6.99801	2.6e-12	6.32e-11	Adunof	blank
AT1G52780	2160.31	5189.23	3674.77	1.26437	0.112302	11.2586	2.1e-29	3.37e-27	Adunof	blank
AT4G11890	12153.5	29189	20671.3	1.26408	0.166654	7.58505	3.32e-14	1.03e-12	Adunof	blank
AT4G32205	27.5411	66.0968	46.819	1.26341	0.370258	3.41224	0.000644318	0.00319737	Adunof	blank
AT2G40260	26.5815	63.4956	45.0386	1.25732	0.461922	2.72193	0.00649028	0.023684	Adunof	blank
AT2G23040	21.8829	52.221	37.052	1.25691	0.494185	2.5434	0.010978	0.0367639	Adunof	blank
AT4G30020	38.404	91.6347	65.0193	1.25492	0.337249	3.72105	0.000198399	0.00114152	Adunof	blank
AT3G28880	67.3125	160.521	113.917	1.25429	0.267791	4.68383	2.82e-06	2.47e-05	Adunof	blank
AT1G67520	1374.42	3278.1	2326.26	1.2541	0.119095	10.5302	6.27e-26	7.06e-24	Adunof	blank
AT1G74650	137.143	326.369	231.756	1.25147	0.300338	4.16688	3.09e-05	0.00021617	Adunof	blank
AT1G48220	3512.84	8349.96	5931.4	1.24918	0.133381	9.36556	7.56e-21	5.4e-19	Adunof	blank
AT1G56020	83.3702	198.173	140.771	1.24854	0.281313	4.43826	9.07e-06	7.16e-05	Adunof	blank
AT2G40520	249.877	593.57	421.724	1.24838	0.207992	6.00205	1.95e-09	3.05e-08	Adunof	blank
AT2G44290	472.33	1117.64	794.986	1.24293	0.205942	6.03536	1.59e-09	2.53e-08	Adunof	blank
AT5G53730	120.65	285.379	203.014	1.24121	0.206397	6.01368	1.81e-09	2.86e-08	Adunof	blank
AT4G26200	3917.6	9260.83	6589.22	1.24117	0.243475	5.09773	3.44e-07	3.64e-06	Adunof	blank
AT2G39530	6952.72	16425	11688.9	1.24025	0.153105	8.10064	5.47e-16	2.18e-14	Adunof	blank
AT4G24026	137.06	323.527	230.294	1.23874	0.21772	5.68958	1.27e-08	1.75e-07	Adunof	blank
AT2G24160	1475.84	3460.71	2468.27	1.22967	0.212636	5.78298	7.34e-09	1.05e-07	Adunof	blank
AT2G02020	165.62	387.261	276.44	1.22514	0.311415	3.93411	8.35e-05	0.000526027	Adunof	blank
AT2G18050	205.922	480.87	343.396	1.22369	0.307334	3.98163	6.84e-05	0.000442167	Adunof	blank
AT1G56150	344.915	802.917	573.916	1.21919	0.215504	5.6574	1.54e-08	2.08e-07	Adunof	blank
AT4G31210	628.319	1460.32	1044.32	1.21643	0.171213	7.10479	1.21e-12	3.07e-11	Adunof	blank
AT5G38210	2033.93	4716.26	3375.09	1.21346	0.235002	5.1636	2.42e-07	2.62e-06	Adunof	blank
AT1G66080	69.6803	161.532	115.606	1.21338	0.261088	4.64739	3.36e-06	2.9e-05	Adunof	blank
AT1G14200	2734.13	6328.25	4531.19	1.21071	0.175971	6.8802	5.98e-12	1.39e-10	Adunof	blank
AT5G53110	2833.3	6552.12	4692.71	1.20944	0.109499	11.0453	2.31e-28	3.43e-26	Adunof	blank
AT2G48090	29.8831	69.0224	49.4527	1.20749	0.355754	3.39417	0.000688366	0.00338663	Adunof	blank
AT5G05190	12974.9	29937.5	21456.2	1.20624	0.197625	6.10366	1.04e-09	1.71e-08	Adunof	blank
AT4G30650	5882.04	13567.8	9724.93	1.2058	0.171805	7.01838	2.24e-12	5.55e-11	Adunof	blank
AT4G13505	551.272	1271.29	911.278	1.20543	0.347328	3.47058	0.000519343	0.00265197	Adunof	blank
AT2G47180	176.164	406.124	291.144	1.20541	0.323407	3.72723	0.000193593	0.00111739	Adunof	blank
AT1G17920	31.6629	72.9816	52.3222	1.20531	0.415597	2.90018	0.00372947	0.014735	Adunof	blank
AT1G29860	36.9489	85.093	61.021	1.20278	0.490011	2.4546	0.0141042	0.0452873	Adunof	blank
AT1G26420	3603.13	8266.3	5934.72	1.19806	0.170606	7.02236	2.18e-12	5.4e-11	Adunof	blank
AT1G04770	255.689	585.767	420.728	1.19587	0.22235	5.37834	7.52e-08	9.03e-07	Adunof	blank
AT5G15580	45.08	103.194	74.1368	1.19384	0.365407	3.26715	0.00108636	0.00507347	Adunof	blank
AT1G12000	982.722	2242.26	1612.49	1.19006	0.14585	8.15948	3.36e-16	1.38e-14	Adunof	blank
AT3G52170	19.4587	44.328	31.8933	1.19003	0.486841	2.44439	0.0145099	0.046422	Adunof	blank
AT1G78490	121.447	275.795	198.621	1.18328	0.323061	3.66271	0.000249557	0.00139974	Adunof	blank
AT1G34160	80.569	182.856	131.713	1.18294	0.231734	5.10475	3.31e-07	3.52e-06	Adunof	blank
AT2G35120	41.165	93.2235	67.1942	1.18002	0.336789	3.50373	0.000458793	0.00237175	Adunof	blank
AT1G02940	93.1503	211.033	152.091	1.18001	0.223026	5.29089	1.22e-07	1.41e-06	Adunof	blank
AT3G02330	18.0688	40.8258	29.4473	1.17758	0.473196	2.48856	0.0128262	0.0418768	Adunof	blank
AT2G37320	29.6032	66.9123	48.2578	1.17757	0.404722	2.90958	0.00361918	0.0143558	Adunof	blank
AT3G51950	186.796	421.855	304.326	1.17531	0.191871	6.12553	9.04e-10	1.5e-08	Adunof	blank
AT3G53150	247.737	557.131	402.434	1.16932	0.342917	3.40993	0.000649805	0.00322141	Adunof	blank
AT1G14730	55.8361	125.175	90.5055	1.16613	0.466871	2.49776	0.012498	0.0410121	Adunof	blank
AT3G48090	2934.53	6583.96	4759.25	1.16591	0.166749	6.99198	2.71e-12	6.58e-11	Adunof	blank
AT3G08030	234.733	525.985	380.359	1.16402	0.310583	3.74785	0.000178358	0.00103872	Adunof	blank
AT2G43150	424.239	950.154	687.196	1.1635	0.233562	4.98156	6.31e-07	6.31e-06	Adunof	blank
AT5G58930	97.5594	217.781	157.67	1.15868	0.244239	4.74403	2.1e-06	1.88e-05	Adunof	blank
AT1G30780	66.0137	147.113	106.563	1.15659	0.303701	3.80831	0.000139918	0.000835969	Adunof	blank
AT3G56330	35.1024	78.1507	56.6266	1.15557	0.409318	2.82317	0.00475518	0.0181651	Adunof	blank
AT3G11397	2496.86	5553.21	4025.04	1.15317	0.0833356	13.8377	1.51e-43	6.06e-41	Adunof	blank
AT2G21650	191.741	426.109	308.925	1.15263	0.318158	3.62283	0.000291398	0.00160446	Adunof	blank
AT5G05460	840.344	1864.45	1352.39	1.14977	0.127413	9.02398	1.81e-19	1.13e-17	Adunof	blank
AT4G01740	611.03	1354.06	982.543	1.14814	0.137515	8.34916	6.87e-17	3.11e-15	Adunof	blank
AT1G66970	9464.79	20949	15206.9	1.14626	0.122808	9.33375	1.02e-20	7.17e-19	Adunof	blank
AT2G16750	56.1419	124.16	90.1509	1.14558	0.280619	4.08231	4.46e-05	0.0002998	Adunof	blank
AT1G30250	318.074	703.412	510.743	1.14526	0.342892	3.34	0.000837772	0.00403559	Adunof	blank
AT3G50440	70.6857	156.211	113.448	1.14407	0.308778	3.70516	0.000211256	0.00120593	Adunof	blank
AT4G39860	318.122	702.382	510.252	1.14289	0.163237	7.00144	2.53e-12	6.18e-11	Adunof	blank
AT2G46810	259.679	572.101	415.89	1.13937	0.259594	4.38904	1.14e-05	8.81e-05	Adunof	blank
AT5G57700	109.331	240.875	175.103	1.13904	0.412008	2.7646	0.00569918	0.021206	Adunof	blank
AT3G18490	1225.75	2695.27	1960.51	1.13682	0.221253	5.13812	2.77e-07	2.98e-06	Adunof	blank
AT1G67120	1986.43	4357.61	3172.02	1.13334	0.22592	5.01656	5.26e-07	5.35e-06	Adunof	blank
AT4G26600	300.603	659.534	480.068	1.13314	0.183315	6.18137	6.35e-10	1.08e-08	Adunof	blank
AT1G47670	44.9925	98.5425	71.7675	1.13196	0.38393	2.94835	0.00319472	0.0129225	Adunof	blank
AT5G51350	48.2907	105.741	77.0161	1.1313	0.364036	3.10767	0.00188569	0.0082013	Adunof	blank
AT4G18970	22.6357	49.5765	36.1061	1.12889	0.462298	2.44192	0.0146095	0.0466884	Adunof	blank
AT3G14900	109.902	240.036	174.969	1.12597	0.272604	4.13042	3.62e-05	0.000249738	Adunof	blank
AT3G03450	46.7818	101.612	74.1971	1.12047	0.406796	2.75439	0.00588025	0.0217828	Adunof	blank
AT3G16030	407.011	884.376	645.694	1.12001	0.245159	4.56852	4.91e-06	4.1e-05	Adunof	blank
AT2G45450	119.125	258.857	188.991	1.11936	0.411333	2.72129	0.00650277	0.0237209	Adunof	blank
AT4G11450	38.9506	83.9619	61.4562	1.10961	0.418063	2.65417	0.00795035	0.0280232	Adunof	blank
AT1G76930	84317.4	181941	133129	1.10957	0.303853	3.65166	0.000260554	0.00145531	Adunof	blank
AT4G09890	95.8344	206.268	151.051	1.10602	0.326234	3.39026	0.000698268	0.00343019	Adunof	blank
AT3G57030	61.713	132.402	97.0574	1.10267	0.29818	3.69801	0.000217293	0.00123781	Adunof	blank
AT3G49260	230.532	494.331	362.431	1.10091	0.211948	5.19423	2.06e-07	2.27e-06	Adunof	blank
AT1G25430	443.088	948.074	695.581	1.09722	0.319408	3.43517	0.00059219	0.0029725	Adunof	blank
AT4G01910	149.102	319.021	234.062	1.09695	0.242901	4.51603	6.3e-06	5.15e-05	Adunof	blank
AT1G53035	705.002	1507.27	1106.13	1.09607	0.133234	8.22667	1.92e-16	8.22e-15	Adunof	blank
AT3G01080	456.845	975.117	715.981	1.09403	0.267616	4.08806	4.35e-05	0.000293552	Adunof	blank
AT5G37570	35.8115	76.459	56.1353	1.09244	0.400889	2.72503	0.00642957	0.0235009	Adunof	blank
AT3G52480	1183.18	2521.46	1852.32	1.09155	0.129768	8.41157	4.05e-17	1.89e-15	Adunof	blank
AT1G47860	213.106	454.17	333.638	1.09127	0.180596	6.04259	1.52e-09	2.43e-08	Adunof	blank
AT5G24206	92.916	197.807	145.362	1.08953	0.222329	4.90051	9.56e-07	9.23e-06	Adunof	blank
AT2G47380	184.093	391.714	287.904	1.08942	0.203183	5.36176	8.24e-08	9.83e-07	Adunof	blank
AT1G14620	98.0178	208.57	153.294	1.08923	0.267602	4.07035	4.69e-05	0.000314246	Adunof	blank
AT5G46230	482.118	1025.28	753.699	1.08865	0.124422	8.74963	2.14e-18	1.17e-16	Adunof	blank
AT3G51350	24829.6	52800.4	38815	1.08848	0.115234	9.4458	3.53e-21	2.58e-19	Adunof	blank
AT1G24210	56.1747	119.248	87.7116	1.08685	0.27826	3.9059	9.39e-05	0.000584195	Adunof	blank
AT3G20440	67.554	143.223	105.389	1.08533	0.319684	3.395	0.000686274	0.00337883	Adunof	blank
AT2G40160	205.676	436.099	320.887	1.08429	0.238561	4.54512	5.49e-06	4.53e-05	Adunof	blank
AT1G35230	782.724	1658.4	1220.56	1.08327	0.199522	5.42933	5.66e-08	6.98e-07	Adunof	blank
AT5G63990	216.483	458.197	337.34	1.08198	0.181018	5.97721	2.27e-09	3.52e-08	Adunof	blank
AT1G13030	136.022	287.501	211.762	1.07939	0.21813	4.94836	7.48e-07	7.37e-06	Adunof	blank
AT5G45000	1267.71	2677.5	1972.6	1.07874	0.14368	7.50793	6.01e-14	1.81e-12	Adunof	blank
AT4G03190	54.1587	114.303	84.2311	1.07861	0.318309	3.38857	0.000702588	0.0034473	Adunof	blank
AT2G28710	394.767	833.361	614.064	1.07774	0.184548	5.8399	5.22e-09	7.63e-08	Adunof	blank
AT2G32860	509.432	1073.97	791.7	1.07617	0.279855	3.84546	0.000120328	0.000732222	Adunof	blank
AT3G11080	736.141	1551	1143.57	1.0753	0.220039	4.88685	1.02e-06	9.82e-06	Adunof	blank
AT1G72070	5263.51	11086.8	8175.18	1.07479	0.203787	5.27407	1.33e-07	1.52e-06	Adunof	blank
AT2G24170	220.876	462.722	341.799	1.06662	0.315062	3.38542	0.000710702	0.00348371	Adunof	blank
AT5G60800	107.77	225.758	166.764	1.06651	0.418163	2.55046	0.0107581	0.0361298	Adunof	blank
AT3G30180	71.4897	149.862	110.676	1.06649	0.376093	2.8357	0.00457259	0.0175713	Adunof	blank
AT1G14480	47.2597	98.8774	73.0685	1.0652	0.32612	3.26628	0.00108969	0.00508785	Adunof	blank
AT5G57110	2043.48	4273.17	3158.32	1.06434	0.185218	5.74643	9.11e-09	1.28e-07	Adunof	blank
AT5G44578	48.5369	101.483	75.0097	1.06355	0.31112	3.41847	0.000629734	0.00313617	Adunof	blank
AT2G07779	37.7181	78.8206	58.2693	1.06321	0.397096	2.67746	0.00741817	0.02644	Adunof	blank
AT2G37400	510.245	1065.97	788.11	1.06273	0.141829	7.49302	6.73e-14	2.02e-12	Adunof	blank
AT3G52490	60.086	125.402	92.7439	1.0623	0.429552	2.47305	0.0133966	0.0433729	Adunof	blank
AT1G27110	38.6448	80.7244	59.6846	1.0617	0.343574	3.09015	0.00200055	0.00862421	Adunof	blank
AT3G43510	835.89	1739.73	1287.81	1.05735	0.157216	6.72549	1.75e-11	3.83e-10	Adunof	blank
AT1G49000	9477.7	19716.8	14597.3	1.05684	0.119596	8.83678	9.85e-19	5.65e-17	Adunof	blank
AT4G36280	187.776	390.527	289.151	1.05667	0.214174	4.93371	8.07e-07	7.88e-06	Adunof	blank
AT1G69526	2887.39	5962.54	4424.97	1.04611	0.144185	7.25535	4.01e-13	1.1e-11	Adunof	blank
AT1G79450	943.573	1948.01	1445.79	1.04581	0.132225	7.90931	2.59e-15	9.55e-14	Adunof	blank
AT5G39670	1490.01	3071.14	2280.57	1.04356	0.195943	5.32585	1e-07	1.18e-06	Adunof	blank
AT5G52810	1023.9	2110.14	1567.02	1.0431	0.2078	5.01971	5.17e-07	5.28e-06	Adunof	blank
AT5G07000	291.751	600.386	446.068	1.04084	0.295629	3.52075	0.000430335	0.00224663	Adunof	blank
AT5G10380	1630.6	3353	2491.8	1.04013	0.192261	5.40998	6.3e-08	7.68e-07	Adunof	blank
AT3G15300	78.3146	160.756	119.535	1.03811	0.35676	2.90984	0.00361616	0.0143523	Adunof	blank
AT1G09932	8243.02	16919.9	12581.5	1.0375	0.160108	6.48001	9.17e-11	1.8e-09	Adunof	blank
AT3G03580	73.0634	149.889	111.476	1.03691	0.283664	3.65543	0.000256755	0.0014377	Adunof	blank
AT1G24470	345.583	707.981	526.782	1.03464	0.264359	3.91378	9.09e-05	0.000568091	Adunof	blank
AT1G13110	60290.6	123363	91826.6	1.0329	0.105365	9.80308	1.09e-22	9.4e-21	Adunof	blank
AT5G52750	3118.27	6374.59	4746.43	1.03165	0.29787	3.46341	0.000533374	0.00271394	Adunof	blank
AT5G46520	3068.41	6271.39	4669.9	1.03136	0.203129	5.07738	3.83e-07	4.01e-06	Adunof	blank
AT2G35760	68.6507	140.035	104.343	1.02985	0.355493	2.89697	0.00376787	0.0148692	Adunof	blank
AT3G08870	741.499	1511.58	1126.54	1.02772	0.224823	4.57124	4.85e-06	4.06e-05	Adunof	blank
AT1G30530	85.5506	174.156	129.853	1.0245	0.302377	3.38814	0.000703693	0.00345188	Adunof	blank
AT1G55260	46.2124	93.9157	70.064	1.02323	0.346527	2.95282	0.00314888	0.0127757	Adunof	blank
AT1G12990	1200.13	2432.26	1816.19	1.01893	0.123413	8.2563	1.5e-16	6.51e-15	Adunof	blank
AT5G38980	439.963	891.478	665.721	1.01876	0.237179	4.2953	1.74e-05	0.000129637	Adunof	blank
AT3G23810	3382.07	6847.47	5114.77	1.01764	0.178767	5.69255	1.25e-08	1.72e-07	Adunof	blank
AT5G56030	56939.5	115243	86091.5	1.01718	0.182737	5.56638	2.6e-08	3.38e-07	Adunof	blank
AT1G51440	64.001	129.468	96.7346	1.01695	0.39105	2.60055	0.00930733	0.0320737	Adunof	blank
AT3G56030	534.42	1079.57	806.997	1.01465	0.189868	5.34396	9.09e-08	1.07e-06	Adunof	blank
AT3G23990	1837.47	3706.31	2771.89	1.01217	0.229238	4.41535	1.01e-05	7.89e-05	Adunof	blank
AT3G17700	2547.57	5136.72	3842.14	1.0118	0.219708	4.60521	4.12e-06	3.5e-05	Adunof	blank
AT2G12550	1054.62	2125.17	1589.9	1.01101	0.128248	7.88329	3.19e-15	1.15e-13	Adunof	blank
AT3G07060	249.841	503.295	376.568	1.01085	0.204738	4.93727	7.92e-07	7.74e-06	Adunof	blank
AT3G04181	93.8953	188.755	141.325	1.00807	0.228247	4.41658	1e-05	7.85e-05	Adunof	blank
AT2G45030	976.293	1956.99	1466.64	1.00324	0.116581	8.60551	7.6e-18	3.88e-16	Adunof	blank
AT1G10417	356.824	714.974	535.899	1.00315	0.170597	5.88021	4.1e-09	6.1e-08	Adunof	blank
AT5G21482	183.818	368.446	276.132	1.00311	0.284463	3.52632	0.000421378	0.00220734	Adunof	blank
AT2G20950	664.516	1330.03	997.273	1.00127	0.190921	5.24443	1.57e-07	1.76e-06	Adunof	blank
AT3G42883	113.223	226.538	169.88	1.00106	0.22765	4.39738	1.1e-05	8.51e-05	Adunof	blank
AT5G08380	179.145	358.241	268.693	0.999631	0.204139	4.89682	9.74e-07	9.39e-06	Adunof	blank
AT5G65120	156.504	312.674	234.589	0.998919	0.229156	4.35911	1.31e-05	9.95e-05	Adunof	blank
AT5G07150	87.1812	173.862	130.522	0.996469	0.370936	2.68636	0.00722346	0.0258609	Adunof	blank
AT3G62110	135.816	270.526	203.171	0.993934	0.372981	2.66484	0.00770255	0.0272599	Adunof	blank
AT1G10960	1013.41	2015.28	1514.34	0.991652	0.212547	4.66556	3.08e-06	2.67e-05	Adunof	blank
AT3G45260	6806.68	13534.5	10170.6	0.991612	0.180008	5.50872	3.61e-08	4.6e-07	Adunof	blank
AT5G54140	1263.02	2509.2	1886.11	0.990261	0.137212	7.21699	5.32e-13	1.44e-11	Adunof	blank
AT1G64170	27630.7	54881.2	41256	0.990036	0.157588	6.28244	3.33e-10	5.91e-09	Adunof	blank
AT2G38070	25.4357	50.5009	37.9683	0.988878	0.397584	2.48722	0.0128745	0.0419798	Adunof	blank
AT2G44370	13633	27055.6	20344.3	0.988827	0.104104	9.49842	2.13e-21	1.64e-19	Adunof	blank
AT1G17455	158.267	313.762	236.014	0.98799	0.197124	5.01203	5.39e-07	5.47e-06	Adunof	blank
AT4G05520	79.9981	158.523	119.26	0.987509	0.280622	3.519	0.000433172	0.00225909	Adunof	blank
AT1G19330	375.183	743.539	559.361	0.987311	0.217541	4.5385	5.67e-06	4.66e-05	Adunof	blank
AT3G09520	440.261	872.037	656.149	0.986258	0.362157	2.72328	0.00646363	0.0236039	Adunof	blank
AT4G34380	164.012	324.665	244.338	0.985648	0.299627	3.28958	0.00100336	0.00472768	Adunof	blank
AT5G01620	65.6686	129.966	97.8173	0.985399	0.267535	3.68325	0.000230281	0.00130401	Adunof	blank
AT3G04480	743.108	1470.75	1106.93	0.985173	0.122601	8.03563	9.31e-16	3.63e-14	Adunof	blank
AT4G25110	20551.8	40564.3	30558	0.980947	0.0947188	10.3564	3.91e-25	4.15e-23	Adunof	blank
AT4G03460	7120.06	14042.1	10581.1	0.979813	0.163586	5.98957	2.1e-09	3.27e-08	Adunof	blank
AT2G44010	47.2767	93.1361	70.2064	0.97881	0.380194	2.5745	0.0100385	0.0341071	Adunof	blank
AT1G13090	300.117	591.346	445.731	0.978288	0.207435	4.71612	2.4e-06	2.14e-05	Adunof	blank
AT2G36430	141.565	278.919	210.242	0.978131	0.259738	3.76584	0.000165991	0.000974337	Adunof	blank
AT4G13510	47803.2	94037.4	70920.3	0.976127	0.120558	8.09676	5.64e-16	2.25e-14	Adunof	blank
AT1G69770	129.102	253.885	191.494	0.97576	0.211415	4.61537	3.92e-06	3.35e-05	Adunof	blank
AT4G25000	43.0577	84.6943	63.876	0.975062	0.370391	2.63252	0.00847535	0.0296239	Adunof	blank
AT2G23200	2890.73	5681.82	4286.27	0.97499	0.2022	4.82192	1.42e-06	1.32e-05	Adunof	blank
AT4G38620	1521.65	2982.82	2252.24	0.971086	0.155147	6.25912	3.87e-10	6.8e-09	Adunof	blank
AT3G06035	270.929	530.333	400.631	0.969073	0.161074	6.01631	1.78e-09	2.81e-08	Adunof	blank
AT5G44990	249.678	488.358	369.018	0.968398	0.27209	3.5591	0.000372123	0.00198245	Adunof	blank
AT2G44120	2648.42	5169.31	3908.86	0.96475	0.105469	9.14727	5.84e-20	3.83e-18	Adunof	blank
AT1G14980	2101.08	4099.56	3100.32	0.964233	0.165461	5.82755	5.62e-09	8.15e-08	Adunof	blank
AT4G38530	74.8864	145.916	110.401	0.963197	0.290667	3.31375	0.000920544	0.00437859	Adunof	blank
AT3G50490	474.65	925.141	699.896	0.962852	0.144887	6.64556	3.02e-11	6.32e-10	Adunof	blank
AT2G07667	62.8814	122.535	92.708	0.962553	0.281667	3.41734	0.000632356	0.00314813	Adunof	blank
AT5G45380	7667.72	14941.5	11304.6	0.962445	0.154242	6.23983	4.38e-10	7.62e-09	Adunof	blank
AT2G39120	72.8326	142.043	107.438	0.962208	0.383183	2.5111	0.0120357	0.0397288	Adunof	blank
AT1G17745	1429.68	2783.91	2106.79	0.961452	0.366549	2.62298	0.00871644	0.030366	Adunof	blank
AT4G14740	303.227	590.39	446.808	0.961268	0.196661	4.88795	1.02e-06	9.77e-06	Adunof	blank
AT1G25580	817.755	1591.72	1204.74	0.960909	0.121556	7.90509	2.68e-15	9.8e-14	Adunof	blank
AT3G21220	548.296	1066.4	807.348	0.960059	0.211354	4.54241	5.56e-06	4.59e-05	Adunof	blank
AT3G58270	124.345	241.897	183.121	0.95991	0.221211	4.33934	1.43e-05	0.000108199	Adunof	blank
AT3G27270	198.056	385.081	291.569	0.959735	0.239424	4.00851	6.11e-05	0.000398922	Adunof	blank
AT4G11660	152.332	295.505	223.918	0.95626	0.243501	3.92713	8.6e-05	0.000539648	Adunof	blank
AT2G41510	79.2315	153.575	116.403	0.955406	0.288147	3.31569	0.00091418	0.00435348	Adunof	blank
AT2G44180	2409.75	4665.5	3537.62	0.953228	0.135238	7.04853	1.81e-12	4.5e-11	Adunof	blank
AT1G77750	104.95	203.083	154.017	0.952348	0.292277	3.25838	0.00112052	0.00522326	Adunof	blank
AT5G45780	115.792	223.793	169.793	0.951335	0.251222	3.78683	0.00015258	0.000903921	Adunof	blank
AT2G36420	444.023	857.936	650.98	0.950526	0.195957	4.85068	1.23e-06	1.16e-05	Adunof	blank
AT1G05630	368.632	711.781	540.207	0.949634	0.164485	5.77339	7.77e-09	1.11e-07	Adunof	blank
AT2G27385	233.477	450.514	341.995	0.948453	0.35524	2.66989	0.00758754	0.0269193	Adunof	blank
AT1G52190	513.861	991.465	752.663	0.948312	0.162867	5.82262	5.79e-09	8.37e-08	Adunof	blank
AT5G44568	3754.44	7239.72	5497.08	0.947363	0.184386	5.13792	2.78e-07	2.98e-06	Adunof	blank
AT4G02330	5194.19	10013.4	7603.77	0.946935	0.201996	4.68789	2.76e-06	2.43e-05	Adunof	blank
AT1G11540	164.443	316.771	240.607	0.945335	0.202277	4.67346	2.96e-06	2.58e-05	Adunof	blank
AT3G07195	5913.68	11371.3	8642.49	0.943309	0.171549	5.49878	3.82e-08	4.85e-07	Adunof	blank
AT3G61810	104.888	200.922	152.905	0.93838	0.265448	3.53508	0.000407645	0.00214605	Adunof	blank
AT5G19980	3126.89	5988.49	4557.69	0.937444	0.0851322	11.0116	3.36e-28	4.88e-26	Adunof	blank
AT5G28913	48.2442	92.3326	70.2884	0.936517	0.321859	2.90971	0.0036176	0.0143545	Adunof	blank
AT2G31320	66.3528	126.975	96.6641	0.935509	0.347495	2.69215	0.00709929	0.0255511	Adunof	blank
AT5G11000	3966.75	7583.16	5774.95	0.93487	0.146333	6.38865	1.67e-10	3.11e-09	Adunof	blank
AT2G40120	92.451	176.44	134.446	0.932378	0.25713	3.62609	0.000287747	0.00158906	Adunof	blank
AT2G02950	597.117	1137.34	867.23	0.929381	0.241322	3.8512	0.000117539	0.000716992	Adunof	blank
AT4G21300	60.5302	115.226	87.8782	0.929175	0.328588	2.82778	0.00468722	0.0179294	Adunof	blank
AT5G08600	140.077	266.623	203.35	0.927755	0.260249	3.56487	0.000364032	0.00194866	Adunof	blank
AT1G16640	80.3376	152.778	116.558	0.926487	0.293432	3.15741	0.00159177	0.00706486	Adunof	blank
AT4G10770	1058.56	2010.44	1534.5	0.925357	0.165751	5.58282	2.37e-08	3.09e-07	Adunof	blank
AT1G33560	465.636	883.505	674.57	0.924299	0.272921	3.38669	0.000707417	0.00346845	Adunof	blank
AT3G21465	204.565	388.256	296.41	0.924209	0.208712	4.42816	9.5e-06	7.48e-05	Adunof	blank
AT2G28660	139.785	264.964	202.375	0.923447	0.244711	3.77362	0.000160897	0.000946648	Adunof	blank
AT1G14260	833.038	1576.3	1204.67	0.920352	0.152707	6.0269	1.67e-09	2.66e-08	Adunof	blank
AT5G50150	158.295	299.119	228.707	0.918158	0.267814	3.42835	0.00060727	0.00303908	Adunof	blank
AT5G12960	585.449	1106.45	845.951	0.918149	0.147558	6.22228	4.9e-10	8.47e-09	Adunof	blank
AT2G15000	275.093	519.926	397.509	0.917941	0.207473	4.42438	9.67e-06	7.59e-05	Adunof	blank
AT4G26550	453.281	856.16	654.72	0.917385	0.147696	6.21129	5.26e-10	9.06e-09	Adunof	blank
AT2G43630	1988.91	3753.6	2871.26	0.916199	0.108133	8.4729	2.39e-17	1.15e-15	Adunof	blank
AT2G46420	260.225	489.787	375.006	0.912443	0.272356	3.35018	0.000807594	0.00390146	Adunof	blank
AT5G25820	2285.9	4298.64	3292.27	0.911099	0.124012	7.34688	2.03e-13	5.72e-12	Adunof	blank
AT1G41830	215.085	403.943	309.514	0.909296	0.232721	3.90724	9.34e-05	0.000581314	Adunof	blank
AT4G01720	17235.6	32339.6	24787.6	0.907915	0.138303	6.56469	5.21e-11	1.05e-09	Adunof	blank
AT4G37190	340.844	638.647	489.745	0.905661	0.188073	4.81547	1.47e-06	1.36e-05	Adunof	blank
AT3G13510	52.6429	98.5962	75.6196	0.905589	0.344021	2.63237	0.00847923	0.0296323	Adunof	blank
AT3G22970	946.48	1772.54	1359.51	0.905334	0.205184	4.41231	1.02e-05	7.99e-05	Adunof	blank
AT1G09190	56.8815	106.351	81.6163	0.90344	0.335757	2.69075	0.00712907	0.0256281	Adunof	blank
AT1G23180	4055.22	7584.34	5819.78	0.903233	0.259569	3.47974	0.000501896	0.00257401	Adunof	blank
AT1G34315	185.973	347.591	266.782	0.902658	0.235566	3.83186	0.000127178	0.000769012	Adunof	blank
AT5G15230	171.515	320.167	245.841	0.901205	0.275689	3.26892	0.00107958	0.00504767	Adunof	blank
AT1G61490	92.6503	172.971	132.811	0.900711	0.287207	3.1361	0.00171211	0.00752962	Adunof	blank
AT4G35380	368.851	688.567	528.709	0.90066	0.278112	3.23848	0.00120169	0.00555133	Adunof	blank
AT3G12580	4715.42	8800.72	6758.07	0.90021	0.312195	2.88348	0.00393302	0.0154419	Adunof	blank
AT5G36930	3783.66	7060.28	5421.97	0.899993	0.101764	8.84393	9.24e-19	5.34e-17	Adunof	blank
AT2G46192	128.858	240.497	184.677	0.899653	0.229609	3.9182	8.92e-05	0.000558807	Adunof	blank
AT2G16600	8258.67	15400.2	11829.4	0.898974	0.136432	6.58916	4.42e-11	9.06e-10	Adunof	blank
AT3G14200	3263.63	6085.28	4674.45	0.898852	0.221637	4.05552	5e-05	0.000332768	Adunof	blank
AT3G55150	7709.5	14369.8	11039.6	0.898335	0.151309	5.93711	2.9e-09	4.4e-08	Adunof	blank
AT5G11420	504.498	940.138	722.318	0.897915	0.282043	3.18361	0.00145452	0.00652843	Adunof	blank
AT4G25840	1037.07	1932.06	1484.57	0.897481	0.14025	6.39915	1.56e-10	2.93e-09	Adunof	blank
AT2G16595	855.652	1593.69	1224.67	0.897154	0.177006	5.06849	4.01e-07	4.18e-06	Adunof	blank
AT1G26260	194.932	362.925	278.928	0.896572	0.186381	4.81042	1.51e-06	1.39e-05	Adunof	blank
AT1G48570	202.237	376.586	289.411	0.896347	0.35807	2.50327	0.0123051	0.0404916	Adunof	blank
AT3G18580	140.739	261.933	201.336	0.895774	0.333272	2.68782	0.0071921	0.02579	Adunof	blank
AT2G02130	221.347	411.569	316.458	0.894717	0.257697	3.47198	0.000516641	0.00263951	Adunof	blank
AT3G15140	66.2678	123.156	94.7118	0.894145	0.348263	2.56744	0.0102452	0.0346979	Adunof	blank
AT1G29520	42.4203	78.8435	60.6319	0.893569	0.361606	2.47111	0.0134694	0.0435716	Adunof	blank
AT5G41850	166.673	309.169	237.921	0.891044	0.181704	4.90383	9.4e-07	9.08e-06	Adunof	blank
AT2G20170	3985.99	7390.86	5688.43	0.890852	0.140683	6.33235	2.41e-10	4.36e-09	Adunof	blank
AT5G06000	91.7002	169.941	130.821	0.88974	0.248132	3.58575	0.000336107	0.00181662	Adunof	blank
AT4G25100	11715.4	21672.3	16693.9	0.88743	0.148108	5.99177	2.08e-09	3.23e-08	Adunof	blank
AT1G65690	4605.94	8516.86	6561.4	0.886862	0.178342	4.97281	6.6e-07	6.57e-06	Adunof	blank
AT1G53645	1244.17	2300.59	1772.38	0.886659	0.139808	6.34197	2.27e-10	4.13e-09	Adunof	blank
AT4G20110	2917.51	5392.51	4155.01	0.886245	0.160126	5.53466	3.12e-08	4.01e-07	Adunof	blank
AT4G37650	34.6834	64.0517	49.3676	0.885746	0.360765	2.45519	0.0140811	0.0452304	Adunof	blank
AT2G46140	412.664	762.435	587.549	0.885684	0.18169	4.8747	1.09e-06	1.04e-05	Adunof	blank
AT5G17700	63.1749	116.602	89.8886	0.88414	0.325832	2.71349	0.00665793	0.0242075	Adunof	blank
AT5G04330	234.332	431.618	332.975	0.881335	0.198297	4.44451	8.81e-06	6.98e-05	Adunof	blank
AT1G59620	1219.23	2244.53	1731.88	0.88057	0.187923	4.68581	2.79e-06	2.45e-05	Adunof	blank
AT5G66960	32.8978	60.5934	46.7456	0.880393	0.363236	2.42375	0.0153611	0.0486873	Adunof	blank
AT4G26780	227.317	418.466	322.891	0.880147	0.332376	2.64805	0.00809583	0.0284759	Adunof	blank
AT2G02061	440.854	810.295	625.574	0.878262	0.225648	3.89217	9.94e-05	0.000615584	Adunof	blank
AT5G17170	178.508	328.117	253.312	0.878094	0.27365	3.20882	0.00133281	0.00606079	Adunof	blank
AT5G55620	163.956	301.33	232.643	0.877252	0.210248	4.17246	3.01e-05	0.000211237	Adunof	blank
AT1G20850	76.073	139.603	107.838	0.876153	0.316956	2.76427	0.00570497	0.0212197	Adunof	blank
AT4G31810	172.14	315.436	243.788	0.874135	0.22316	3.91708	8.96e-05	0.000561243	Adunof	blank
AT1G72060	13691.3	25051.7	19371.5	0.871658	0.173506	5.02379	5.07e-07	5.18e-06	Adunof	blank
AT2G31880	25439.2	46537.1	35988.2	0.871335	0.183486	4.74878	2.05e-06	1.84e-05	Adunof	blank
AT3G25130	155.512	284.264	219.888	0.869636	0.257921	3.37171	0.000747031	0.00364664	Adunof	blank
AT3G04880	758.195	1384.97	1071.58	0.869091	0.25415	3.4196	0.000627142	0.00312527	Adunof	blank
AT4G02075	1104.7	2017.3	1561	0.868755	0.132335	6.5648	5.21e-11	1.05e-09	Adunof	blank
AT5G17600	178.366	325.011	251.688	0.866315	0.199733	4.33736	1.44e-05	0.000109012	Adunof	blank
AT1G73940	171.521	312.784	242.153	0.866078	0.268245	3.22868	0.00124361	0.0057005	Adunof	blank
AT1G14790	508.275	925.797	717.036	0.865378	0.142436	6.07555	1.24e-09	2.01e-08	Adunof	blank
AT5G19580	84.3158	153.374	118.845	0.863753	0.244615	3.53108	0.000413869	0.00217425	Adunof	blank
AT3G13230	1167.9	2121.78	1644.84	0.861206	0.173965	4.95046	7.4e-07	7.3e-06	Adunof	blank
AT4G35180	6879.26	12485.8	9682.54	0.859975	0.200315	4.29312	1.76e-05	0.00013072	Adunof	blank
AT2G28940	629.632	1142.18	885.905	0.859522	0.166022	5.17717	2.25e-07	2.46e-06	Adunof	blank
AT1G19320	100.323	181.722	141.022	0.857857	0.338576	2.53372	0.0112858	0.0376189	Adunof	blank
AT3G14430	279.724	506.65	393.187	0.857278	0.145997	5.8719	4.31e-09	6.38e-08	Adunof	blank
AT5G40150	42.7666	77.477	60.1218	0.856731	0.318638	2.68873	0.00717253	0.0257456	Adunof	blank
AT3G15518	3144.04	5692.55	4418.29	0.856511	0.247585	3.45946	0.000541251	0.00274776	Adunof	blank
AT3G51920	3832.12	6928.46	5380.29	0.854445	0.241622	3.53628	0.000405799	0.00213745	Adunof	blank
AT3G13860	369.306	667.242	518.274	0.853503	0.155867	5.47583	4.35e-08	5.46e-07	Adunof	blank
AT1G80130	9585.32	17318.1	13451.7	0.853379	0.220735	3.86609	0.000110595	0.000678897	Adunof	blank
AT3G22420	1385.25	2497.94	1941.59	0.850533	0.238961	3.55929	0.000371857	0.00198156	Adunof	blank
AT5G40830	149.673	269.948	209.811	0.850466	0.24157	3.52058	0.0004306	0.00224743	Adunof	blank
AT4G30870	515.256	928.959	722.108	0.850139	0.142258	5.97604	2.29e-09	3.54e-08	Adunof	blank
AT1G26130	2595	4673	3634	0.848602	0.109437	7.75423	8.89e-15	3e-13	Adunof	blank
AT5G16180	3369.94	6063.8	4716.87	0.847454	0.106683	7.94368	1.96e-15	7.36e-14	Adunof	blank
AT3G56880	13803.8	24827.7	19315.8	0.846894	0.230674	3.67138	0.000241242	0.00136109	Adunof	blank
AT3G47380	9174.09	16497.7	12835.9	0.846612	0.272969	3.1015	0.00192543	0.00834158	Adunof	blank
AT2G38120	469.545	844.423	656.984	0.84658	0.266146	3.18089	0.00146822	0.00658106	Adunof	blank
AT4G12500	8247.65	14829.2	11538.4	0.846364	0.281684	3.00465	0.00265883	0.0110215	Adunof	blank
AT2G20550	76.5281	137.679	107.104	0.846119	0.266102	3.17968	0.00147437	0.00660569	Adunof	blank
AT1G05570	2713.13	4876.52	3794.82	0.845921	0.173528	4.87485	1.09e-06	1.04e-05	Adunof	blank
AT3G21600	72.6846	130.614	101.649	0.845448	0.294939	2.86651	0.00415019	0.0161555	Adunof	blank
AT3G12830	372.456	668.789	520.622	0.844744	0.184054	4.58965	4.44e-06	3.75e-05	Adunof	blank
AT4G28570	2651.52	4759.55	3705.53	0.844016	0.0955874	8.82978	1.05e-18	5.98e-17	Adunof	blank
AT1G34750	6002.64	10754.7	8378.64	0.841325	0.113237	7.42976	1.09e-13	3.19e-12	Adunof	blank
AT2G17670	478.093	856.25	667.171	0.840418	0.155739	5.39633	6.8e-08	8.23e-07	Adunof	blank
AT2G33830	43323.3	77503.6	60413.5	0.839121	0.114821	7.30809	2.71e-13	7.52e-12	Adunof	blank
AT1G78930	122.994	220.098	171.546	0.838461	0.288286	2.90843	0.00363246	0.0144056	Adunof	blank
AT1G20160	152.222	272.036	212.129	0.837897	0.286064	2.92905	0.0034	0.0136374	Adunof	blank
AT5G03760	249.097	445.278	347.187	0.837659	0.167828	4.99118	6e-07	6.02e-06	Adunof	blank
AT3G21560	797.92	1425.88	1111.9	0.837628	0.230251	3.6379	0.000274871	0.0015272	Adunof	blank
AT2G47800	949.28	1694.95	1322.11	0.836432	0.212722	3.93203	8.42e-05	0.000530416	Adunof	blank
AT1G33410	3289.14	5863.93	4576.53	0.834096	0.138402	6.02663	1.67e-09	2.66e-08	Adunof	blank
AT5G55130	1627.45	2901.12	2264.29	0.834024	0.0875947	9.5214	1.71e-21	1.34e-19	Adunof	blank
AT3G47090	1278.81	2278.23	1778.52	0.833218	0.155461	5.35964	8.34e-08	9.91e-07	Adunof	blank
AT3G22142	2089.75	3716.25	2903	0.830487	0.256841	3.23347	0.00122298	0.00563376	Adunof	blank
AT5G66320	1818.29	3231.51	2524.9	0.829756	0.174782	4.74737	2.06e-06	1.86e-05	Adunof	blank
AT5G02030	408.723	724.233	566.478	0.825471	0.186336	4.43002	9.42e-06	7.42e-05	Adunof	blank
AT5G52830	3130.05	5531.06	4330.56	0.821331	0.145414	5.64824	1.62e-08	2.18e-07	Adunof	blank
AT5G01560	3668.99	6482.82	5075.91	0.821286	0.102772	7.99136	1.33e-15	5.14e-14	Adunof	blank
AT2G46000	102.009	180.201	141.105	0.82108	0.270905	3.03088	0.00243845	0.0102413	Adunof	blank
AT3G53402	431.488	761.492	596.49	0.81935	0.21987	3.72652	0.000194144	0.00112025	Adunof	blank
AT3G60530	709.468	1251.71	980.592	0.818923	0.300208	2.72785	0.00637482	0.0233476	Adunof	blank
AT1G67980	1844.62	3253.43	2549.02	0.818708	0.263686	3.10487	0.00190366	0.00826689	Adunof	blank
AT4G10970	1169.65	2062.17	1615.91	0.818272	0.131994	6.19931	5.67e-10	9.72e-09	Adunof	blank
AT2G13600	51.7812	91.3307	71.556	0.817464	0.332185	2.46087	0.0138602	0.0446352	Adunof	blank
AT5G26860	1100.22	1936.42	1518.32	0.815537	0.186156	4.38094	1.18e-05	9.13e-05	Adunof	blank
AT1G68710	193.986	341.203	267.595	0.814764	0.228515	3.56547	0.000363209	0.00194477	Adunof	blank
AT1G50740	2059.51	3622.15	2840.83	0.814648	0.179022	4.55054	5.35e-06	4.44e-05	Adunof	blank
AT3G04710	597.594	1051.03	824.31	0.814423	0.114619	7.10551	1.2e-12	3.07e-11	Adunof	blank
AT3G03560	2168.1	3811.47	2989.79	0.813916	0.133696	6.08782	1.14e-09	1.87e-08	Adunof	blank
AT2G45590	629.295	1106.33	867.812	0.813715	0.213185	3.81694	0.000135115	0.000810162	Adunof	blank
AT2G33310	142.178	249.743	195.96	0.812669	0.237973	3.41496	0.000637908	0.00317026	Adunof	blank
AT3G04120	21092.9	37021.5	29057.2	0.811603	0.123094	6.59339	4.3e-11	8.83e-10	Adunof	blank
AT2G36580	3957.86	6945.36	5451.61	0.811358	0.120271	6.74608	1.52e-11	3.35e-10	Adunof	blank
AT1G25440	3120.83	5474.21	4297.52	0.81072	0.189396	4.28056	1.86e-05	0.000137257	Adunof	blank
AT5G60690	109.643	192.136	150.889	0.809018	0.228111	3.5466	0.00039023	0.00206602	Adunof	blank
AT3G16700	149.281	261.146	205.214	0.806858	0.258877	3.11676	0.00182849	0.00798191	Adunof	blank
AT4G17880	200.685	351.039	275.862	0.806339	0.288732	2.79269	0.00522713	0.0197165	Adunof	blank
AT5G45140	363.089	634.842	498.966	0.805989	0.161961	4.97644	6.48e-07	6.47e-06	Adunof	blank
AT1G08580	888.446	1551.54	1219.99	0.804237	0.120006	6.70166	2.06e-11	4.45e-10	Adunof	blank
AT5G60730	53.314	93.1094	73.2117	0.803978	0.324168	2.48012	0.0131337	0.0426791	Adunof	blank
AT2G31110	368.874	643.817	506.346	0.803523	0.201047	3.99669	6.42e-05	0.000417479	Adunof	blank
AT2G19310	821.199	1433.27	1127.23	0.803356	0.198879	4.03941	5.36e-05	0.000354349	Adunof	blank
AT5G56050	60.5544	105.625	83.0897	0.803147	0.291733	2.75302	0.00590482	0.0218576	Adunof	blank
AT4G08850	108147	188697	148422	0.803082	0.125322	6.40816	1.47e-10	2.78e-09	Adunof	blank
AT1G53280	298.383	520.504	409.444	0.802883	0.243426	3.29826	0.000972858	0.00460015	Adunof	blank
AT2G28950	165.733	288.765	227.249	0.801356	0.241635	3.31639	0.000911883	0.0043477	Adunof	blank
AT5G40300	703.959	1225.31	964.636	0.799816	0.134544	5.94464	2.77e-09	4.23e-08	Adunof	blank
AT1G75500	4395.9	7649.43	6022.67	0.799214	0.147989	5.40049	6.65e-08	8.08e-07	Adunof	blank
AT3G50480	107931	187755	147843	0.798746	0.113907	7.01225	2.35e-12	5.77e-11	Adunof	blank
AT2G19230	128342	223043	175692	0.797334	0.103996	7.66698	1.76e-14	5.7e-13	Adunof	blank
AT2G33480	870.459	1512.14	1191.3	0.796947	0.249969	3.18818	0.00143171	0.00644191	Adunof	blank
AT3G14470	938.456	1630.38	1284.42	0.796832	0.192572	4.13784	3.51e-05	0.000242804	Adunof	blank
AT4G30560	182.379	316.742	249.56	0.796355	0.296822	2.68294	0.00729781	0.0260852	Adunof	blank
AT2G37640	192.557	334.105	263.331	0.794898	0.312664	2.54234	0.0110114	0.0368448	Adunof	blank
AT2G35960	748.804	1299.08	1023.94	0.794885	0.183845	4.32367	1.53e-05	0.000115481	Adunof	blank
AT5G01230	107.679	186.526	147.103	0.793559	0.254615	3.1167	0.00182888	0.00798191	Adunof	blank
AT1G17140	77.2506	133.882	105.566	0.792454	0.292618	2.70815	0.00676593	0.0245454	Adunof	blank
AT2G20720	80.0106	138.43	109.22	0.791674	0.318466	2.4859	0.0129224	0.0421084	Adunof	blank
AT5G09443	111.865	193.549	152.707	0.791076	0.231504	3.41711	0.00063289	0.00315	Adunof	blank
AT1G16260	1749	3025.24	2387.12	0.790603	0.0987882	8.00301	1.21e-15	4.71e-14	Adunof	blank
AT5G42830	3058.33	5289.83	4174.08	0.790539	0.214426	3.68676	0.000227129	0.00128762	Adunof	blank
AT1G47290	487.168	842.421	664.794	0.790029	0.148917	5.30518	1.13e-07	1.31e-06	Adunof	blank
AT2G46270	1832.27	3166.85	2499.56	0.789547	0.133126	5.93084	3.01e-09	4.56e-08	Adunof	blank
AT3G45730	442.162	764.079	603.12	0.789483	0.185814	4.24877	2.15e-05	0.000155853	Adunof	blank
AT3G62200	715.041	1233.86	974.449	0.786977	0.133912	5.87682	4.18e-09	6.22e-08	Adunof	blank
AT2G42710	167.629	289.351	228.49	0.786971	0.257665	3.05424	0.00225632	0.00958877	Adunof	blank
AT4G37100	425.199	733.251	579.225	0.786498	0.228557	3.44114	0.000579267	0.00291274	Adunof	blank
AT5G39000	751.659	1295.35	1023.51	0.785324	0.14951	5.25265	1.5e-07	1.7e-06	Adunof	blank
AT1G28440	1324.54	2282.6	1803.57	0.785005	0.11701	6.70887	1.96e-11	4.25e-10	Adunof	blank
AT1G13860	284.677	490.314	387.496	0.784237	0.218342	3.59178	0.000328421	0.00178084	Adunof	blank
AT1G26290	54.0482	93.044	73.5461	0.783718	0.323151	2.42524	0.0152985	0.0485116	Adunof	blank
AT4G36580	221.298	380.964	301.131	0.782947	0.220312	3.55381	0.000379696	0.00201637	Adunof	blank
AT5G38990	8427.51	14493.2	11460.3	0.782229	0.123547	6.33144	2.43e-10	4.38e-09	Adunof	blank
AT1G52620	148.391	255.168	201.779	0.782195	0.232923	3.35817	0.00078461	0.00380969	Adunof	blank
AT1G77570	85.3606	146.743	116.052	0.781998	0.267129	2.92741	0.00341796	0.0136985	Adunof	blank
AT5G37600	263669	453048	358359	0.780934	0.108336	7.20846	5.66e-13	1.52e-11	Adunof	blank
AT1G09310	15900.8	27317.9	21609.3	0.78074	0.145348	5.37154	7.81e-08	9.35e-07	Adunof	blank
AT2G31060	1998.54	3432.04	2715.29	0.780043	0.178914	4.35987	1.3e-05	9.92e-05	Adunof	blank
AT3G07580	814.17	1397.75	1105.96	0.779918	0.138727	5.62197	1.89e-08	2.51e-07	Adunof	blank
AT3G09830	5947.24	10208.9	8078.05	0.77957	0.178427	4.36912	1.25e-05	9.57e-05	Adunof	blank
AT4G13500	1173.4	2014.05	1593.73	0.779285	0.174349	4.46968	7.83e-06	6.29e-05	Adunof	blank
AT1G76980	3035.75	5204.79	4120.27	0.777845	0.200211	3.88512	0.00010228	0.000632372	Adunof	blank
AT4G18670	516.555	885.606	701.081	0.777636	0.231887	3.35351	0.000797922	0.00386007	Adunof	blank
AT4G02280	64.4398	110.45	87.4451	0.776765	0.273061	2.84466	0.00444592	0.0171569	Adunof	blank
AT3G03855	6761.71	11578.9	9170.29	0.776052	0.0851536	9.11355	7.97e-20	5.14e-18	Adunof	blank
AT1G48460	219.678	376.19	297.934	0.775426	0.309838	2.50268	0.0123256	0.0405458	Adunof	blank
AT3G11580	219.933	376.032	297.983	0.773565	0.27405	2.82272	0.00476184	0.0181767	Adunof	blank
AT5G42460	363.23	620.667	491.948	0.773002	0.143691	5.37962	7.46e-08	8.97e-07	Adunof	blank
AT4G22305	2011.03	3432.18	2721.61	0.771157	0.0899595	8.57227	1.01e-17	5.11e-16	Adunof	blank
AT1G14090	180.176	307.552	243.864	0.770985	0.185815	4.1492	3.34e-05	0.000232186	Adunof	blank
AT5G40480	871.881	1487.74	1179.81	0.770804	0.13479	5.71856	1.07e-08	1.49e-07	Adunof	blank
AT4G04700	1936.8	3304.31	2620.56	0.77072	0.126378	6.09852	1.07e-09	1.76e-08	Adunof	blank
AT4G21380	7038.44	11992.8	9515.63	0.768864	0.175965	4.36942	1.25e-05	9.56e-05	Adunof	blank
AT1G52160	778.144	1324.16	1051.15	0.76686	0.124084	6.18015	6.4e-10	1.09e-08	Adunof	blank
AT5G23990	1447.08	2461.65	1954.36	0.766411	0.15558	4.92616	8.39e-07	8.17e-06	Adunof	blank
AT1G16150	1326.12	2255.55	1790.83	0.766387	0.26332	2.91048	0.00360879	0.0143344	Adunof	blank
AT2G38300	78.7957	133.847	106.321	0.763146	0.306268	2.49176	0.0127111	0.0415686	Adunof	blank
AT3G27230	656.456	1113.21	884.831	0.761885	0.262865	2.89839	0.00375089	0.0148109	Adunof	blank
AT5G16060	205.478	348.174	276.826	0.760486	0.220183	3.45389	0.000552573	0.00279956	Adunof	blank
AT4G34050	16667.1	28223.6	22445.4	0.759905	0.229339	3.31346	0.000921485	0.00438098	Adunof	blank
AT1G07020	789.801	1336.52	1063.16	0.75915	0.164625	4.61139	4e-06	3.4e-05	Adunof	blank
AT1G63250	279.853	473.738	376.795	0.758939	0.187173	4.05475	5.02e-05	0.000333753	Adunof	blank
AT4G11300	634.542	1072.9	853.719	0.757999	0.219204	3.45796	0.000544289	0.00276178	Adunof	blank
AT1G58590	686.729	1160.6	923.665	0.757195	0.118499	6.38989	1.66e-10	3.1e-09	Adunof	blank
AT4G11060	222.374	375.359	298.867	0.755551	0.187245	4.03509	5.46e-05	0.000360219	Adunof	blank
AT3G19450	1982	3345.42	2663.71	0.755224	0.12831	5.88595	3.96e-09	5.92e-08	Adunof	blank
AT3G19660	485.949	820.076	653.013	0.755177	0.158744	4.75719	1.96e-06	1.77e-05	Adunof	blank
AT1G60890	627.555	1058.27	842.911	0.753648	0.211471	3.56384	0.000365473	0.00195429	Adunof	blank
AT3G09440	136387	229952	183169	0.753629	0.168071	4.484	7.33e-06	5.91e-05	Adunof	blank
AT1G24150	4198.33	7072.41	5635.37	0.75244	0.214607	3.50613	0.000454675	0.00235592	Adunof	blank
AT5G46050	15913.8	26795.5	21354.6	0.751697	0.0930985	8.0742	6.79e-16	2.68e-14	Adunof	blank
AT5G47850	582.269	979.999	781.134	0.751368	0.298556	2.51667	0.0118469	0.039222	Adunof	blank
AT2G01680	3158.25	5308.06	4233.15	0.749039	0.104839	7.14465	9.02e-13	2.35e-11	Adunof	blank
AT4G37400	200.888	337.301	269.094	0.747792	0.176708	4.23179	2.32e-05	0.000166954	Adunof	blank
AT3G07090	7186.38	12065.5	9625.94	0.747551	0.217422	3.43824	0.000585499	0.00294113	Adunof	blank
AT2G36970	287.58	482.893	385.236	0.747325	0.242298	3.08432	0.00204018	0.0087743	Adunof	blank
AT1G18850	1010.19	1695.92	1353.05	0.747232	0.157595	4.74147	2.12e-06	1.9e-05	Adunof	blank
AT1G51620	8053.99	13516.5	10785.2	0.74695	0.182307	4.0972	4.18e-05	0.00028315	Adunof	blank
AT1G30510	111.077	186.392	148.734	0.746938	0.253498	2.94653	0.00321365	0.0129912	Adunof	blank
AT5G62610	1164.51	1952.64	1558.57	0.745823	0.138257	5.39447	6.87e-08	8.3e-07	Adunof	blank
AT2G36490	518.963	869.806	694.385	0.745166	0.204072	3.65148	0.000260734	0.00145591	Adunof	blank
AT3G01680	252.66	423.293	337.977	0.744897	0.22964	3.24376	0.00117962	0.00547079	Adunof	blank
AT2G17740	36904.9	61828.8	49366.8	0.744466	0.100977	7.37263	1.67e-13	4.76e-12	Adunof	blank
AT5G05090	1150.37	1926.29	1538.33	0.743589	0.138183	5.38121	7.4e-08	8.9e-07	Adunof	blank
AT3G45060	68846.1	115265	92055.5	0.743507	0.268068	2.77357	0.00554442	0.0207031	Adunof	blank
AT1G76780	91.4436	152.962	122.203	0.742651	0.292273	2.54095	0.0110551	0.0369787	Adunof	blank
AT4G30150	1909.09	3193.94	2551.52	0.742414	0.214988	3.45328	0.000553818	0.00280375	Adunof	blank
AT4G38580	1475.94	2468.57	1972.26	0.741928	0.126666	5.85738	4.7e-09	6.94e-08	Adunof	blank
AT3G23000	1556.07	2602.24	2079.16	0.741912	0.127087	5.83781	5.29e-09	7.71e-08	Adunof	blank
AT4G22290	640.147	1070.32	855.231	0.741418	0.182298	4.06707	4.76e-05	0.000318064	Adunof	blank
AT5G48540	13740.6	22934.4	18337.5	0.739086	0.139848	5.28492	1.26e-07	1.45e-06	Adunof	blank
AT5G04860	3042.29	5077.51	4059.9	0.738997	0.199443	3.70531	0.000211132	0.00120579	Adunof	blank
AT3G11650	377.642	629.089	503.365	0.736427	0.188123	3.9146	9.06e-05	0.000566335	Adunof	blank
AT1G12200	681.04	1134.21	907.624	0.735968	0.298554	2.46511	0.0136972	0.0442026	Adunof	blank
AT3G43670	504.16	839.214	671.687	0.735	0.239899	3.06379	0.00218553	0.00932744	Adunof	blank
AT2G11910	1024.62	1704.78	1364.7	0.734514	0.0976551	7.52152	5.41e-14	1.64e-12	Adunof	blank
AT5G67510	1591.76	2648.38	2120.07	0.734465	0.127309	5.76913	7.97e-09	1.13e-07	Adunof	blank
AT3G05660	7204.82	11986.9	9595.86	0.734429	0.139868	5.25086	1.51e-07	1.71e-06	Adunof	blank
AT1G65850	297.158	494.08	395.619	0.733971	0.166588	4.4059	1.05e-05	8.2e-05	Adunof	blank
AT4G26810	102.698	170.7	136.699	0.733446	0.233532	3.14067	0.00168561	0.00743118	Adunof	blank
AT5G04885	123.127	204.757	163.942	0.73331	0.235408	3.11506	0.00183907	0.00801765	Adunof	blank
AT3G55060	235.061	390.807	312.934	0.732937	0.170445	4.30014	1.71e-05	0.00012707	Adunof	blank
AT4G19660	1572.88	2611.7	2092.29	0.73161	0.205981	3.55183	0.000382565	0.00203053	Adunof	blank
AT2G35605	163.088	270.749	216.918	0.731186	0.202226	3.61569	0.000299546	0.00164472	Adunof	blank
AT2G30010	1171.01	1943.75	1557.38	0.731055	0.161116	4.53746	5.69e-06	4.68e-05	Adunof	blank
AT1G13810	181.167	300.761	240.964	0.730792	0.184453	3.96195	7.43e-05	0.000475355	Adunof	blank
AT1G72090	207.417	343.9	275.658	0.729154	0.223947	3.25593	0.00113023	0.0052612	Adunof	blank
AT3G62820	98.2523	162.599	130.426	0.727722	0.300009	2.42567	0.0152803	0.0484848	Adunof	blank
AT3G54780	67.2444	111.35	89.2974	0.727717	0.269762	2.69763	0.00698348	0.025186	Adunof	blank
AT2G37890	417.043	689.487	553.265	0.725079	0.194999	3.71837	0.000200509	0.00115234	Adunof	blank
AT2G05920	253.601	419.172	336.386	0.724948	0.158422	4.57605	4.74e-06	3.97e-05	Adunof	blank
AT5G43060	1119.11	1848.68	1483.9	0.724189	0.159557	4.53875	5.66e-06	4.66e-05	Adunof	blank
AT5G08240	1399.4	2310.91	1855.16	0.723784	0.245666	2.94621	0.00321694	0.0129993	Adunof	blank
AT5G15970	23871.3	39418.6	31644.9	0.723601	0.139642	5.18182	2.2e-07	2.41e-06	Adunof	blank
AT2G20940	401.831	663.516	532.673	0.723114	0.192794	3.7507	0.000176343	0.00102729	Adunof	blank
AT1G17255	644.32	1063.34	853.829	0.72304	0.165359	4.37254	1.23e-05	9.44e-05	Adunof	blank
AT4G28480	4169.58	6877.84	5523.71	0.722046	0.13486	5.35405	8.6e-08	1.02e-06	Adunof	blank
AT4G13070	169.427	279.584	224.505	0.72203	0.25411	2.84141	0.00449142	0.0173025	Adunof	blank
AT2G19640	267.929	441.716	354.822	0.721443	0.165518	4.35869	1.31e-05	9.97e-05	Adunof	blank
AT5G23880	423.963	698.728	561.346	0.720531	0.150401	4.79073	1.66e-06	1.52e-05	Adunof	blank
AT4G09460	304.966	501.964	403.465	0.718713	0.189259	3.79752	0.000146152	0.000869326	Adunof	blank
AT5G42440	1519.19	2499.57	2009.38	0.718509	0.116258	6.1803	6.4e-10	1.09e-08	Adunof	blank
AT4G19990	1060.44	1744.42	1402.43	0.718268	0.151522	4.74035	2.13e-06	1.91e-05	Adunof	blank
AT4G27900	906.841	1492.03	1199.43	0.718267	0.202995	3.53835	0.000402641	0.00212472	Adunof	blank
AT5G56000	1681.64	2766.38	2224.01	0.718119	0.143493	5.00455	5.6e-07	5.66e-06	Adunof	blank
AT3G29240	2410.1	3963.77	3186.93	0.717808	0.23719	3.0263	0.00247565	0.010378	Adunof	blank
AT1G55610	216.553	356.01	286.282	0.71713	0.191947	3.73608	0.00018691	0.00108381	Adunof	blank
AT4G34950	2770.43	4551.23	3660.83	0.71619	0.129606	5.52589	3.28e-08	4.2e-07	Adunof	blank
AT1G12500	5205.28	8551.08	6878.18	0.716091	0.124583	5.74793	9.03e-09	1.28e-07	Adunof	blank
AT1G77670	461.793	758.407	610.1	0.71559	0.194744	3.67451	0.000238306	0.00134604	Adunof	blank
AT3G61198	119.06	195.502	157.281	0.714901	0.235486	3.03585	0.00239859	0.0101056	Adunof	blank
AT5G66560	307.061	503.259	405.16	0.713103	0.258491	2.75871	0.00580298	0.0215403	Adunof	blank
AT2G05120	418.353	685.906	552.13	0.712846	0.149403	4.77128	1.83e-06	1.67e-05	Adunof	blank
AT5G41180	463.914	759.873	611.893	0.712196	0.208649	3.41337	0.000641645	0.00318568	Adunof	blank
AT3G18760	160.87	263.488	212.179	0.711504	0.209335	3.39887	0.000676637	0.00333629	Adunof	blank
AT1G20630	107283	175653	141468	0.711315	0.21443	3.31724	0.000909119	0.00433761	Adunof	blank
AT3G16650	259.761	425.063	342.412	0.710485	0.170603	4.16456	3.12e-05	0.000218146	Adunof	blank
AT2G24120	1036.01	1695.36	1365.68	0.710414	0.174404	4.07338	4.63e-05	0.000310701	Adunof	blank
AT3G52430	4512.23	7381.67	5946.95	0.71013	0.197867	3.58893	0.000332041	0.00179659	Adunof	blank
AT5G58540	460.688	753.556	607.122	0.709814	0.23193	3.06047	0.00220989	0.00941737	Adunof	blank
AT1G69730	904.806	1479.43	1192.12	0.709499	0.199163	3.56241	0.000367461	0.00196295	Adunof	blank
AT2G26190	3447.15	5633.02	4540.09	0.708558	0.259152	2.73414	0.00625438	0.0229442	Adunof	blank
AT2G36350	3184.57	5203.22	4193.9	0.708305	0.117478	6.02926	1.65e-09	2.62e-08	Adunof	blank
AT3G51600	45042.2	73525.5	59283.9	0.706961	0.114884	6.15368	7.57e-10	1.27e-08	Adunof	blank
AT3G18370	6337.96	10337.1	8337.51	0.705772	0.131946	5.34895	8.85e-08	1.05e-06	Adunof	blank
AT5G37500	165.788	270.272	218.03	0.705414	0.253668	2.78086	0.00542155	0.020323	Adunof	blank
AT3G28700	137.079	223.551	180.315	0.704737	0.24907	2.82947	0.00466246	0.0178629	Adunof	blank
AT4G13100	77.1241	125.594	101.359	0.703779	0.248384	2.83343	0.00460513	0.0176828	Adunof	blank
AT5G23710	649.303	1057.43	853.365	0.703719	0.114777	6.13118	8.72e-10	1.45e-08	Adunof	blank
AT3G45638	182.666	297.479	240.072	0.703012	0.220362	3.19026	0.00142145	0.00640293	Adunof	blank
AT3G04410	4658.14	7582.08	6120.11	0.702848	0.107247	6.55354	5.62e-11	1.13e-09	Adunof	blank
AT1G56520	665.233	1082.57	873.9	0.702716	0.138686	5.06697	4.04e-07	4.2e-06	Adunof	blank
AT1G76900	2239.12	3643.88	2941.5	0.702581	0.0908457	7.73377	1.04e-14	3.46e-13	Adunof	blank
AT4G05440	494.193	804.356	649.274	0.702421	0.191472	3.66852	0.000243954	0.00137331	Adunof	blank
AT5G18440	459.792	748.22	604.006	0.702071	0.184603	3.80313	0.000142878	0.000852128	Adunof	blank
AT1G67940	390.315	635.04	512.678	0.701856	0.185831	3.77685	0.000158823	0.00093582	Adunof	blank
AT2G07811	1372.98	2232.47	1802.72	0.701442	0.154054	4.55322	5.28e-06	4.39e-05	Adunof	blank
AT2G25520	5863.1	9533.39	7698.25	0.701355	0.097788	7.1722	7.38e-13	1.95e-11	Adunof	blank
AT1G77990	156.744	254.755	205.75	0.701118	0.254361	2.75639	0.0058444	0.021666	Adunof	blank
AT5G44820	2148.63	3490.74	2819.68	0.700203	0.108593	6.44795	1.13e-10	2.18e-09	Adunof	blank
AT4G12880	252.433	409.989	331.211	0.699529	0.223043	3.13629	0.00171098	0.00752629	Adunof	blank
AT5G38630	1139.06	1848.51	1493.79	0.698367	0.135537	5.1526	2.57e-07	2.78e-06	Adunof	blank
AT1G77810	946.175	1534.98	1240.58	0.698134	0.136092	5.12986	2.9e-07	3.09e-06	Adunof	blank
AT5G15310	186.545	302.719	244.632	0.697726	0.230333	3.02921	0.00245197	0.0102895	Adunof	blank
AT4G18880	6568.56	10653.4	8611	0.697695	0.210948	3.30742	0.000941587	0.00446703	Adunof	blank
AT3G07390	43047.6	69802	56424.8	0.697335	0.10979	6.35152	2.13e-10	3.91e-09	Adunof	blank
AT3G24840	801.363	1299.17	1050.27	0.697021	0.145025	4.80622	1.54e-06	1.42e-05	Adunof	blank
AT1G02930	402096	650946	526521	0.694999	0.136233	5.10153	3.37e-07	3.57e-06	Adunof	blank
AT2G07751	65.4359	105.979	85.7073	0.694772	0.278652	2.49333	0.012655	0.0414255	Adunof	blank
AT1G72010	4902.03	7931.09	6416.56	0.694146	0.0837652	8.28681	1.16e-16	5.11e-15	Adunof	blank
AT1G17240	195.623	315.805	255.714	0.690787	0.21612	3.1963	0.001392	0.00628719	Adunof	blank
AT3G47860	577.802	931.1	754.451	0.688222	0.237239	2.90096	0.0037202	0.01471	Adunof	blank
AT5G52870	1047.55	1687.55	1367.55	0.687959	0.191276	3.59668	0.000322299	0.00175286	Adunof	blank
AT5G43700	274.845	442.78	358.813	0.687923	0.209063	3.2905	0.0010001	0.0047154	Adunof	blank
AT4G32870	996.319	1604.17	1300.25	0.68714	0.157727	4.35651	1.32e-05	0.000100624	Adunof	blank
AT5G53370	1111.23	1788.2	1449.71	0.686561	0.137194	5.0043	5.61e-07	5.67e-06	Adunof	blank
AT2G29720	3531.47	5680.34	4605.91	0.685767	0.235916	2.90683	0.00365115	0.0144626	Adunof	blank
AT3G12585	195.916	315.002	255.459	0.684972	0.218828	3.13018	0.00174697	0.00766611	Adunof	blank
AT2G20060	628.87	1010.89	819.879	0.684749	0.144994	4.72262	2.33e-06	2.07e-05	Adunof	blank
AT3G50950	31891	51246	41568.5	0.684294	0.195528	3.49973	0.000465733	0.00240329	Adunof	blank
AT1G56230	232.86	373.772	303.316	0.683321	0.194505	3.51313	0.000442859	0.00230363	Adunof	blank
AT3G24503	10527.8	16892.6	13710.2	0.682199	0.160154	4.25964	2.05e-05	0.000149274	Adunof	blank
AT3G09820	1175.38	1885.59	1530.48	0.681821	0.16062	4.24493	2.19e-05	0.000158262	Adunof	blank
AT1G49540	575.24	922.446	748.843	0.681173	0.130549	5.21775	1.81e-07	2.01e-06	Adunof	blank
AT2G42530	1351.51	2166.94	1759.23	0.681087	0.224342	3.03594	0.00239788	0.0101048	Adunof	blank
AT4G30520	96.2364	154.194	125.215	0.680493	0.227343	2.99324	0.0027603	0.0113774	Adunof	blank
AT3G13330	13385.7	21438.2	17412	0.679496	0.14264	4.7637	1.9e-06	1.72e-05	Adunof	blank
AT4G36420	286.139	458.267	372.203	0.679319	0.172202	3.94489	7.98e-05	0.000505605	Adunof	blank
AT1G32210	527.084	844.076	685.58	0.679042	0.14581	4.65702	3.21e-06	2.78e-05	Adunof	blank
AT5G65970	133.434	213.64	173.537	0.678372	0.235119	2.88523	0.00391131	0.0153898	Adunof	blank
AT3G27997	296.063	473.619	384.841	0.677858	0.174854	3.8767	0.000105884	0.000652658	Adunof	blank
AT1G21590	4208.41	6726.91	5467.66	0.676705	0.1534	4.41139	1.03e-05	8.02e-05	Adunof	blank
AT2G03410	142.987	228.59	185.788	0.676365	0.246834	2.74017	0.00614079	0.0225894	Adunof	blank
AT4G35030	79.9952	127.675	103.835	0.675096	0.273411	2.46916	0.013543	0.0437752	Adunof	blank
AT5G48380	21002.9	33530.4	27266.7	0.67489	0.182264	3.70283	0.000213211	0.00121593	Adunof	blank
AT5G61210	14313.3	22848.6	18580.9	0.674768	0.17601	3.8337	0.000126232	0.000764208	Adunof	blank
AT3G28850	1437.34	2294.26	1865.8	0.674752	0.203495	3.31582	0.000913739	0.00435241	Adunof	blank
AT3G26230	3920.45	6257.64	5089.05	0.674625	0.149604	4.50942	6.5e-06	5.31e-05	Adunof	blank
AT3G06320	133.877	213.654	173.765	0.674519	0.255567	2.6393	0.00830768	0.0291037	Adunof	blank
AT1G56440	459.782	733.766	596.774	0.673958	0.188019	3.58452	0.0003377	0.00182474	Adunof	blank
AT4G08685	266.938	425.494	346.216	0.672768	0.212586	3.16468	0.00155252	0.00690954	Adunof	blank
AT5G48030	425.164	677.385	551.274	0.671533	0.188792	3.55701	0.000375103	0.00199726	Adunof	blank
AT3G11660	1750.29	2786.17	2268.23	0.670715	0.210647	3.18408	0.00145217	0.00651931	Adunof	blank
AT2G43780	290.649	462.598	376.624	0.670615	0.188524	3.55719	0.000374844	0.00199642	Adunof	blank
AT2G13790	14702	23393.9	19048	0.670134	0.191226	3.50441	0.000457619	0.00236751	Adunof	blank
AT4G08980	1425.38	2267.07	1846.23	0.669536	0.137723	4.86145	1.17e-06	1.1e-05	Adunof	blank
AT4G27490	171.609	272.92	222.264	0.668637	0.227489	2.93921	0.00329052	0.0132646	Adunof	blank
AT5G42010	1311.99	2085.33	1698.66	0.668616	0.223985	2.9851	0.00283489	0.0116431	Adunof	blank
AT1G27460	3867.84	6147.26	5007.55	0.668367	0.0938466	7.12191	1.06e-12	2.75e-11	Adunof	blank
AT3G03780	2516.27	3996.34	3256.3	0.667384	0.168677	3.95658	7.6e-05	0.000484093	Adunof	blank
AT3G61670	406.291	645.086	525.688	0.667025	0.157701	4.22967	2.34e-05	0.0001684	Adunof	blank
AT1G63500	13930.7	22118.8	18024.7	0.667002	0.144264	4.62348	3.77e-06	3.23e-05	Adunof	blank
AT2G39700	212.864	337.843	275.353	0.666126	0.22255	2.99315	0.00276113	0.0113774	Adunof	blank
AT2G46940	669.562	1061.48	865.523	0.664752	0.152436	4.36086	1.3e-05	9.89e-05	Adunof	blank
AT3G14280	963.162	1526.65	1244.91	0.664611	0.170361	3.90118	9.57e-05	0.000594957	Adunof	blank
AT3G19010	50101.6	79399.2	64750.4	0.664274	0.177889	3.73421	0.000188308	0.00109065	Adunof	blank
AT3G28580	329.553	521.973	425.763	0.663835	0.265365	2.5016	0.0123635	0.0406503	Adunof	blank
AT2G39795	298.953	472.906	385.929	0.661298	0.20425	3.23769	0.00120501	0.00556414	Adunof	blank
AT1G30420	1414.85	2237.22	1826.03	0.661147	0.183828	3.59656	0.000322452	0.00175321	Adunof	blank
AT1G12210	139.855	220.994	180.425	0.660563	0.265993	2.48338	0.0130141	0.0423523	Adunof	blank
AT3G11710	4266.44	6743.82	5505.13	0.660499	0.114206	5.78342	7.32e-09	1.05e-07	Adunof	blank
AT2G23950	241.769	381.458	311.613	0.658516	0.230998	2.85075	0.00436168	0.0168675	Adunof	blank
AT4G25350	6379.74	10068.5	8224.1	0.658294	0.157824	4.17107	3.03e-05	0.000212452	Adunof	blank
AT2G07765	876.924	1383.74	1130.33	0.658237	0.122674	5.36572	8.06e-08	9.63e-07	Adunof	blank
AT1G67510	1032.92	1630	1331.46	0.658118	0.169154	3.89065	0.0001	0.000619075	Adunof	blank
AT1G22070	7559	11911.1	9735.07	0.656044	0.0753664	8.70472	3.18e-18	1.71e-16	Adunof	blank
AT2G24290	101.455	159.779	130.617	0.655829	0.248325	2.64101	0.00826583	0.0289976	Adunof	blank
AT1G21540	839.745	1322.83	1081.29	0.655795	0.137928	4.75462	1.99e-06	1.79e-05	Adunof	blank
AT2G36910	2240.29	3529.09	2884.69	0.655541	0.183395	3.57448	0.000350919	0.001884	Adunof	blank
AT1G58230	2921.95	4600.99	3761.47	0.655064	0.146035	4.48567	7.27e-06	5.88e-05	Adunof	blank
AT5G17880	774.146	1218.87	996.509	0.655054	0.154108	4.25061	2.13e-05	0.0001548	Adunof	blank
AT3G53270	1577.68	2482.73	2030.2	0.654256	0.153913	4.25081	2.13e-05	0.000154722	Adunof	blank
AT5G01540	13660.8	21484.5	17572.7	0.653264	0.229557	2.84576	0.00443055	0.0171074	Adunof	blank
AT3G45050	1001.49	1574.21	1287.85	0.652448	0.231497	2.81839	0.00482659	0.0183819	Adunof	blank
AT1G80720	153.889	241.934	197.911	0.651928	0.260684	2.50084	0.01239	0.0407243	Adunof	blank
AT5G38565	224.403	352.758	288.58	0.651882	0.212263	3.0711	0.00213269	0.00912512	Adunof	blank
AT3G02780	2062.63	3238.94	2650.79	0.65102	0.101655	6.40423	1.51e-10	2.84e-09	Adunof	blank
AT2G41440	669.689	1050.32	860.004	0.649434	0.133301	4.87192	1.11e-06	1.05e-05	Adunof	blank
AT5G35320	784.745	1230.87	1007.81	0.649274	0.145747	4.45479	8.4e-06	6.68e-05	Adunof	blank
AT1G17460	269.511	422.436	345.973	0.648914	0.203785	3.18431	0.00145101	0.00651705	Adunof	blank
AT2G20585	210.314	329.635	269.975	0.647998	0.180667	3.58669	0.000334906	0.00181062	Adunof	blank
AT4G00270	693.831	1086.43	890.13	0.647082	0.152883	4.23253	2.31e-05	0.000166527	Adunof	blank
AT1G70520	10061.9	15756.1	12909	0.647025	0.133772	4.83679	1.32e-06	1.23e-05	Adunof	blank
AT1G09300	319.71	500.22	409.965	0.645771	0.17967	3.59421	0.000325381	0.00176645	Adunof	blank
AT3G51080	279.742	437.605	358.673	0.645332	0.264794	2.43711	0.014805	0.0471864	Adunof	blank
AT4G21720	294.575	460.767	377.671	0.6451	0.186828	3.4529	0.000554587	0.00280622	Adunof	blank
AT5G62270	597.705	934.644	766.175	0.644909	0.145135	4.44351	8.85e-06	7.01e-05	Adunof	blank
AT2G41342	105.07	164.205	134.637	0.644557	0.220623	2.92153	0.00348318	0.0139293	Adunof	blank
AT5G37740	1491.86	2331.03	1911.44	0.643739	0.124301	5.17886	2.23e-07	2.44e-06	Adunof	blank
AT3G49430	2122.67	3315.9	2719.29	0.643602	0.0899894	7.15197	8.55e-13	2.24e-11	Adunof	blank
AT2G23890	1643.11	2565.46	2104.28	0.642736	0.14134	4.54746	5.43e-06	4.5e-05	Adunof	blank
AT1G34420	938.618	1464.99	1201.8	0.642513	0.15021	4.27743	1.89e-05	0.000138936	Adunof	blank
AT5G08610	856.626	1336.82	1096.72	0.641906	0.126482	5.07509	3.87e-07	4.05e-06	Adunof	blank
AT1G31290	1785.98	2786.23	2286.1	0.641624	0.139817	4.58904	4.45e-06	3.76e-05	Adunof	blank
AT5G60210	360.673	562.526	461.599	0.641002	0.18252	3.51195	0.000444826	0.00231206	Adunof	blank
AT3G42660	122.466	190.928	156.697	0.640971	0.219041	2.92626	0.00343061	0.0137464	Adunof	blank
AT1G50420	236.761	369.227	302.994	0.640652	0.234226	2.73518	0.00623456	0.0228882	Adunof	blank
AT2G12462	216.579	337.654	277.117	0.640182	0.187791	3.40901	0.000651991	0.00322985	Adunof	blank
AT2G40550	92.6357	144.391	118.513	0.64009	0.244619	2.61668	0.008879	0.0308093	Adunof	blank
AT2G41710	1089.29	1696.55	1392.92	0.639184	0.142396	4.48878	7.16e-06	5.8e-05	Adunof	blank
AT3G10020	1709.72	2662.54	2186.13	0.639015	0.125409	5.09546	3.48e-07	3.68e-06	Adunof	blank
AT5G27930	1024.57	1594.65	1309.61	0.638336	0.149223	4.27772	1.89e-05	0.000138866	Adunof	blank
AT1G62380	10195.1	15851	13023	0.636697	0.149154	4.26872	1.97e-05	0.000144167	Adunof	blank
AT3G52190	3255.38	5057.42	4156.4	0.63553	0.118666	5.35564	8.53e-08	1.01e-06	Adunof	blank
AT2G21440	1496.19	2321.35	1908.77	0.633561	0.107112	5.91495	3.32e-09	5e-08	Adunof	blank
AT1G20430	221.454	343.299	282.377	0.632157	0.211988	2.98203	0.00286339	0.0117385	Adunof	blank
AT3G27740	1568.64	2430.48	1999.56	0.63165	0.102524	6.16097	7.23e-10	1.21e-08	Adunof	blank
AT3G60420	1401.31	2170.05	1785.68	0.630946	0.221131	2.85326	0.00432729	0.0167441	Adunof	blank
AT2G23340	712.313	1102.42	907.365	0.630105	0.162162	3.88564	0.000102062	0.000631217	Adunof	blank
AT2G01410	1351.89	2092.04	1721.96	0.629973	0.128847	4.8893	1.01e-06	9.71e-06	Adunof	blank
AT1G70250	459.165	709.778	584.471	0.628441	0.253161	2.48238	0.0130509	0.0424446	Adunof	blank
AT3G50930	7828.2	12084.7	9956.46	0.626457	0.225789	2.77453	0.00552813	0.0206461	Adunof	blank
AT1G66940	1835.73	2833.38	2334.55	0.626163	0.166621	3.75802	0.000171265	0.00100149	Adunof	blank
AT1G07350	1670.24	2577.85	2124.05	0.626001	0.156499	4.00004	6.33e-05	0.000412403	Adunof	blank
AT2G34840	921.302	1421.92	1171.61	0.625943	0.133398	4.69229	2.7e-06	2.38e-05	Adunof	blank
AT3G26600	945.795	1459.01	1202.4	0.625444	0.201615	3.10218	0.00192104	0.00832615	Adunof	blank
AT4G00180	521.478	804.086	662.782	0.624415	0.208565	2.99387	0.00275466	0.0113601	Adunof	blank
AT5G08580	172.251	265.472	218.862	0.623962	0.196211	3.18005	0.00147247	0.00659866	Adunof	blank
AT4G28510	858.072	1322.14	1090.11	0.623621	0.13087	4.76518	1.89e-06	1.71e-05	Adunof	blank
AT1G23080	842.836	1297.82	1070.33	0.622599	0.201318	3.09262	0.001984	0.00856572	Adunof	blank
AT5G53400	583.883	897.957	740.92	0.62115	0.148199	4.19132	2.77e-05	0.000196131	Adunof	blank
AT4G39820	2712.84	4171.63	3442.23	0.620862	0.139865	4.439	9.04e-06	7.14e-05	Adunof	blank
AT2G01750	357.622	549.832	453.727	0.620101	0.165775	3.74062	0.00018357	0.00106629	Adunof	blank
AT2G03510	2687.08	4129.43	3408.26	0.619942	0.105543	5.87383	4.26e-09	6.32e-08	Adunof	blank
AT2G18680	2484.75	3818.09	3151.42	0.619842	0.16238	3.81723	0.00013496	0.00080972	Adunof	blank
AT5G02400	303.197	465.784	384.491	0.619108	0.22331	2.77242	0.00556416	0.0207729	Adunof	blank
AT5G09600	9095.19	13967.7	11531.4	0.618902	0.158333	3.90887	9.27e-05	0.000577777	Adunof	blank
AT2G30070	245.379	376.692	311.035	0.618307	0.172607	3.58218	0.000340741	0.0018387	Adunof	blank
AT5G39030	7421.33	11386.9	9404.11	0.617664	0.116834	5.2867	1.25e-07	1.44e-06	Adunof	blank
AT3G15590	1036.53	1589.73	1313.13	0.616958	0.126189	4.88917	1.01e-06	9.72e-06	Adunof	blank
AT1G11310	17715.3	27165	22440.1	0.616772	0.161393	3.82155	0.000132615	0.0007978	Adunof	blank
AT2G32295	1098.9	1684.26	1391.58	0.615843	0.149948	4.10703	4.01e-05	0.000273123	Adunof	blank
AT5G19510	5474.88	8388.44	6931.66	0.615567	0.099905	6.16152	7.2e-10	1.21e-08	Adunof	blank
AT4G26940	2942.52	4507.82	3725.17	0.615418	0.10368	5.93575	2.93e-09	4.44e-08	Adunof	blank
AT3G29320	1215.03	1859.76	1537.39	0.614205	0.148714	4.13011	3.63e-05	0.000249993	Adunof	blank
AT3G58180	554.693	849.083	701.888	0.614034	0.146929	4.17911	2.93e-05	0.000205582	Adunof	blank
AT1G71460	141.437	216.29	178.864	0.613114	0.23035	2.66167	0.00777545	0.0274985	Adunof	blank
AT2G23370	277.324	423.908	350.616	0.612645	0.200393	3.05722	0.00223399	0.00950596	Adunof	blank
AT1G73180	862.671	1318.45	1090.56	0.611907	0.145509	4.2053	2.61e-05	0.000185504	Adunof	blank
AT3G43740	1229.35	1877.83	1553.59	0.611069	0.100544	6.07764	1.22e-09	1.99e-08	Adunof	blank
AT1G72480	187.644	286.462	237.053	0.610438	0.228298	2.67386	0.0074984	0.0266691	Adunof	blank
AT3G50810	163.718	250.033	206.876	0.610113	0.250546	2.43514	0.0148862	0.0474066	Adunof	blank
AT4G12480	282722	431222	356972	0.609044	0.18555	3.28237	0.00102938	0.00483322	Adunof	blank
AT4G38180	493.353	751.376	622.364	0.606631	0.135592	4.47393	7.68e-06	6.18e-05	Adunof	blank
AT4G04920	7778.25	11841.2	9809.74	0.606293	0.0943663	6.42489	1.32e-10	2.51e-09	Adunof	blank
AT3G01790	445.269	677.31	561.29	0.605059	0.161693	3.74203	0.000182538	0.00106152	Adunof	blank
AT4G31580	1619.48	2463.51	2041.49	0.605035	0.117054	5.16888	2.36e-07	2.56e-06	Adunof	blank
AT4G39230	6566.51	9976.88	8271.69	0.603484	0.176774	3.41388	0.000640457	0.00318135	Adunof	blank
AT5G48485	409.179	621.407	515.293	0.602932	0.165984	3.63248	0.000280706	0.00155532	Adunof	blank
AT1G72930	4307.08	6538.88	5422.98	0.602392	0.162254	3.71266	0.000205096	0.00117466	Adunof	blank
AT1G79070	129.511	196.556	163.033	0.602168	0.215546	2.79369	0.00521105	0.0196688	Adunof	blank
AT4G33985	671.685	1019.34	845.512	0.602037	0.20224	2.97685	0.0029123	0.0119074	Adunof	blank
AT3G04550	2071.62	3143.3	2607.46	0.601464	0.202347	2.97244	0.00295444	0.0120674	Adunof	blank
AT3G52400	23166.8	35142.7	29154.8	0.601173	0.218879	2.7466	0.00602174	0.0222289	Adunof	blank
AT1G03370	10962.6	16609.8	13786.2	0.599457	0.173978	3.4456	0.000569802	0.00287307	Adunof	blank
AT2G26580	485.165	734.318	609.742	0.598249	0.172787	3.46234	0.000535491	0.00272264	Adunof	blank
AT2G07787	154.344	233.665	194.005	0.59782	0.217879	2.74382	0.00607296	0.0223933	Adunof	blank
AT2G39200	127468	192850	160159	0.597341	0.16584	3.60191	0.000315892	0.00172456	Adunof	blank
AT5G20950	14447.3	21848.9	18148.1	0.596758	0.182262	3.27419	0.00105967	0.00496267	Adunof	blank
AT1G05410	453.319	685.424	569.371	0.596482	0.146739	4.06491	4.81e-05	0.000320713	Adunof	blank
AT5G54730	36576.2	55279.9	45928	0.595858	0.148676	4.00776	6.13e-05	0.000399934	Adunof	blank
AT5G09430	1358.45	2053.19	1705.82	0.595786	0.149186	3.99358	6.51e-05	0.00042258	Adunof	blank
AT1G61250	9393.03	14190.4	11791.7	0.595284	0.113821	5.23	1.7e-07	1.9e-06	Adunof	blank
AT1G62630	633.692	957.311	795.501	0.595126	0.24056	2.47393	0.0133637	0.0432865	Adunof	blank
AT4G40060	2266.23	3421.17	2843.7	0.594125	0.129676	4.58161	4.61e-06	3.88e-05	Adunof	blank
AT2G04430	772.104	1165.44	968.77	0.593934	0.163384	3.63521	0.000277752	0.00154193	Adunof	blank
AT2G33530	353.704	533.527	443.616	0.593293	0.179431	3.30653	0.000944581	0.00447806	Adunof	blank
AT5G61480	254.463	383.461	318.962	0.592027	0.173276	3.41668	0.000633901	0.00315375	Adunof	blank
AT1G44890	250.814	378.134	314.474	0.591966	0.163403	3.62275	0.000291491	0.00160446	Adunof	blank
AT4G23300	11481.8	17305.1	14393.4	0.591833	0.0944659	6.26504	3.73e-10	6.56e-09	Adunof	blank
AT3G18240	464.769	700.594	582.682	0.59172	0.156243	3.78719	0.00015236	0.000903311	Adunof	blank
AT2G25510	6088.3	9173.91	7631.1	0.591498	0.162057	3.64993	0.000262314	0.00146351	Adunof	blank
AT2G16870	586.414	883.442	734.928	0.591368	0.175783	3.36419	0.000767698	0.00373843	Adunof	blank
AT5G13890	1006.01	1515.57	1260.79	0.591173	0.154854	3.81762	0.000134747	0.000808928	Adunof	blank
AT1G21370	1143.44	1721.87	1432.65	0.590582	0.143793	4.10717	4.01e-05	0.000273123	Adunof	blank
AT5G39190	472.023	710.617	591.32	0.590283	0.224441	2.63001	0.00853822	0.0298124	Adunof	blank
AT5G46740	644.432	969.143	806.788	0.588773	0.143031	4.1164	3.85e-05	0.0002637	Adunof	blank
AT1G26470	509.871	766.791	638.331	0.588683	0.117556	5.00767	5.51e-07	5.59e-06	Adunof	blank
AT1G53920	2615.44	3932.71	3274.08	0.588457	0.223994	2.62711	0.00861137	0.0300469	Adunof	blank
AT5G05560	364.034	547.171	455.602	0.58841	0.176439	3.33493	0.000853211	0.00410011	Adunof	blank
AT1G76350	1264.9	1901.87	1583.39	0.588285	0.161801	3.63587	0.000277049	0.00153888	Adunof	blank
AT4G19810	4194.6	6305.28	5249.94	0.588049	0.181952	3.23189	0.00122974	0.00565567	Adunof	blank
AT5G28626	639.308	960.763	800.035	0.587512	0.137011	4.28807	1.8e-05	0.000133331	Adunof	blank
AT1G47340	169.354	254.521	211.937	0.587412	0.230191	2.55185	0.0107153	0.0360404	Adunof	blank
AT4G23810	13716.8	20604.7	17160.7	0.587055	0.161976	3.62434	0.000289703	0.00159899	Adunof	blank
AT3G06920	249.783	375.274	312.528	0.586865	0.234095	2.50696	0.0121775	0.0401178	Adunof	blank
AT1G63530	258.29	387.739	323.014	0.585939	0.19745	2.96753	0.00300198	0.0122466	Adunof	blank
AT4G39380	144.501	216.934	180.718	0.585821	0.208084	2.81531	0.00487298	0.0185427	Adunof	blank
AT4G38560	143816	215695	179756	0.584769	0.17217	3.39646	0.000682639	0.00336175	Adunof	blank
AT3G08947	391.462	586.81	489.136	0.584323	0.152572	3.82981	0.000128241	0.000774506	Adunof	blank
AT3G02650	445.278	666.365	555.822	0.581429	0.194782	2.98503	0.00283554	0.0116434	Adunof	blank
AT3G06180	295.174	441.47	368.322	0.581156	0.194267	2.99153	0.00277587	0.0114334	Adunof	blank
AT1G50910	415.872	622.125	518.999	0.580862	0.137425	4.22677	2.37e-05	0.000170237	Adunof	blank
AT2G20390	463.083	692.527	577.805	0.580554	0.13888	4.18025	2.91e-05	0.000204701	Adunof	blank
AT5G44585	5907.94	8832.26	7370.1	0.580163	0.124476	4.66085	3.15e-06	2.73e-05	Adunof	blank
AT5G19750	383.316	572.963	478.139	0.579861	0.212023	2.73489	0.00624007	0.0228958	Adunof	blank
AT2G27660	26959.3	40285.2	33622.2	0.579474	0.157919	3.66943	0.000243094	0.00136885	Adunof	blank
AT1G77460	1138.48	1700.36	1419.42	0.578797	0.133661	4.33034	1.49e-05	0.000112378	Adunof	blank
AT2G40600	1480.5	2211.02	1845.76	0.578756	0.106816	5.41826	6.02e-08	7.36e-07	Adunof	blank
AT1G06770	693.885	1036.2	865.042	0.57844	0.112276	5.15193	2.58e-07	2.78e-06	Adunof	blank
[truncated: 4 more rows]

## Sheet: tableS3B
Gene_ID	Mock_Col_Juv	Mock_Col_Adu	baseMean	log2FoldChange	lfcSE	stat	pvalue	padj	Adunof	Label_in_Fig3B
AT1G09500	54.1344	0	27.0672	-8.24294	1.31259	-6.27989	3.39e-10	6.01e-09	Adunof	Adupto (38%)
AT3G46880	25.2963	0	12.6481	-7.1444	1.5375	-4.64676	3.37e-06	2.91e-05	Adunof	Adupto (38%)
AT3G10600	24.634	0	12.317	-7.10596	1.50037	-4.73613	2.18e-06	1.95e-05	Adunof	Adupto (38%)
AT5G65690	19.3594	0	9.67969	-6.75902	1.50664	-4.48616	7.25e-06	5.86e-05	Adunof	Adupto (38%)
AT4G04423	16.3351	0	8.16755	-6.51379	1.65767	-3.92948	8.51e-05	0.000535237	Adunof	Adupto (38%)
AT5G44590	16.3231	0	8.16154	-6.51276	1.55395	-4.19111	2.78e-05	0.000196244	Adunof	Adupto (38%)
AT4G23690	15.0059	0	7.50297	-6.39103	1.57342	-4.06187	4.87e-05	0.000324593	Adunof	Adupto (38%)
AT3G56980	128.461	1.91619	65.1887	-6.05214	0.77775	-7.7816	7.16e-15	2.45e-13	Adunof	Adupto (38%)
AT5G43580	61.9469	0.958096	31.4525	-6.00059	1.13744	-5.27551	1.32e-07	1.51e-06	Adunof	Adupto (38%)
AT3G51325	9.61062	0	4.80531	-5.7476	1.83813	-3.12688	0.00176674	0.00774326	Adunof	Adupto (38%)
AT3G28740	1163.38	21.9175	592.648	-5.72989	1.53325	-3.7371	0.000186158	0.00108007	Adunof	Adupto (38%)
AT3G26818	9.20321	0	4.6016	-5.68577	1.77838	-3.19716	0.00138787	0.00627416	Adunof	Adupto (38%)
AT3G54990	386.372	10.0549	198.213	-5.26549	0.385339	-13.6646	1.65e-42	6.14e-40	Adunof	Adupto (38%)
AT3G56970	115.263	3.19365	59.2284	-5.17099	1.76026	-2.93762	0.00330738	0.0133218	Adunof	Adupto (38%)
AT1G42560	190.369	5.54844	97.9589	-5.10504	0.674496	-7.56868	3.77e-14	1.17e-12	Adunof	Adupto (38%)
AT5G39185	6.04435	0	3.02218	-5.08091	2.06478	-2.46075	0.0138646	0.0446421	Adunof	Adupto (38%)
AT5G04370	32.2327	0.958096	16.5954	-5.0587	1.23938	-4.08165	4.47e-05	0.000300559	Adunof	Adupto (38%)
AT3G27965	5.7807	0	2.89035	-5.01514	1.99499	-2.51387	0.0119416	0.0394572	Adunof	Adupto (38%)
AT5G56880	18.6929	0.653567	9.67323	-4.84698	1.39119	-3.48407	0.000493859	0.00253863	Adunof	Adupto (38%)
AT3G60700	33.7657	1.30713	17.5364	-4.69806	1.14863	-4.09015	4.31e-05	0.000291117	Adunof	Adupto (38%)
AT2G41240	66.4044	2.60509	34.5048	-4.67492	1.00571	-4.64839	3.35e-06	2.89e-05	Adunof	Adupto (38%)
AT5G05965	1472.86	68.6418	770.752	-4.42327	0.311297	-14.2092	8.04e-46	3.51e-43	Adunof	Adupto (38%)
AT3G21090	69.2234	3.2621	36.2427	-4.41178	0.882053	-5.00172	5.68e-07	5.73e-06	Adunof	Adupto (38%)
AT4G15680	1049.17	50.219	549.696	-4.38493	0.282412	-15.5267	2.29e-54	1.64e-51	Adunof	Adupto (38%)
AT3G27810	59.1058	2.89937	31.0026	-4.346	0.903462	-4.81039	1.51e-06	1.39e-05	Adunof	Adupto (38%)
AT5G42800	18.3682	0.980351	9.67426	-4.23473	1.35414	-3.12725	0.00176448	0.00773617	Adunof	Adupto (38%)
AT5G59510	371.683	19.7476	195.715	-4.23405	0.460242	-9.19962	3.59e-20	2.43e-18	Adunof	Adupto (38%)
AT3G46660	2930.34	167.231	1548.78	-4.13116	0.868267	-4.75793	1.96e-06	1.77e-05	Adunof	Adupto (38%)
AT5G37840	22.3232	1.30713	11.8152	-4.09893	1.36767	-2.99702	0.00272633	0.0112548	Adunof	Adupto (38%)
AT3G20370	273.691	16.802	145.246	-4.02495	0.506377	-7.94852	1.89e-15	7.12e-14	Adunof	Adupto (38%)
AT5G16080	2145.95	135.344	1140.65	-3.98686	0.34491	-11.5591	6.64e-31	1.22e-28	Adunof	Adupto (38%)
AT1G47395	48.9663	3.22501	26.0956	-3.92225	0.911329	-4.30388	1.68e-05	0.000125177	Adunof	Adupto (38%)
AT5G41080	2908.93	199.701	1554.31	-3.86429	0.26927	-14.351	1.05e-46	4.79e-44	Adunof	Adupto (38%)
AT2G29490	712.154	50.2159	381.185	-3.82597	1.14906	-3.32965	0.000869549	0.00416864	Adunof	Adupto (38%)
AT3G60140	54.2239	3.87628	29.0501	-3.80456	0.899709	-4.22866	2.35e-05	0.000168993	Adunof	Adupto (38%)
AT2G14247	194.04	13.9003	103.97	-3.8024	0.506217	-7.51141	5.85e-14	1.77e-12	Adunof	Adupto (38%)
AT4G04420	124.386	9.33287	66.8596	-3.73345	0.644781	-5.79026	7.03e-09	1.01e-07	Adunof	Adupto (38%)
AT2G29370	17.252	1.30369	9.27783	-3.73166	1.16824	-3.19426	0.00140192	0.00632486	Adunof	Adupto (38%)
AT5G59390	24.6057	1.9607	13.2832	-3.65372	1.269	-2.87921	0.00398675	0.015604	Adunof	Adupto (38%)
AT4G32950	35.8063	2.87429	19.3403	-3.63327	1.23169	-2.94984	0.00317943	0.0128737	Adunof	Adupto (38%)
AT4G31877	364.216	29.9058	197.061	-3.60785	0.381579	-9.45506	3.23e-21	2.37e-19	Adunof	Adupto (38%)
AT2G30830	22.561	1.95382	12.2574	-3.5317	1.29509	-2.727	0.00639136	0.023382	Adunof	Adupto (38%)
AT3G57157	126.371	10.9708	68.6709	-3.52335	0.482506	-7.30219	2.83e-13	7.81e-12	Adunof	Adupto (38%)
AT2G38060	18.1837	1.59683	9.89028	-3.50251	1.37719	-2.54322	0.0109835	0.036776	Adunof	Adupto (38%)
AT4G15230	3086.31	272.346	1679.33	-3.5025	0.216206	-16.1998	5.06e-59	4.06e-56	Adunof	Adupto (38%)
AT1G30135	3698.88	326.823	2012.85	-3.50036	0.260707	-13.4264	4.23e-41	1.44e-38	Adunof	Adupto (38%)
AT2G38760	380.987	35.0281	208.007	-3.44377	0.34498	-9.9825	1.82e-23	1.65e-21	Adunof	Adupto (38%)
AT4G17800	41.7588	3.89341	22.8261	-3.42458	0.640978	-5.34274	9.16e-08	1.08e-06	Adunof	Adupto (38%)
AT5G19110	869.976	81.2761	475.626	-3.41996	0.359661	-9.50884	1.93e-21	1.51e-19	Adunof	Adupto (38%)
AT5G20240	50.8576	4.84638	27.852	-3.39079	0.697921	-4.85842	1.18e-06	1.12e-05	Adunof	Adupto (38%)
AT4G09430	75.4529	7.45209	41.4525	-3.33951	0.569262	-5.86639	4.45e-09	6.58e-08	Adunof	Adupto (38%)
AT1G56710	48.9684	4.89372	26.9311	-3.32638	0.817292	-4.07	4.7e-05	0.000314618	Adunof	Adupto (38%)
AT2G38750	853.777	86.4886	470.133	-3.3027	0.375462	-8.79635	1.41e-18	7.94e-17	Adunof	Adupto (38%)
AT3G53600	786.695	80.0174	433.356	-3.29755	0.795646	-4.14449	3.41e-05	0.000236678	Adunof	Adupto (38%)
AT1G54575	3543.15	363.395	1953.27	-3.2854	0.605035	-5.4301	5.63e-08	6.95e-07	Adunof	Adupto (38%)
AT1G19640	1907.48	195.998	1051.74	-3.28253	0.276799	-11.8589	1.93e-32	4.17e-30	Adunof	Adupto (38%)
AT5G67080	3708.54	386.769	2047.65	-3.26122	0.612264	-5.3265	1e-07	1.17e-06	Adunof	Adupto (38%)
AT4G30290	882.404	92.4429	487.423	-3.2549	0.376649	-8.64174	5.54e-18	2.87e-16	Adunof	Adupto (38%)
AT2G27700	150.595	15.9026	83.2489	-3.24406	0.52629	-6.16401	7.09e-10	1.19e-08	Adunof	Adupto (38%)
AT1G80160	435.728	46.6199	241.174	-3.22412	0.287711	-11.2061	3.81e-29	5.83e-27	Adunof	Adupto (38%)
AT3G46670	662.407	70.9988	366.703	-3.22193	0.504101	-6.39145	1.64e-10	3.07e-09	Adunof	Adupto (38%)
AT4G31380	32.5556	3.53527	18.0454	-3.19885	0.904188	-3.53782	0.00040345	0.00212787	Adunof	Adupto (38%)
AT3G54070	288.16	31.4187	159.789	-3.19707	0.331361	-9.64828	5e-22	4.13e-20	Adunof	Adupto (38%)
AT3G60970	153.534	16.8545	85.1943	-3.18754	0.369432	-8.62822	6.23e-18	3.21e-16	Adunof	Adupto (38%)
AT5G24140	1384.58	154.611	769.594	-3.16284	0.339673	-9.31142	1.26e-20	8.82e-19	Adunof	Adupto (38%)
AT3G15500	7808.5	880.009	4344.25	-3.14935	0.2926	-10.7633	5.13e-27	6.31e-25	Adunof	Adupto (38%)
AT1G62440	401.56	46.5099	224.035	-3.111	0.404532	-7.69037	1.47e-14	4.79e-13	Adunof	Adupto (38%)
AT1G16390	89.209	10.4085	49.8088	-3.10213	0.502899	-6.16849	6.89e-10	1.16e-08	Adunof	Adupto (38%)
AT1G12030	55.5173	6.48481	31.0011	-3.0981	0.702956	-4.40725	1.05e-05	8.16e-05	Adunof	Adupto (38%)
AT5G54510	2654.27	324.772	1489.52	-3.03089	0.353901	-8.56425	1.09e-17	5.46e-16	Adunof	Adupto (38%)
AT5G50760	205.653	25.2401	115.447	-3.02576	0.407749	-7.42064	1.17e-13	3.4e-12	Adunof	Adupto (38%)
AT4G01350	107.736	13.349	60.5427	-3.01423	0.729445	-4.13223	3.59e-05	0.000248037	Adunof	Adupto (38%)
AT2G36590	2562.06	325.601	1443.83	-2.97629	0.292274	-10.1832	2.36e-24	2.39e-22	Adunof	Adupto (38%)
AT4G25820	6008.46	765.983	3387.22	-2.97159	0.178838	-16.6161	5.33e-62	6.29e-59	Adunof	Adupto (38%)
AT4G30280	13214.1	1696.93	7455.54	-2.96109	0.227595	-13.0104	1.07e-38	3.25e-36	Adunof	Adupto (38%)
AT2G34080	145.197	18.9988	82.0981	-2.93235	0.577769	-5.0753	3.87e-07	4.04e-06	Adunof	Adupto (38%)
AT5G59340	38.9089	5.1321	22.0205	-2.91934	0.987813	-2.95535	0.00312312	0.0126815	Adunof	Adupto (38%)
AT1G24260	45.7811	6.1461	25.9636	-2.89554	0.670147	-4.32075	1.55e-05	0.000116715	Adunof	Adupto (38%)
AT5G04150	146.16	19.7414	82.9506	-2.88795	0.331963	-8.69964	3.33e-18	1.78e-16	Adunof	Adupto (38%)
AT4G37710	66.2196	9.06137	37.6405	-2.86895	1.00762	-2.84725	0.00440981	0.0170372	Adunof	Adupto (38%)
AT4G21680	7638.53	1050.31	4344.42	-2.86247	0.684531	-4.18166	2.89e-05	0.000203577	Adunof	Adupto (38%)
AT5G49700	1785.85	247.2	1016.52	-2.85294	0.328695	-8.67961	3.97e-18	2.1e-16	Adunof	Adupto (38%)
AT1G47510	331.996	47.3242	189.66	-2.81057	0.504662	-5.56922	2.56e-08	3.33e-07	Adunof	Adupto (38%)
AT1G47400	20.3298	2.8931	11.6114	-2.80979	1.14764	-2.44831	0.0143528	0.0459781	Adunof	Adupto (38%)
AT3G48520	10456.7	1497.71	5977.22	-2.80359	0.601294	-4.6626	3.12e-06	2.71e-05	Adunof	Adupto (38%)
AT1G01030	431.697	62.485	247.091	-2.78822	0.329077	-8.47285	2.39e-17	1.15e-15	Adunof	Adupto (38%)
AT5G09300	114.112	16.5967	65.3546	-2.78313	0.547936	-5.07931	3.79e-07	3.97e-06	Adunof	Adupto (38%)
AT3G54510	102.534	14.9138	58.7238	-2.78254	0.486519	-5.71928	1.07e-08	1.49e-07	Adunof	Adupto (38%)
AT1G73010	177.301	26.7588	102.03	-2.7264	0.43592	-6.25436	3.99e-10	6.99e-09	Adunof	Adupto (38%)
AT4G32810	34.3114	5.2228	19.7671	-2.71834	1.00782	-2.69724	0.00699165	0.0252064	Adunof	Adupto (38%)
AT5G04840	110.101	16.8425	63.4718	-2.70906	0.3865	-7.00921	2.4e-12	5.87e-11	Adunof	Adupto (38%)
AT1G76610	166.649	25.6079	96.1283	-2.70261	0.367125	-7.36156	1.82e-13	5.14e-12	Adunof	Adupto (38%)
AT3G21530	277.333	42.6314	159.982	-2.70061	0.329918	-8.18571	2.71e-16	1.12e-14	Adunof	Adupto (38%)
AT1G14550	332.995	52.8445	192.92	-2.65564	0.556636	-4.77088	1.83e-06	1.67e-05	Adunof	Adupto (38%)
AT3G22800	18.2656	2.89654	10.5811	-2.65412	1.09476	-2.42437	0.0153348	0.0486116	Adunof	Adupto (38%)
AT2G17500	1031.61	164.477	598.043	-2.64886	0.481106	-5.50576	3.68e-08	4.68e-07	Adunof	Adupto (38%)
AT1G07610	207.329	33.6504	120.49	-2.62284	0.448024	-5.85423	4.79e-09	7.05e-08	Adunof	Adupto (38%)
AT1G03870	3522.46	575.396	2048.93	-2.61399	0.575898	-4.53899	5.65e-06	4.66e-05	Adunof	Adupto (38%)
AT5G15120	262.753	44.3839	153.569	-2.56608	0.28064	-9.14368	6.04e-20	3.92e-18	Adunof	Adupto (38%)
AT1G05680	389.247	65.9898	227.618	-2.56014	0.518304	-4.93947	7.83e-07	7.67e-06	Adunof	Adupto (38%)
AT1G62760	121.099	20.7114	70.9054	-2.54743	0.396836	-6.41934	1.37e-10	2.6e-09	Adunof	Adupto (38%)
AT1G37130	28492.6	4882.71	16687.6	-2.54482	0.32286	-7.88212	3.22e-15	1.16e-13	Adunof	Adupto (38%)
AT5G12330	42.7471	7.44291	25.095	-2.52161	0.699983	-3.60239	0.000315306	0.0017223	Adunof	Adupto (38%)
AT1G74770	263.127	46.2099	154.668	-2.50834	0.320008	-7.83838	4.56e-15	1.6e-13	Adunof	Adupto (38%)
AT2G30766	235.404	41.5407	138.472	-2.50274	0.616519	-4.05946	4.92e-05	0.000327844	Adunof	Adupto (38%)
AT1G80820	8447.35	1491.52	4969.44	-2.5017	0.573109	-4.36514	1.27e-05	9.73e-05	Adunof	Adupto (38%)
AT5G45820	1823.14	323.99	1073.56	-2.49237	0.237406	-10.4983	8.79e-26	9.86e-24	Adunof	Adupto (38%)
AT2G28210	289.138	51.4866	170.312	-2.48935	0.671625	-3.70646	0.000210178	0.00120068	Adunof	Adupto (38%)
AT1G69930	1199.17	214.803	706.985	-2.48067	0.35518	-6.98425	2.86e-12	6.93e-11	Adunof	Adupto (38%)
AT2G19800	11959.4	2146.1	7052.73	-2.47837	0.289303	-8.56667	1.07e-17	5.36e-16	Adunof	Adupto (38%)
AT3G21670	316.094	57.0374	186.566	-2.46965	0.507141	-4.86975	1.12e-06	1.06e-05	Adunof	Adupto (38%)
AT5G43890	278.358	50.6202	164.489	-2.4597	0.330944	-7.43236	1.07e-13	3.13e-12	Adunof	Adupto (38%)
AT2G43730	296.391	54.0499	175.22	-2.45492	0.31187	-7.8716	3.5e-15	1.25e-13	Adunof	Adupto (38%)
AT1G44350	14893.6	2730.04	8811.81	-2.44769	0.310542	-7.88199	3.22e-15	1.16e-13	Adunof	Adupto (38%)
AT4G32770	254.146	46.6135	150.38	-2.44664	0.433968	-5.63784	1.72e-08	2.3e-07	Adunof	Adupto (38%)
AT5G02230	367.06	67.7966	217.428	-2.43624	0.508413	-4.79186	1.65e-06	1.52e-05	Adunof	Adupto (38%)
AT2G14290	740.962	137.356	439.159	-2.4312	0.428461	-5.67428	1.39e-08	1.9e-07	Adunof	Adupto (38%)
AT1G20070	3245.56	602.899	1924.23	-2.42844	0.38778	-6.26243	3.79e-10	6.66e-09	Adunof	Adupto (38%)
AT1G54095	73.1991	13.6437	43.4214	-2.42404	0.857124	-2.8281	0.00468246	0.0179214	Adunof	Adupto (38%)
AT4G15660	1135.44	212.355	673.898	-2.41875	0.33039	-7.32088	2.46e-13	6.86e-12	Adunof	Adupto (38%)
AT4G26050	151.734	28.4418	90.0879	-2.41426	0.357202	-6.75882	1.39e-11	3.09e-10	Adunof	Adupto (38%)
AT4G18290	916.87	172.963	544.916	-2.40607	0.297991	-8.07428	6.79e-16	2.68e-14	Adunof	Adupto (38%)
AT5G25240	127.187	24.0461	75.6163	-2.40372	0.515202	-4.6656	3.08e-06	2.67e-05	Adunof	Adupto (38%)
AT1G79410	1251.3	236.538	743.921	-2.40332	0.274031	-8.77023	1.78e-18	9.86e-17	Adunof	Adupto (38%)
AT4G21780	98.9679	18.7581	58.863	-2.39855	0.601972	-3.98449	6.76e-05	0.00043766	Adunof	Adupto (38%)
AT3G47030	44.2956	8.42158	26.3586	-2.39447	0.562721	-4.25515	2.09e-05	0.000151968	Adunof	Adupto (38%)
AT5G13740	3458.11	666.452	2062.28	-2.37538	0.266948	-8.8983	5.67e-19	3.34e-17	Adunof	Adupto (38%)
AT4G34138	5370.04	1037.84	3203.94	-2.37139	0.266562	-8.8962	5.78e-19	3.39e-17	Adunof	Adupto (38%)
AT1G15380	226.125	43.7377	134.932	-2.37017	0.352128	-6.73098	1.69e-11	3.7e-10	Adunof	Adupto (38%)
AT5G24380	766.158	148.263	457.21	-2.36934	0.281718	-8.41031	4.09e-17	1.9e-15	Adunof	Adupto (38%)
AT5G53970	1056.29	205.197	630.744	-2.36406	0.249472	-9.47624	2.64e-21	1.98e-19	Adunof	Adupto (38%)
AT2G37770	204.217	39.8726	122.045	-2.35671	0.684865	-3.44113	0.00057929	0.00291274	Adunof	Adupto (38%)
AT5G14070	83.8864	16.5906	50.2385	-2.33977	0.520051	-4.49911	6.82e-06	5.54e-05	Adunof	Adupto (38%)
AT3G24518	80.6881	15.9518	48.32	-2.33967	0.708353	-3.30297	0.000956676	0.00453111	Adunof	Adupto (38%)
AT1G16370	3491.15	690.724	2090.94	-2.33761	0.216622	-10.7912	3.79e-27	4.78e-25	Adunof	Adupto (38%)
AT3G19230	141.663	28.0956	84.8791	-2.33326	0.438351	-5.32281	1.02e-07	1.19e-06	Adunof	Adupto (38%)
AT1G20900	265.664	53.4099	159.537	-2.31442	0.362965	-6.37643	1.81e-10	3.35e-09	Adunof	Adupto (38%)
AT3G46230	73.3969	14.8949	44.1459	-2.30104	0.789161	-2.9158	0.00354772	0.014138	Adunof	Adupto (38%)
AT3G21330	780.266	159.051	469.658	-2.29482	0.304467	-7.53717	4.8e-14	1.46e-12	Adunof	Adupto (38%)
AT2G34930	14731.9	3008.22	8870.07	-2.29197	0.226916	-10.1005	5.49e-24	5.27e-22	Adunof	Adupto (38%)
AT3G55970	10417.9	2134.86	6276.37	-2.28684	0.318856	-7.17204	7.39e-13	1.95e-11	Adunof	Adupto (38%)
AT2G18180	46.8817	9.69445	28.2881	-2.27285	0.664001	-3.42297	0.000619406	0.00309364	Adunof	Adupto (38%)
AT1G02340	1416.97	293.803	855.388	-2.27006	0.358542	-6.33136	2.43e-10	4.38e-09	Adunof	Adupto (38%)
AT4G37290	113.102	23.6239	68.3631	-2.25863	0.660718	-3.41845	0.000629798	0.00313617	Adunof	Adupto (38%)
AT1G69480	367.377	77.0787	222.228	-2.25286	0.574229	-3.92327	8.74e-05	0.000547348	Adunof	Adupto (38%)
AT4G09750	314.65	67.7186	191.184	-2.21539	0.383011	-5.78413	7.29e-09	1.04e-07	Adunof	Adupto (38%)
AT4G28940	30.0617	6.46829	18.265	-2.21467	0.683592	-3.23975	0.00119633	0.00553422	Adunof	Adupto (38%)
AT3G29810	701.132	152.944	427.038	-2.19693	0.233646	-9.40283	5.31e-21	3.84e-19	Adunof	Adupto (38%)
AT5G03680	39.9082	8.75234	24.3302	-2.18859	0.557339	-3.92685	8.61e-05	0.00054011	Adunof	Adupto (38%)
AT5G45840	2839.33	623.272	1731.3	-2.18746	0.169242	-12.925	3.25e-38	9.6e-36	Adunof	Adupto (38%)
AT5G12340	10682.3	2345.86	6514.06	-2.18699	0.178685	-12.2393	1.92e-34	4.69e-32	Adunof	Adupto (38%)
AT1G52342	266.868	58.6327	162.751	-2.18598	0.26466	-8.25958	1.46e-16	6.35e-15	Adunof	Adupto (38%)
AT4G24050	129.432	28.4515	78.9418	-2.1851	0.338755	-6.45038	1.12e-10	2.15e-09	Adunof	Adupto (38%)
AT4G13260	153.481	34.0718	93.7766	-2.17245	0.356131	-6.10014	1.06e-09	1.74e-08	Adunof	Adupto (38%)
AT5G20740	34.2619	7.76174	21.0118	-2.14158	0.643631	-3.32734	0.000876788	0.00419933	Adunof	Adupto (38%)
AT5G65140	3269.52	748.351	2008.94	-2.12723	0.291408	-7.29982	2.88e-13	7.94e-12	Adunof	Adupto (38%)
AT2G44578	144.536	33.1239	88.83	-2.12427	0.657827	-3.22922	0.00124127	0.00569485	Adunof	Adupto (38%)
AT1G58280	253.826	58.1964	156.011	-2.12385	0.286671	-7.40866	1.28e-13	3.72e-12	Adunof	Adupto (38%)
AT1G15310	296.956	68.3071	182.632	-2.1198	0.267427	-7.92667	2.25e-15	8.35e-14	Adunof	Adupto (38%)
AT4G08950	1281.99	296.444	789.219	-2.11269	0.377949	-5.58988	2.27e-08	2.98e-07	Adunof	Adupto (38%)
AT2G44790	1381.43	320.959	851.194	-2.10555	0.371836	-5.66258	1.49e-08	2.02e-07	Adunof	Adupto (38%)
AT5G06870	21984.6	5124.42	13554.5	-2.10103	0.267904	-7.84248	4.42e-15	1.55e-13	Adunof	Adupto (38%)
AT2G30540	1608.77	375.756	992.263	-2.09805	0.251865	-8.33006	8.08e-17	3.63e-15	Adunof	Adupto (38%)
AT4G27530	60.9456	14.2711	37.6083	-2.09473	0.450931	-4.64536	3.39e-06	2.92e-05	Adunof	Adupto (38%)
AT5G67210	1819.49	427.271	1123.38	-2.09032	0.372975	-5.60446	2.09e-08	2.76e-07	Adunof	Adupto (38%)
AT5G13220	10538.4	2481.14	6509.79	-2.08658	0.324921	-6.42179	1.35e-10	2.56e-09	Adunof	Adupto (38%)
AT1G17170	559.135	132.327	345.731	-2.07896	0.438554	-4.74048	2.13e-06	1.91e-05	Adunof	Adupto (38%)
AT5G24120	691.657	163.848	427.752	-2.07723	0.259697	-7.99867	1.26e-15	4.86e-14	Adunof	Adupto (38%)
AT5G39970	446.203	105.763	275.983	-2.07655	0.214035	-9.70188	2.96e-22	2.48e-20	Adunof	Adupto (38%)
AT3G48360	13914.7	3321.89	8618.28	-2.06654	0.151192	-13.6683	1.57e-42	5.94e-40	Adunof	Adupto (38%)
AT1G15040	125.736	30.2428	77.9896	-2.0565	0.555427	-3.70256	0.000213437	0.00121687	Adunof	Adupto (38%)
AT5G07080	165.624	39.8567	102.741	-2.05494	0.512175	-4.01218	6.02e-05	0.000393806	Adunof	Adupto (38%)
AT5G28145	185.564	44.7152	115.14	-2.05352	0.266907	-7.69375	1.43e-14	4.68e-13	Adunof	Adupto (38%)
AT5G05600	98285.1	23795.9	61040.5	-2.04626	0.175961	-11.6291	2.93e-31	5.66e-29	Adunof	Adupto (38%)
AT3G07350	652.725	158.575	405.65	-2.04143	0.222594	-9.17108	4.68e-20	3.13e-18	Adunof	Adupto (38%)
AT3G16430	23560.9	5736.13	14648.5	-2.03823	0.205537	-9.91665	3.52e-23	3.16e-21	Adunof	Adupto (38%)
AT4G28720	72.9807	17.8292	45.4049	-2.03392	0.39185	-5.19057	2.1e-07	2.3e-06	Adunof	Adupto (38%)
AT5G21960	142.784	35.0093	88.8965	-2.02772	0.50469	-4.01774	5.88e-05	0.000385376	Adunof	Adupto (38%)
AT3G13270	100.279	24.606	62.4425	-2.02625	0.422884	-4.7915	1.66e-06	1.52e-05	Adunof	Adupto (38%)
AT5G41590	880.136	216.195	548.166	-2.0254	0.316409	-6.40121	1.54e-10	2.89e-09	Adunof	Adupto (38%)
AT5G61820	6234.1	1547.29	3890.69	-2.01044	0.359339	-5.59482	2.21e-08	2.9e-07	Adunof	Adupto (38%)
AT1G66050	255.231	63.3902	159.31	-2.00905	0.331642	-6.05789	1.38e-09	2.22e-08	Adunof	Adupto (38%)
AT1G53340	308.013	76.6458	192.33	-2.00719	0.394307	-5.09042	3.57e-07	3.77e-06	Adunof	Adupto (38%)
AT1G11670	2472.97	615.409	1544.19	-2.00658	0.378517	-5.30118	1.15e-07	1.34e-06	Adunof	Adupto (38%)
AT3G51860	137.157	34.2901	85.7236	-1.99969	0.606497	-3.29712	0.000976816	0.0046156	Adunof	Adupto (38%)
AT5G50940	157.951	39.5043	98.7275	-1.99911	0.394031	-5.07349	3.91e-07	4.08e-06	Adunof	Adupto (38%)
AT1G70700	31979.7	8009.45	19994.6	-1.99737	0.255042	-7.83154	4.82e-15	1.68e-13	Adunof	Adupto (38%)
AT5G54380	1051.16	264.897	658.026	-1.98863	0.241834	-8.22314	1.98e-16	8.36e-15	Adunof	Adupto (38%)
AT4G38400	381.893	96.5335	239.213	-1.98447	0.299703	-6.62145	3.56e-11	7.36e-10	Adunof	Adupto (38%)
AT4G13130	87.0302	22.0596	54.5449	-1.9813	0.413883	-4.78709	1.69e-06	1.55e-05	Adunof	Adupto (38%)
AT1G06520	2079.98	528.083	1304.03	-1.97791	0.153845	-12.8565	7.91e-38	2.23e-35	Adunof	Adupto (38%)
AT1G17750	532.788	136.545	334.666	-1.96379	0.407112	-4.82371	1.41e-06	1.31e-05	Adunof	Adupto (38%)
AT2G29420	4733.12	1216.54	2974.83	-1.96001	0.302863	-6.4716	9.7e-11	1.89e-09	Adunof	Adupto (38%)
AT1G52890	10085.8	2593.21	6339.49	-1.95951	0.342396	-5.72292	1.05e-08	1.46e-07	Adunof	Adupto (38%)
AT4G15350	69.41	17.8714	43.6407	-1.95864	0.467496	-4.18964	2.79e-05	0.000197309	Adunof	Adupto (38%)
AT4G15690	570.163	146.807	358.485	-1.95747	0.247752	-7.90094	2.77e-15	1.01e-13	Adunof	Adupto (38%)
AT2G32150	6090.74	1587.98	3839.36	-1.93939	0.338081	-5.73648	9.67e-09	1.36e-07	Adunof	Adupto (38%)
AT3G30775	37137.3	9692.47	23414.9	-1.93794	0.14689	-13.1931	9.61e-40	3.21e-37	Adunof	Adupto (38%)
AT1G01060	340.01	88.7049	214.358	-1.93779	0.351584	-5.51161	3.56e-08	4.54e-07	Adunof	Adupto (38%)
AT3G05890	317.814	83.1605	200.487	-1.93481	0.352343	-5.49128	3.99e-08	5.04e-07	Adunof	Adupto (38%)
AT5G23750	349.05	91.2805	220.165	-1.93478	0.289079	-6.69291	2.19e-11	4.68e-10	Adunof	Adupto (38%)
AT2G22200	73.3721	19.3793	46.3757	-1.91922	0.517498	-3.70866	0.000208358	0.0011913	Adunof	Adupto (38%)
AT5G66920	1364.59	361.004	862.8	-1.91864	0.21232	-9.03652	1.62e-19	1.01e-17	Adunof	Adupto (38%)
AT3G27960	2293.66	607.474	1450.57	-1.91686	0.267249	-7.17258	7.36e-13	1.95e-11	Adunof	Adupto (38%)
AT1G22550	220.031	58.6031	139.317	-1.90906	0.310036	-6.15755	7.39e-10	1.24e-08	Adunof	Adupto (38%)
AT3G19270	164.325	44.0433	104.184	-1.89977	0.359582	-5.28329	1.27e-07	1.46e-06	Adunof	Adupto (38%)
AT4G08040	613.376	164.692	389.034	-1.89702	0.360224	-5.26622	1.39e-07	1.59e-06	Adunof	Adupto (38%)
AT1G09240	2279.84	612.156	1446	-1.89698	0.247944	-7.65086	2e-14	6.41e-13	Adunof	Adupto (38%)
AT1G55920	10240.1	2757.63	6498.84	-1.89271	0.172511	-10.9715	5.24e-28	7.51e-26	Adunof	Adupto (38%)
AT3G21460	60.0493	16.1833	38.1163	-1.89152	0.462928	-4.086	4.39e-05	0.000295941	Adunof	Adupto (38%)
AT1G75220	22494.4	6120.4	14307.4	-1.87786	0.0864923	-21.7113	1.61e-104	1.61e-100	Adunof	Adupto (38%)
AT1G65610	4109.15	1120.35	2614.75	-1.87489	0.165474	-11.3304	9.27e-30	1.52e-27	Adunof	Adupto (38%)
AT3G56290	255.88	70.2965	163.088	-1.86445	0.262854	-7.0931	1.31e-12	3.33e-11	Adunof	Adupto (38%)
AT2G38240	127162	35064.5	81113.3	-1.85859	0.170044	-10.93	8.28e-28	1.16e-25	Adunof	Adupto (38%)
AT5G49690	167.917	46.4929	107.205	-1.85244	0.512627	-3.61362	0.000301955	0.00165749	Adunof	Adupto (38%)
AT5G24155	178.775	49.5005	114.138	-1.85199	0.331922	-5.57957	2.41e-08	3.15e-07	Adunof	Adupto (38%)
AT1G59265	257.501	71.4848	164.493	-1.84865	0.645548	-2.8637	0.00418729	0.0162778	Adunof	Adupto (38%)
AT2G30615	174.835	48.5809	111.708	-1.84787	0.470445	-3.92791	8.57e-05	0.000538246	Adunof	Adupto (38%)
AT5G17670	563.662	157.097	360.379	-1.84356	0.247111	-7.46045	8.62e-14	2.56e-12	Adunof	Adupto (38%)
AT5G15950	735.45	204.952	470.201	-1.84306	0.177598	-10.3777	3.13e-25	3.36e-23	Adunof	Adupto (38%)
AT4G37450	3352.29	936.318	2144.3	-1.84013	0.338108	-5.44244	5.26e-08	6.51e-07	Adunof	Adupto (38%)
AT2G21140	374.577	105.167	239.872	-1.83307	0.416573	-4.40036	1.08e-05	8.4e-05	Adunof	Adupto (38%)
AT3G62570	36.9059	10.4011	23.6535	-1.82764	0.653911	-2.79493	0.00519105	0.0195988	Adunof	Adupto (38%)
AT4G37770	5999.11	1690.69	3844.9	-1.82718	0.258352	-7.07246	1.52e-12	3.85e-11	Adunof	Adupto (38%)
AT4G24340	139.504	39.4234	89.4635	-1.82198	0.378126	-4.81845	1.45e-06	1.34e-05	Adunof	Adupto (38%)
AT1G58889	268.876	76.0483	172.462	-1.82177	0.645582	-2.82191	0.0047739	0.0182123	Adunof	Adupto (38%)
AT1G68740	313.624	89.2859	201.455	-1.81203	0.473309	-3.82842	0.000128967	0.000778652	Adunof	Adupto (38%)
AT2G28200	224.558	64.2314	144.395	-1.80556	0.515669	-3.50138	0.000462847	0.0023898	Adunof	Adupto (38%)
AT5G14700	2903.99	832.463	1868.23	-1.80251	0.347177	-5.19191	2.08e-07	2.29e-06	Adunof	Adupto (38%)
AT4G33010	46606.2	13377.8	29992	-1.80067	0.110504	-16.2951	1.07e-59	9.33e-57	Adunof	Adupto (38%)
AT5G22300	3290.74	946.017	2118.38	-1.79839	0.32327	-5.56312	2.65e-08	3.43e-07	Adunof	Adupto (38%)
AT1G64200	1003.6	293.679	648.641	-1.77283	0.225141	-7.8743	3.43e-15	1.22e-13	Adunof	Adupto (38%)
AT5G01490	71.686	21.0205	46.3532	-1.76905	0.397729	-4.44788	8.67e-06	6.88e-05	Adunof	Adupto (38%)
AT3G62930	353.876	104.182	229.029	-1.76446	0.315463	-5.59324	2.23e-08	2.92e-07	Adunof	Adupto (38%)
AT4G38420	3366.54	993.004	2179.77	-1.76131	0.163552	-10.7691	4.82e-27	6e-25	Adunof	Adupto (38%)
AT1G77885	690.392	203.765	447.078	-1.76025	0.379973	-4.63256	3.61e-06	3.1e-05	Adunof	Adupto (38%)
AT5G13330	3142.72	935.09	2038.9	-1.7488	0.254338	-6.87589	6.16e-12	1.43e-10	Adunof	Adupto (38%)
AT1G32220	2718.92	811.299	1765.11	-1.74476	0.212851	-8.19706	2.46e-16	1.03e-14	Adunof	Adupto (38%)
AT1G72140	359.904	107.448	233.676	-1.74424	0.367826	-4.74201	2.12e-06	1.9e-05	Adunof	Adupto (38%)
AT3G46658	1144.1	341.924	743.013	-1.74245	0.354719	-4.91219	9.01e-07	8.73e-06	Adunof	Adupto (38%)
AT3G45140	286394	85593.7	185994	-1.74242	0.1991	-8.75148	2.11e-18	1.16e-16	Adunof	Adupto (38%)
AT3G05390	866.185	258.864	562.524	-1.74235	0.35425	-4.91841	8.72e-07	8.47e-06	Adunof	Adupto (38%)
AT4G24380	2383.2	716.702	1549.95	-1.73336	0.213067	-8.13529	4.11e-16	1.66e-14	Adunof	Adupto (38%)
AT4G12420	5359.07	1615.56	3487.32	-1.72998	0.33021	-5.23903	1.61e-07	1.81e-06	Adunof	Adupto (38%)
AT5G53750	12284.7	3703.98	7994.35	-1.72973	0.165551	-10.4483	1.49e-25	1.66e-23	Adunof	Adupto (38%)
AT5G37260	242.097	73.2596	157.678	-1.72497	0.272978	-6.31909	2.63e-10	4.73e-09	Adunof	Adupto (38%)
AT5G24850	119.913	36.3052	78.109	-1.72393	0.448824	-3.84099	0.000122541	0.000743887	Adunof	Adupto (38%)
AT1G53880	5787.77	1754.25	3771.01	-1.72214	0.149702	-11.5038	1.26e-30	2.2e-28	Adunof	Adupto (38%)
AT3G17110	287.433	87.1671	187.3	-1.72133	0.505007	-3.40853	0.000653131	0.0032339	Adunof	Adupto (38%)
AT4G16760	41791	12703.3	27247.2	-1.71799	0.19852	-8.65397	4.97e-18	2.6e-16	Adunof	Adupto (38%)
AT5G22630	6913.27	2109.76	4511.51	-1.71226	0.300117	-5.70531	1.16e-08	1.6e-07	Adunof	Adupto (38%)
AT1G19200	240.296	73.8694	157.083	-1.70153	0.23285	-7.30742	2.72e-13	7.54e-12	Adunof	Adupto (38%)
AT5G50790	181.978	56.3316	119.155	-1.69194	0.27825	-6.08065	1.2e-09	1.95e-08	Adunof	Adupto (38%)
AT1G53900	5190.62	1619.39	3405.01	-1.68043	0.140787	-11.936	7.68e-33	1.73e-30	Adunof	Adupto (38%)
AT2G31945	1231.59	384.76	808.176	-1.67839	0.204752	-8.19719	2.46e-16	1.03e-14	Adunof	Adupto (38%)
AT1G18980	28.9854	9.09564	19.0405	-1.67263	0.669999	-2.49647	0.0125436	0.0411212	Adunof	Adupto (38%)
AT5G01320	363.962	114.365	239.164	-1.67016	0.23379	-7.14385	9.08e-13	2.36e-11	Adunof	Adupto (38%)
AT3G14560	761.467	239.339	500.403	-1.66978	0.309945	-5.38734	7.15e-08	8.62e-07	Adunof	Adupto (38%)
AT4G17500	9070.01	2856.33	5963.17	-1.66691	0.272159	-6.12477	9.08e-10	1.51e-08	Adunof	Adupto (38%)
AT1G78380	10312.6	3249.24	6780.93	-1.66624	0.218424	-7.62844	2.38e-14	7.55e-13	Adunof	Adupto (38%)
AT2G47880	4767.53	1502.57	3135.05	-1.66579	0.231717	-7.1889	6.53e-13	1.74e-11	Adunof	Adupto (38%)
AT1G10020	924.272	291.362	607.817	-1.66561	0.425259	-3.91669	8.98e-05	0.000561982	Adunof	Adupto (38%)
AT2G22470	3568.66	1127.7	2348.18	-1.662	0.252434	-6.58391	4.58e-11	9.35e-10	Adunof	Adupto (38%)
AT4G17460	276.787	87.6029	182.195	-1.65997	0.337611	-4.91682	8.8e-07	8.53e-06	Adunof	Adupto (38%)
AT1G32080	3153.54	1003.41	2078.48	-1.65208	0.242565	-6.81089	9.7e-12	2.2e-10	Adunof	Adupto (38%)
AT1G14900	323.755	103.312	213.533	-1.64797	0.238158	-6.91963	4.53e-12	1.07e-10	Adunof	Adupto (38%)
AT5G04770	953.869	304.506	629.188	-1.64757	0.238808	-6.89913	5.23e-12	1.22e-10	Adunof	Adupto (38%)
AT1G77450	1996.46	637.495	1316.98	-1.64696	0.382073	-4.31059	1.63e-05	0.000121807	Adunof	Adupto (38%)
AT5G10620	235.802	75.3869	155.594	-1.64569	0.39334	-4.18389	2.87e-05	0.000201945	Adunof	Adupto (38%)
AT5G06860	6708.12	2164.49	4436.3	-1.63189	0.235772	-6.92147	4.47e-12	1.06e-10	Adunof	Adupto (38%)
AT4G15990	1519.54	490.506	1005.02	-1.63123	0.333123	-4.89678	9.74e-07	9.39e-06	Adunof	Adupto (38%)
AT1G22400	50747.4	16393.1	33570.3	-1.63024	0.15605	-10.4469	1.51e-25	1.68e-23	Adunof	Adupto (38%)
AT4G18340	661.167	213.626	437.397	-1.62967	0.211709	-7.6977	1.39e-14	4.54e-13	Adunof	Adupto (38%)
AT4G29700	1007.36	325.534	666.448	-1.62956	0.425205	-3.83241	0.000126896	0.000767766	Adunof	Adupto (38%)
AT2G42750	13242.7	4283.73	8763.21	-1.62823	0.0938647	-17.3465	2.1e-67	3.23e-64	Adunof	Adupto (38%)
AT2G41370	461.458	149.638	305.548	-1.62441	0.245833	-6.60779	3.9e-11	8.05e-10	Adunof	Adupto (38%)
AT4G33666	795.171	261.159	528.165	-1.6063	0.336669	-4.77117	1.83e-06	1.67e-05	Adunof	Adupto (38%)
AT2G29660	159.956	52.5767	106.266	-1.60425	0.391386	-4.09889	4.15e-05	0.000281474	Adunof	Adupto (38%)
AT2G25770	111.14	36.552	73.846	-1.60424	0.342775	-4.68017	2.87e-06	2.51e-05	Adunof	Adupto (38%)
AT5G45280	9043.52	2981.94	6012.73	-1.60064	0.171936	-9.30951	1.28e-20	8.95e-19	Adunof	Adupto (38%)
AT4G09030	1471.5	486.122	978.81	-1.59792	0.168679	-9.47313	2.72e-21	2.03e-19	Adunof	Adupto (38%)
AT5G06865	2380.31	787.653	1583.98	-1.59553	0.27522	-5.79728	6.74e-09	9.67e-08	Adunof	Adupto (38%)
AT1G68725	75.2005	24.9334	50.0669	-1.59315	0.372413	-4.2779	1.89e-05	0.000138803	Adunof	Adupto (38%)
AT4G04408	54.7155	18.1411	36.4283	-1.59266	0.445738	-3.57308	0.000352802	0.00189309	Adunof	Adupto (38%)
AT5G18860	2068.76	686.17	1377.47	-1.59215	0.285316	-5.58031	2.4e-08	3.13e-07	Adunof	Adupto (38%)
AT4G16000	2724.35	903.68	1814.02	-1.59197	0.193563	-8.22456	1.96e-16	8.34e-15	Adunof	Adupto (38%)
AT2G46870	386.346	128.232	257.289	-1.59113	0.25143	-6.32831	2.48e-10	4.47e-09	Adunof	Adupto (38%)
AT2G16586	189.393	62.8809	126.137	-1.59048	0.376489	-4.22449	2.39e-05	0.000171718	Adunof	Adupto (38%)
AT3G60160	1135.99	377.456	756.722	-1.5895	0.281087	-5.65484	1.56e-08	2.1e-07	Adunof	Adupto (38%)
AT5G35777	1148.87	381.974	765.424	-1.58871	0.277461	-5.72589	1.03e-08	1.44e-07	Adunof	Adupto (38%)
AT1G01480	1965.06	661.1	1313.08	-1.5716	0.38845	-4.04582	5.21e-05	0.000345378	Adunof	Adupto (38%)
AT2G36080	311.276	104.737	208.006	-1.57112	0.316327	-4.96676	6.81e-07	6.75e-06	Adunof	Adupto (38%)
AT5G54170	19752.6	6675.19	13213.9	-1.56515	0.190607	-8.21138	2.19e-16	9.16e-15	Adunof	Adupto (38%)
AT5G01380	1568.4	530.512	1049.46	-1.56375	0.262757	-5.95131	2.66e-09	4.07e-08	Adunof	Adupto (38%)
AT1G09420	1162	394.083	778.04	-1.56019	0.132702	-11.7571	6.5e-32	1.33e-29	Adunof	Adupto (38%)
AT1G68410	4822.79	1637.24	3230.01	-1.55868	0.153408	-10.1604	2.98e-24	2.93e-22	Adunof	Adupto (38%)
AT4G13340	26525.7	9016.7	17771.2	-1.55673	0.271621	-5.73125	9.97e-09	1.39e-07	Adunof	Adupto (38%)
AT1G29050	6249.4	2124.7	4187.05	-1.55641	0.109192	-14.2539	4.24e-46	1.89e-43	Adunof	Adupto (38%)
AT3G60720	425.663	145.598	285.631	-1.5479	0.23571	-6.56695	5.14e-11	1.04e-09	Adunof	Adupto (38%)
AT1G50190	29.2993	10.0098	19.6546	-1.54733	0.602498	-2.56818	0.0102233	0.0346411	Adunof	Adupto (38%)
AT5G43750	1296.69	446.22	871.453	-1.53903	0.220691	-6.97368	3.09e-12	7.45e-11	Adunof	Adupto (38%)
AT1G44800	912.874	315.38	614.127	-1.5333	0.371059	-4.13224	3.59e-05	0.000248037	Adunof	Adupto (38%)
AT1G53830	82.7112	28.6238	55.6675	-1.53219	0.49375	-3.10317	0.00191458	0.00830536	Adunof	Adupto (38%)
AT2G22730	149.809	51.9049	100.857	-1.52968	0.326735	-4.68173	2.84e-06	2.49e-05	Adunof	Adupto (38%)
AT1G14330	3956.18	1371	2663.59	-1.52886	0.105553	-14.4843	1.52e-47	7.27e-45	Adunof	Adupto (38%)
AT2G34810	4238.04	1468.82	2853.43	-1.52871	0.291072	-5.25199	1.5e-07	1.7e-06	Adunof	Adupto (38%)
AT1G19440	574.215	199.624	386.92	-1.52464	0.175795	-8.67281	4.22e-18	2.23e-16	Adunof	Adupto (38%)
AT1G05340	4201.5	1462.22	2831.86	-1.52273	0.312942	-4.86586	1.14e-06	1.08e-05	Adunof	Adupto (38%)
AT5G18930	170.171	59.4891	114.83	-1.51625	0.464059	-3.26736	0.00108554	0.00507084	Adunof	Adupto (38%)
AT4G38390	115.808	40.5166	78.1622	-1.51538	0.400773	-3.78113	0.000156117	0.000921228	Adunof	Adupto (38%)
AT1G52565	60.0351	20.9926	40.5139	-1.51534	0.577121	-2.62568	0.0086475	0.0301573	Adunof	Adupto (38%)
AT4G18740	498.962	175.113	337.038	-1.51094	0.25026	-6.03746	1.57e-09	2.5e-08	Adunof	Adupto (38%)
AT3G21320	899.962	315.842	607.902	-1.51075	0.392847	-3.84563	0.000120241	0.000731917	Adunof	Adupto (38%)
AT3G51480	123.716	43.4457	83.5806	-1.51031	0.371262	-4.06805	4.74e-05	0.000316842	Adunof	Adupto (38%)
AT5G59090	126.325	44.3593	85.3424	-1.50973	0.282446	-5.3452	9.03e-08	1.07e-06	Adunof	Adupto (38%)
AT2G47870	61.723	21.6986	41.7108	-1.50771	0.545797	-2.76239	0.00573791	0.0213303	Adunof	Adupto (38%)
AT2G27500	18605.9	6555.43	12580.7	-1.50499	0.186129	-8.08571	6.18e-16	2.45e-14	Adunof	Adupto (38%)
AT1G18400	275.701	97.2436	186.472	-1.50393	0.334235	-4.49962	6.81e-06	5.53e-05	Adunof	Adupto (38%)
AT4G15760	6075.76	2145.13	4110.44	-1.50202	0.170339	-8.81787	1.17e-18	6.61e-17	Adunof	Adupto (38%)
AT1G76520	9887.76	3509.01	6698.39	-1.4946	0.126866	-11.7809	4.9e-32	1.02e-29	Adunof	Adupto (38%)
AT4G20320	894.638	317.651	606.145	-1.49377	0.282889	-5.2804	1.29e-07	1.48e-06	Adunof	Adupto (38%)
AT5G01050	5526.66	1964.34	3745.5	-1.49241	0.113686	-13.1274	2.29e-39	7.42e-37	Adunof	Adupto (38%)
AT5G27360	6456.87	2298.33	4377.6	-1.49026	0.108607	-13.7216	7.54e-43	2.91e-40	Adunof	Adupto (38%)
AT3G62720	2324.02	827.666	1575.84	-1.48944	0.150054	-9.92599	3.21e-23	2.89e-21	Adunof	Adupto (38%)
AT5G17010	87609.5	31290.5	59450	-1.48537	0.233633	-6.35768	2.05e-10	3.77e-09	Adunof	Adupto (38%)
AT5G54130	299.249	107.138	203.193	-1.48158	0.310621	-4.76975	1.84e-06	1.68e-05	Adunof	Adupto (38%)
AT2G28110	1853.84	664.372	1259.11	-1.48054	0.128047	-11.5625	6.38e-31	1.19e-28	Adunof	Adupto (38%)
AT5G51460	232.601	83.5552	158.078	-1.47684	0.250478	-5.89609	3.72e-09	5.59e-08	Adunof	Adupto (38%)
AT3G25900	1033.18	372.195	702.686	-1.47307	0.187028	-7.87618	3.38e-15	1.21e-13	Adunof	Adupto (38%)
AT5G56750	3451.21	1251.18	2351.19	-1.46392	0.134403	-10.892	1.26e-27	1.72e-25	Adunof	Adupto (38%)
AT2G29740	2695.8	979.579	1837.69	-1.46047	0.188462	-7.74938	9.23e-15	3.11e-13	Adunof	Adupto (38%)
AT5G21280	266.978	97.0986	182.039	-1.45906	0.301016	-4.8471	1.25e-06	1.18e-05	Adunof	Adupto (38%)
AT2G40390	101.365	36.9273	69.146	-1.45661	0.368784	-3.94976	7.82e-05	0.000496837	Adunof	Adupto (38%)
AT3G14770	4902.95	1792.41	3347.68	-1.45179	0.159996	-9.0739	1.15e-19	7.29e-18	Adunof	Adupto (38%)
AT5G17330	468.07	171.118	319.594	-1.45156	0.209275	-6.93614	4.03e-12	9.58e-11	Adunof	Adupto (38%)
AT3G05490	586.195	214.686	400.44	-1.44896	0.175059	-8.27695	1.26e-16	5.53e-15	Adunof	Adupto (38%)
AT5G56980	17474.2	6433.01	11953.6	-1.44165	0.311456	-4.62875	3.68e-06	3.15e-05	Adunof	Adupto (38%)
AT3G45300	11012	4054.94	7533.49	-1.44135	0.131398	-10.9693	5.37e-28	7.64e-26	Adunof	Adupto (38%)
AT4G33560	299.259	110.409	204.834	-1.43883	0.247709	-5.80855	6.3e-09	9.08e-08	Adunof	Adupto (38%)
AT3G51090	389.827	144.495	267.161	-1.43176	0.279325	-5.12579	2.96e-07	3.16e-06	Adunof	Adupto (38%)
AT1G02660	20669.2	7705.18	14187.2	-1.42357	0.0917743	-15.5117	2.89e-54	2e-51	Adunof	Adupto (38%)
AT2G39030	765.053	285.612	525.332	-1.4213	0.375762	-3.78244	0.000155296	0.00091692	Adunof	Adupto (38%)
AT2G17230	1494.24	561.497	1027.87	-1.41214	0.426923	-3.30771	0.000940608	0.00446449	Adunof	Adupto (38%)
AT1G76690	56406.1	21224.7	38815.4	-1.4101	0.127829	-11.0311	2.7e-28	3.99e-26	Adunof	Adupto (38%)
AT1G11380	1025.2	386.288	705.746	-1.40831	0.368584	-3.82087	0.000132984	0.000799537	Adunof	Adupto (38%)
AT4G36410	2019.95	761.749	1390.85	-1.40697	0.176122	-7.98857	1.37e-15	5.24e-14	Adunof	Adupto (38%)
AT2G22860	5470.22	2064.43	3767.32	-1.40586	0.182416	-7.7069	1.29e-14	4.24e-13	Adunof	Adupto (38%)
AT4G04745	173.243	65.5893	119.416	-1.40217	0.394218	-3.55685	0.000375332	0.00199728	Adunof	Adupto (38%)
AT5G24280	209.143	79.4848	144.314	-1.39557	0.468006	-2.98195	0.00286422	0.0117395	Adunof	Adupto (38%)
AT3G01980	3129.94	1197.09	2163.51	-1.3865	0.12326	-11.2486	2.35e-29	3.72e-27	Adunof	Adupto (38%)
AT1G19510	267.933	102.572	185.253	-1.38514	0.244711	-5.66033	1.51e-08	2.05e-07	Adunof	Adupto (38%)
AT5G60890	278.504	106.874	192.689	-1.38163	0.551647	-2.50455	0.0122607	0.040352	Adunof	Adupto (38%)
AT2G36390	18765.1	7203.78	12984.5	-1.38123	0.183187	-7.54	4.7e-14	1.44e-12	Adunof	Adupto (38%)
AT5G15350	4980.21	1914.18	3447.19	-1.37951	0.152667	-9.03607	1.62e-19	1.02e-17	Adunof	Adupto (38%)
AT5G27520	9085.08	3498.89	6291.99	-1.37659	0.222442	-6.18853	6.07e-10	1.03e-08	Adunof	Adupto (38%)
AT2G37590	106.576	41.1045	73.8403	-1.37444	0.511542	-2.68686	0.00721276	0.0258364	Adunof	Adupto (38%)
AT2G45360	3387.78	1307.29	2347.54	-1.37381	0.189383	-7.25417	4.04e-13	1.11e-11	Adunof	Adupto (38%)
AT1G30040	989.167	382.34	685.754	-1.37125	0.327727	-4.18412	2.86e-05	0.000201813	Adunof	Adupto (38%)
AT3G55430	17408.4	6731.79	12070.1	-1.37072	0.144383	-9.49368	2.23e-21	1.71e-19	Adunof	Adupto (38%)
AT4G26690	9600.91	3730.33	6665.62	-1.36389	0.105876	-12.882	5.68e-38	1.65e-35	Adunof	Adupto (38%)
AT5G19220	15919.4	6193.14	11056.3	-1.36202	0.093339	-14.5922	3.15e-48	1.66e-45	Adunof	Adupto (38%)
AT1G03457	223.712	87.1002	155.406	-1.36054	0.212189	-6.41195	1.44e-10	2.71e-09	Adunof	Adupto (38%)
AT2G03760	1985.51	774.084	1379.8	-1.35889	0.312965	-4.34197	1.41e-05	0.000107031	Adunof	Adupto (38%)
AT3G06500	12193.8	4762.78	8478.31	-1.35627	0.319222	-4.24866	2.15e-05	0.000155875	Adunof	Adupto (38%)
AT5G02260	1164	455.637	809.819	-1.35311	0.16422	-8.23962	1.73e-16	7.44e-15	Adunof	Adupto (38%)
AT4G31790	16350.5	6405.92	11378.2	-1.35185	0.163856	-8.25024	1.58e-16	6.82e-15	Adunof	Adupto (38%)
AT5G56870	54723.2	21446.8	38085	-1.35139	0.184004	-7.34435	2.07e-13	5.8e-12	Adunof	Adupto (38%)
AT5G67300	17795.6	6978.64	12387.1	-1.35053	0.121778	-11.0901	1.4e-28	2.11e-26	Adunof	Adupto (38%)
AT2G30930	15758.1	6187.29	10972.7	-1.34873	0.183587	-7.34655	2.03e-13	5.72e-12	Adunof	Adupto (38%)
AT2G23620	141.732	55.6648	98.6985	-1.34865	0.340465	-3.96119	7.46e-05	0.000476629	Adunof	Adupto (38%)
AT1G80320	19066.6	7507.56	13287.1	-1.34461	0.163513	-8.22328	1.98e-16	8.36e-15	Adunof	Adupto (38%)
AT3G23920	7260.24	2866.1	5063.17	-1.34092	0.290005	-4.62376	3.77e-06	3.22e-05	Adunof	Adupto (38%)
AT1G61740	9291.21	3673.98	6482.59	-1.33853	0.136278	-9.82201	9.05e-23	7.83e-21	Adunof	Adupto (38%)
AT2G32660	1607.83	637.111	1122.47	-1.33555	0.152582	-8.75299	2.08e-18	1.15e-16	Adunof	Adupto (38%)
AT1G17380	8307.24	3298.68	5802.96	-1.33246	0.26191	-5.08745	3.63e-07	3.82e-06	Adunof	Adupto (38%)
AT2G42580	4115.07	1642.14	2878.6	-1.32539	0.226822	-5.84332	5.12e-09	7.5e-08	Adunof	Adupto (38%)
AT2G30360	6497.46	2595.58	4546.52	-1.32382	0.345236	-3.83453	0.000125805	0.000761857	Adunof	Adupto (38%)
AT1G08090	5822.86	2327.47	4075.16	-1.323	0.322798	-4.09854	4.16e-05	0.000281709	Adunof	Adupto (38%)
AT1G02816	711.049	284.344	497.697	-1.32247	0.231141	-5.72148	1.06e-08	1.47e-07	Adunof	Adupto (38%)
AT3G16690	115.511	46.3412	80.926	-1.31727	0.320967	-4.10408	4.06e-05	0.000275982	Adunof	Adupto (38%)
AT4G04410	9127.19	3672.45	6399.82	-1.31345	0.26395	-4.97612	6.49e-07	6.48e-06	Adunof	Adupto (38%)
AT1G61667	520.864	209.699	365.282	-1.31256	0.197855	-6.63393	3.27e-11	6.81e-10	Adunof	Adupto (38%)
AT2G45680	1483.66	597.814	1040.74	-1.31128	0.205863	-6.36967	1.89e-10	3.5e-09	Adunof	Adupto (38%)
AT5G51070	136080	54846.2	95462.9	-1.31099	0.136535	-9.60181	7.86e-22	6.36e-20	Adunof	Adupto (38%)
AT1G26930	474.274	191.366	332.82	-1.30956	0.186688	-7.01471	2.3e-12	5.68e-11	Adunof	Adupto (38%)
AT1G26920	1181.3	477.795	829.547	-1.30593	0.183653	-7.11082	1.15e-12	2.96e-11	Adunof	Adupto (38%)
AT3G57160	66.4198	26.9442	46.682	-1.30197	0.42197	-3.08545	0.00203247	0.00875051	Adunof	Adupto (38%)
AT4G33420	340.361	138.411	239.386	-1.29807	0.484829	-2.67737	0.00742016	0.0264424	Adunof	Adupto (38%)
AT2G41050	73.2408	29.7666	51.5037	-1.2979	0.379612	-3.41901	0.00062849	0.00313122	Adunof	Adupto (38%)
AT4G33540	4154.96	1692.32	2923.64	-1.29582	0.271306	-4.77622	1.79e-06	1.63e-05	Adunof	Adupto (38%)
AT1G79310	129.533	52.9138	91.2233	-1.29216	0.335191	-3.85499	0.000115735	0.000706845	Adunof	Adupto (38%)
AT2G25680	587.797	240.522	414.159	-1.28894	0.212759	-6.05821	1.38e-09	2.22e-08	Adunof	Adupto (38%)
AT1G19150	227.047	93.0154	160.031	-1.28732	0.261098	-4.93044	8.2e-07	8.01e-06	Adunof	Adupto (38%)
AT5G64310	9425.56	3866.53	6646.04	-1.28553	0.23694	-5.42555	5.78e-08	7.11e-07	Adunof	Adupto (38%)
AT1G72770	814.946	334.861	574.903	-1.28317	0.398231	-3.22216	0.00127228	0.00581718	Adunof	Adupto (38%)
AT5G08790	16121	6635.71	11378.4	-1.28061	0.253327	-5.05516	4.3e-07	4.46e-06	Adunof	Adupto (38%)
AT3G11150	160.467	66.0733	113.27	-1.27993	0.248982	-5.14067	2.74e-07	2.94e-06	Adunof	Adupto (38%)
AT3G16240	12473.1	5139.01	8806.07	-1.27928	0.330128	-3.87509	0.000106584	0.00065615	Adunof	Adupto (38%)
AT3G23880	248.458	102.432	175.445	-1.27867	0.31198	-4.09856	4.16e-05	0.000281709	Adunof	Adupto (38%)
AT4G12730	9284.14	3835.39	6559.77	-1.27542	0.209198	-6.09673	1.08e-09	1.78e-08	Adunof	Adupto (38%)
AT5G14470	158.408	65.5714	111.99	-1.2729	0.364637	-3.49086	0.000481474	0.00247688	Adunof	Adupto (38%)
AT1G61100	5713.13	2366.55	4039.84	-1.27154	0.139839	-9.09289	9.64e-20	6.18e-18	Adunof	Adupto (38%)
AT1G44575	12047.4	5001.14	8524.27	-1.26839	0.21569	-5.88063	4.09e-09	6.09e-08	Adunof	Adupto (38%)
AT4G19420	2432.95	1010.12	1721.54	-1.26821	0.245709	-5.16142	2.45e-07	2.65e-06	Adunof	Adupto (38%)
AT5G44030	17186.6	7145.77	12166.2	-1.26614	0.248682	-5.09142	3.55e-07	3.75e-06	Adunof	Adupto (38%)
AT5G54080	5839.73	2428.77	4134.25	-1.26572	0.0851774	-14.8598	6.01e-50	3.35e-47	Adunof	Adupto (38%)
AT2G34770	3747.8	1570.28	2659.04	-1.25511	0.176413	-7.1146	1.12e-12	2.89e-11	Adunof	Adupto (38%)
AT1G74950	13264	5558.73	9411.36	-1.25467	0.228559	-5.48948	4.03e-08	5.08e-07	Adunof	Adupto (38%)
AT3G55580	69.5511	29.2117	49.3814	-1.25236	0.44633	-2.80591	0.00501754	0.0190189	Adunof	Adupto (38%)
AT4G17616	6990.57	2935.39	4962.98	-1.25184	0.214094	-5.84713	5e-09	7.34e-08	Adunof	Adupto (38%)
AT5G45472	137.127	57.5885	97.3575	-1.25147	0.368836	-3.39302	0.000691268	0.00339924	Adunof	Adupto (38%)
AT5G46590	246.707	103.647	175.177	-1.25098	0.498267	-2.51065	0.0120507	0.0397655	Adunof	Adupto (38%)
AT5G04080	412.367	173.256	292.811	-1.25081	0.220355	-5.67637	1.38e-08	1.88e-07	Adunof	Adupto (38%)
AT5G05250	1151.64	484.935	818.29	-1.24788	0.18986	-6.57263	4.94e-11	1e-09	Adunof	Adupto (38%)
AT3G54500	5366.48	2268.56	3817.52	-1.24218	0.137806	-9.014	1.99e-19	1.23e-17	Adunof	Adupto (38%)
AT1G49740	480.535	203.537	342.036	-1.23942	0.32401	-3.82524	0.000130643	0.000787823	Adunof	Adupto (38%)
AT1G11925	1213.75	514.5	864.124	-1.23815	0.234705	-5.27534	1.33e-07	1.51e-06	Adunof	Adupto (38%)
AT1G52720	1839.59	779.82	1309.7	-1.23811	0.12748	-9.71216	2.68e-22	2.27e-20	Adunof	Adupto (38%)
AT2G24103	883.624	375.647	629.636	-1.23398	0.223535	-5.5203	3.38e-08	4.32e-07	Adunof	Adupto (38%)
AT3G12110	141.918	60.3922	101.155	-1.23357	0.40104	-3.07594	0.00209838	0.00899761	Adunof	Adupto (38%)
AT1G22330	589.342	251.466	420.404	-1.22892	0.236611	-5.19382	2.06e-07	2.27e-06	Adunof	Adupto (38%)
AT5G43380	948.775	405.337	677.056	-1.2269	0.321541	-3.81569	0.000135803	0.000813561	Adunof	Adupto (38%)
AT3G04620	127.211	54.4735	90.8421	-1.2237	0.377861	-3.23848	0.00120167	0.00555133	Adunof	Adupto (38%)
AT2G01830	196.09	84.0742	140.082	-1.22183	0.36164	-3.37859	0.000728598	0.0035662	Adunof	Adupto (38%)
AT3G10320	106.329	45.6236	75.9765	-1.22088	0.346362	-3.52486	0.000423701	0.00221835	Adunof	Adupto (38%)
AT2G27690	43186.1	18532.6	30859.3	-1.22051	0.208701	-5.8481	4.97e-09	7.3e-08	Adunof	Adupto (38%)
AT3G10720	18255.2	7840.1	13047.6	-1.21937	0.202583	-6.01912	1.75e-09	2.77e-08	Adunof	Adupto (38%)
AT2G42600	11515.6	4955.17	8235.39	-1.21656	0.125586	-9.68705	3.42e-22	2.86e-20	Adunof	Adupto (38%)
AT3G62950	1106.82	476.792	791.805	-1.21497	0.149318	-8.13676	4.06e-16	1.64e-14	Adunof	Adupto (38%)
AT5G65890	464.726	201.091	332.909	-1.2085	0.276314	-4.37364	1.22e-05	9.41e-05	Adunof	Adupto (38%)
AT5G20250	149206	64607.8	106907	-1.20753	0.240071	-5.02988	4.91e-07	5.03e-06	Adunof	Adupto (38%)
AT3G25572	2416.28	1046.67	1731.47	-1.20693	0.154753	-7.79909	6.24e-15	2.13e-13	Adunof	Adupto (38%)
AT1G36060	1176.78	513.025	844.904	-1.19788	0.371225	-3.22683	0.00125169	0.00573216	Adunof	Adupto (38%)
AT3G14050	42421.1	18499.6	30460.3	-1.19728	0.139489	-8.58331	9.22e-18	4.68e-16	Adunof	Adupto (38%)
AT3G02150	4717.08	2058.51	3387.79	-1.19625	0.164988	-7.25051	4.15e-13	1.13e-11	Adunof	Adupto (38%)
AT3G53960	7846.89	3433.13	5640.01	-1.19258	0.285048	-4.1838	2.87e-05	0.000201948	Adunof	Adupto (38%)
AT1G48780	1913.18	839.943	1376.56	-1.1877	0.197637	-6.00952	1.86e-09	2.92e-08	Adunof	Adupto (38%)
AT5G15845	493.549	217.544	355.546	-1.18159	0.221894	-5.32503	1.01e-07	1.18e-06	Adunof	Adupto (38%)
AT4G16008	1320.3	582.163	951.23	-1.18126	0.220362	-5.36055	8.3e-08	9.87e-07	Adunof	Adupto (38%)
AT1G64500	239.703	106.333	173.018	-1.17293	0.263584	-4.44993	8.59e-06	6.82e-05	Adunof	Adupto (38%)
AT3G03470	14075.7	6248.06	10161.9	-1.17174	0.182314	-6.42704	1.3e-10	2.48e-09	Adunof	Adupto (38%)
AT4G15550	2778.05	1233.72	2005.88	-1.1711	0.317968	-3.68308	0.000230434	0.00130451	Adunof	Adupto (38%)
AT3G48420	3237.84	1438.39	2338.12	-1.17056	0.195222	-5.99604	2.02e-09	3.15e-08	Adunof	Adupto (38%)
AT1G29330	1031.95	458.774	745.36	-1.1694	0.196863	-5.94019	2.85e-09	4.33e-08	Adunof	Adupto (38%)
AT4G19460	810.312	360.88	585.596	-1.16687	0.424581	-2.74829	0.00599069	0.0221347	Adunof	Adupto (38%)
AT1G31355	383.991	171.144	277.568	-1.16617	0.313862	-3.71554	0.000202772	0.00116368	Adunof	Adupto (38%)
AT1G72680	1656.9	738.369	1197.63	-1.16609	0.341447	-3.41513	0.000637512	0.00316908	Adunof	Adupto (38%)
AT3G51540	90.1524	40.21	65.1812	-1.16551	0.392977	-2.96583	0.00301864	0.0123045	Adunof	Adupto (38%)
AT5G52120	1675.54	748.15	1211.84	-1.16322	0.122943	-9.46146	3.04e-21	2.24e-19	Adunof	Adupto (38%)
AT5G09440	21371.9	9559.22	15465.6	-1.16076	0.214248	-5.41782	6.03e-08	7.38e-07	Adunof	Adupto (38%)
AT2G46830	289.989	130.206	210.098	-1.15481	0.328234	-3.51826	0.000434392	0.00226428	Adunof	Adupto (38%)
AT1G75490	580.389	260.798	420.594	-1.15426	0.308434	-3.74231	0.000182335	0.00106096	Adunof	Adupto (38%)
AT3G10420	13784.9	6202.65	9993.75	-1.1521	0.104904	-10.9824	4.64e-28	6.7e-26	Adunof	Adupto (38%)
AT4G32590	1601.44	722.439	1161.94	-1.14835	0.155392	-7.39004	1.47e-13	4.23e-12	Adunof	Adupto (38%)
AT5G67260	813.417	367.125	590.271	-1.14787	0.153845	-7.46119	8.57e-14	2.54e-12	Adunof	Adupto (38%)
AT3G08600	152.724	69.0899	110.907	-1.14498	0.369664	-3.09735	0.00195258	0.00843915	Adunof	Adupto (38%)
AT4G22240	14516.2	6565.55	10540.9	-1.14467	0.119825	-9.55286	1.26e-21	1e-19	Adunof	Adupto (38%)
AT4G31870	1036.38	469.407	752.896	-1.1424	0.151132	-7.55897	4.06e-14	1.25e-12	Adunof	Adupto (38%)
AT5G38430	172254	78078.1	125166	-1.14155	0.241819	-4.72067	2.35e-06	2.09e-05	Adunof	Adupto (38%)
AT2G22850	304.615	138.379	221.497	-1.13794	0.300372	-3.78845	0.000151593	0.000899293	Adunof	Adupto (38%)
AT4G18280	2515.74	1144.08	1829.91	-1.13682	0.180446	-6.30005	2.98e-10	5.32e-09	Adunof	Adupto (38%)
AT1G04250	183.76	83.59	133.675	-1.13681	0.270758	-4.19862	2.69e-05	0.000190586	Adunof	Adupto (38%)
AT3G07700	12416	5654	9035.02	-1.13484	0.0984384	-11.5284	9.49e-31	1.69e-28	Adunof	Adupto (38%)
AT5G11520	11243.7	5122.18	8182.93	-1.13428	0.137824	-8.22996	1.87e-16	8.03e-15	Adunof	Adupto (38%)
AT3G59780	3996.44	1821.06	2908.75	-1.13395	0.213531	-5.31047	1.09e-07	1.27e-06	Adunof	Adupto (38%)
AT1G63440	465.603	212.599	339.101	-1.13089	0.377193	-2.99818	0.002716	0.0112214	Adunof	Adupto (38%)
AT3G63380	62463.7	28558.2	45510.9	-1.12911	0.175014	-6.45154	1.11e-10	2.14e-09	Adunof	Adupto (38%)
AT5G53450	18063.4	8276	13169.7	-1.12606	0.168006	-6.70248	2.05e-11	4.43e-10	Adunof	Adupto (38%)
AT4G17840	5351.59	2469.36	3910.47	-1.11585	0.143976	-7.75021	9.17e-15	3.09e-13	Adunof	Adupto (38%)
AT1G78230	875.724	404.453	640.089	-1.11443	0.262101	-4.25193	2.12e-05	0.000154005	Adunof	Adupto (38%)
AT1G54570	767.328	354.999	561.164	-1.1122	0.192094	-5.78987	7.04e-09	1.01e-07	Adunof	Adupto (38%)
AT1G15110	843.149	390.081	616.615	-1.11194	0.187845	-5.91944	3.23e-09	4.87e-08	Adunof	Adupto (38%)
AT5G60600	32615.7	15092.6	23854.2	-1.11172	0.0933924	-11.9037	1.13e-32	2.49e-30	Adunof	Adupto (38%)
AT5G19850	571.531	264.557	418.044	-1.11135	0.184548	-6.02203	1.72e-09	2.73e-08	Adunof	Adupto (38%)
AT3G14060	546.933	253.153	400.043	-1.11132	0.37879	-2.93388	0.00334756	0.0134647	Adunof	Adupto (38%)
AT3G14940	301.72	139.827	220.774	-1.10954	0.34759	-3.1921	0.00141244	0.0063666	Adunof	Adupto (38%)
AT2G26540	2075.17	962.66	1518.91	-1.10811	0.129663	-8.54608	1.27e-17	6.34e-16	Adunof	Adupto (38%)
AT1G23020	7477.77	3469.35	5473.56	-1.10797	0.0736643	-15.0408	3.97e-51	2.34e-48	Adunof	Adupto (38%)
AT2G43560	2720.66	1263.99	1992.33	-1.10594	0.131735	-8.39521	4.65e-17	2.14e-15	Adunof	Adupto (38%)
AT5G22390	192.312	89.467	140.89	-1.10364	0.341966	-3.22734	0.00124945	0.00572452	Adunof	Adupto (38%)
AT4G37260	4176.43	1943.8	3060.11	-1.10342	0.158998	-6.93984	3.93e-12	9.35e-11	Adunof	Adupto (38%)
AT1G14530	838.926	391.283	615.104	-1.10057	0.163529	-6.73012	1.7e-11	3.72e-10	Adunof	Adupto (38%)
AT3G28200	2369.26	1105.66	1737.46	-1.09965	0.196753	-5.58901	2.28e-08	2.99e-07	Adunof	Adupto (38%)
AT4G37930	72043	33644.8	52843.9	-1.09847	0.115759	-9.48926	2.33e-21	1.77e-19	Adunof	Adupto (38%)
AT2G05518	559.995	263.15	411.572	-1.08984	0.223132	-4.88431	1.04e-06	9.94e-06	Adunof	Adupto (38%)
AT4G25700	917.643	431.558	674.601	-1.08837	0.121287	-8.97355	2.87e-19	1.74e-17	Adunof	Adupto (38%)
AT4G31000	2638.19	1243.13	1940.66	-1.08563	0.170229	-6.37749	1.8e-10	3.33e-09	Adunof	Adupto (38%)
AT3G22910	904.494	426.265	665.38	-1.08546	0.191523	-5.66752	1.45e-08	1.97e-07	Adunof	Adupto (38%)
AT5G03360	1205.37	569.291	887.329	-1.08229	0.26377	-4.10317	4.08e-05	0.000276976	Adunof	Adupto (38%)
AT1G14360	3959.45	1875.29	2917.37	-1.07818	0.189371	-5.69351	1.24e-08	1.71e-07	Adunof	Adupto (38%)
AT1G14600	145.949	69.36	107.655	-1.07376	0.246907	-4.34884	1.37e-05	0.000104086	Adunof	Adupto (38%)
AT3G63140	12909.3	6142.15	9525.74	-1.0716	0.160039	-6.69589	2.14e-11	4.6e-10	Adunof	Adupto (38%)
AT2G26980	2191.54	1043.87	1617.71	-1.07002	0.280013	-3.82134	0.000132731	0.000798255	Adunof	Adupto (38%)
AT5G02180	1772.87	847.106	1309.99	-1.06551	0.275848	-3.86265	0.000112164	0.000687336	Adunof	Adupto (38%)
AT2G18700	17477.8	8353.44	12915.6	-1.06508	0.22821	-4.66712	3.05e-06	2.66e-05	Adunof	Adupto (38%)
AT4G32650	5800.48	2776.49	4288.49	-1.06297	0.144133	-7.37491	1.64e-13	4.69e-12	Adunof	Adupto (38%)
AT1G21350	971.781	465.325	718.553	-1.06251	0.187569	-5.66462	1.47e-08	2e-07	Adunof	Adupto (38%)
AT5G47230	4397.59	2106.43	3252.01	-1.06191	0.163047	-6.51293	7.37e-11	1.46e-09	Adunof	Adupto (38%)
AT1G66760	801.82	384.278	593.049	-1.06115	0.385586	-2.75205	0.00592238	0.0219179	Adunof	Adupto (38%)
AT1G63260	911.136	436.986	674.061	-1.06028	0.265007	-4.00094	6.31e-05	0.000410975	Adunof	Adupto (38%)
AT4G37870	36669.9	17599.3	27134.6	-1.05908	0.173936	-6.08889	1.14e-09	1.86e-08	Adunof	Adupto (38%)
AT3G62860	784.637	377.412	581.025	-1.05599	0.255218	-4.13759	3.51e-05	0.00024298	Adunof	Adupto (38%)
AT2G40420	2055.48	989.747	1522.61	-1.05444	0.130848	-8.05852	7.72e-16	3.03e-14	Adunof	Adupto (38%)
AT5G17300	164.181	79.0983	121.64	-1.05367	0.320873	-3.28376	0.00102432	0.00481512	Adunof	Adupto (38%)
AT1G07040	8646.93	4170.61	6408.77	-1.05196	0.0889727	-11.8234	2.95e-32	6.3e-30	Adunof	Adupto (38%)
AT5G39580	39222.7	18988.3	29105.5	-1.04657	0.154814	-6.76021	1.38e-11	3.07e-10	Adunof	Adupto (38%)
AT3G18290	13990.5	6778.62	10384.6	-1.04538	0.223566	-4.67592	2.93e-06	2.55e-05	Adunof	Adupto (38%)
AT3G19030	2887.92	1399.73	2143.83	-1.04481	0.315969	-3.30669	0.000944056	0.00447662	Adunof	Adupto (38%)
AT5G49450	1837.75	890.87	1364.31	-1.04474	0.165395	-6.31662	2.67e-10	4.79e-09	Adunof	Adupto (38%)
AT5G02480	9664.75	4689.58	7177.16	-1.04329	0.214524	-4.86326	1.15e-06	1.09e-05	Adunof	Adupto (38%)
AT3G01060	2295.06	1114.79	1704.93	-1.04173	0.230561	-4.51826	6.23e-06	5.1e-05	Adunof	Adupto (38%)
AT5G19190	2207.14	1072.39	1639.77	-1.0414	0.268216	-3.8827	0.000103302	0.00063771	Adunof	Adupto (38%)
AT1G32640	8924.75	4339.65	6632.2	-1.04021	0.290863	-3.5763	0.00034849	0.00187473	Adunof	Adupto (38%)
AT5G20410	347.127	168.974	258.05	-1.03888	0.305381	-3.40192	0.000669134	0.00330254	Adunof	Adupto (38%)
AT5G17650	1099.06	536.397	817.73	-1.03476	0.269396	-3.84105	0.000122511	0.000743887	Adunof	Adupto (38%)
AT1G68830	11208.5	5470.92	8339.71	-1.03472	0.101871	-10.1571	3.08e-24	3.01e-22	Adunof	Adupto (38%)
AT2G28120	4033.26	1969.81	3001.54	-1.03395	0.197817	-5.22677	1.73e-07	1.93e-06	Adunof	Adupto (38%)
AT2G21960	4210.64	2059.11	3134.88	-1.03202	0.159604	-6.46612	1.01e-10	1.95e-09	Adunof	Adupto (38%)
AT4G25620	4243.29	2075.92	3159.61	-1.03146	0.104461	-9.8741	5.39e-23	4.77e-21	Adunof	Adupto (38%)
AT3G24715	184.347	90.2214	137.284	-1.03118	0.296645	-3.47613	0.000508711	0.0026043	Adunof	Adupto (38%)
AT1G78915	1368.09	669.862	1018.98	-1.03018	0.160808	-6.40629	1.49e-10	2.81e-09	Adunof	Adupto (38%)
AT3G19170	13594	6660.84	10127.4	-1.02917	0.121818	-8.44843	2.95e-17	1.4e-15	Adunof	Adupto (38%)
AT5G09220	30321.2	14862.9	22592.1	-1.0286	0.170144	-6.04548	1.49e-09	2.39e-08	Adunof	Adupto (38%)
AT4G14720	315.623	154.785	235.204	-1.0284	0.243685	-4.22022	2.44e-05	0.000174566	Adunof	Adupto (38%)
AT1G21400	7122.58	3494.76	5308.67	-1.02724	0.095702	-10.7337	7.07e-27	8.6e-25	Adunof	Adupto (38%)
AT3G05360	6447.1	3169.24	4808.17	-1.02449	0.1295	-7.9111	2.55e-15	9.43e-14	Adunof	Adupto (38%)
AT3G62590	2513.35	1237.06	1875.2	-1.0226	0.126297	-8.09678	5.64e-16	2.25e-14	Adunof	Adupto (38%)
AT4G14290	59.1067	29.0948	44.1008	-1.02184	0.40931	-2.49649	0.0125428	0.0411212	Adunof	Adupto (38%)
AT2G37620	1222.39	603.117	912.755	-1.01922	0.143764	-7.08953	1.35e-12	3.42e-11	Adunof	Adupto (38%)
AT2G41830	2775.53	1370.98	2073.25	-1.01766	0.167959	-6.059	1.37e-09	2.21e-08	Adunof	Adupto (38%)
AT1G48240	288.707	142.84	215.774	-1.01539	0.218029	-4.65713	3.21e-06	2.78e-05	Adunof	Adupto (38%)
AT3G11700	10265.9	5078.96	7672.42	-1.01527	0.24889	-4.07921	4.52e-05	0.000303428	Adunof	Adupto (38%)
AT1G68260	419.111	207.367	313.239	-1.01523	0.26425	-3.84194	0.000122065	0.000741893	Adunof	Adupto (38%)
AT4G21790	6267.83	3111.2	4689.52	-1.01048	0.17173	-5.88414	4e-09	5.98e-08	Adunof	Adupto (38%)
AT5G16910	15272.1	7587.16	11429.6	-1.00925	0.149133	-6.76743	1.31e-11	2.93e-10	Adunof	Adupto (38%)
AT1G01260	2478	1232.09	1855.04	-1.00798	0.191652	-5.2594	1.45e-07	1.64e-06	Adunof	Adupto (38%)
AT1G50460	1888.06	939.131	1413.6	-1.00753	0.150182	-6.7087	1.96e-11	4.25e-10	Adunof	Adupto (38%)
AT3G29035	5228.13	2601.92	3915.03	-1.00679	0.141484	-7.11593	1.11e-12	2.87e-11	Adunof	Adupto (38%)
AT3G04030	241.159	120.047	180.603	-1.00606	0.349303	-2.8802	0.00397424	0.0155642	Adunof	Adupto (38%)
AT3G04730	8633.25	4300.52	6466.88	-1.0054	0.160826	-6.25149	4.07e-10	7.11e-09	Adunof	Adupto (38%)
AT1G72150	113562	56574.8	85068.6	-1.00526	0.122261	-8.2222	2e-16	8.4e-15	Adunof	Adupto (38%)
AT1G50260	668.489	333.6	501.045	-1.00285	0.211372	-4.74448	2.09e-06	1.88e-05	Adunof	Adupto (38%)
AT4G21470	1258.36	628.982	943.672	-1.00049	0.179804	-5.56434	2.63e-08	3.41e-07	Adunof	Adupto (38%)
AT5G23230	87.4028	43.7109	65.5569	-0.999221	0.310513	-3.21797	0.00129102	0.00589077	Adunof	Adupto (38%)
AT1G18630	2508.86	1256.87	1882.86	-0.99727	0.263099	-3.79048	0.000150358	0.000892232	Adunof	Adupto (38%)
AT4G39710	683.895	343.165	513.53	-0.994721	0.235893	-4.21684	2.48e-05	0.000176893	Adunof	Adupto (38%)
AT2G02810	2915.86	1463.59	2189.73	-0.994422	0.207334	-4.79624	1.62e-06	1.49e-05	Adunof	Adupto (38%)
AT5G13370	2943.35	1478.08	2210.72	-0.993736	0.295922	-3.3581	0.000784811	0.00380974	Adunof	Adupto (38%)
AT3G49810	299.349	150.439	224.894	-0.992333	0.277361	-3.57777	0.000346533	0.00186494	Adunof	Adupto (38%)
AT2G14910	21210.9	10667.6	15939.3	-0.991578	0.106573	-9.30424	1.35e-20	9.37e-19	Adunof	Adupto (38%)
AT5G13800	8895.49	4477.41	6686.45	-0.990396	0.0990035	-10.0037	1.47e-23	1.35e-21	Adunof	Adupto (38%)
AT3G48690	5353.59	2701.19	4027.39	-0.98692	0.181858	-5.42686	5.74e-08	7.06e-07	Adunof	Adupto (38%)
AT1G17620	2515.69	1275.72	1895.71	-0.979757	0.185454	-5.28301	1.27e-07	1.46e-06	Adunof	Adupto (38%)
AT3G56360	14560.4	7386.95	10973.7	-0.978997	0.138679	-7.05947	1.67e-12	4.2e-11	Adunof	Adupto (38%)
AT3G53480	68.8684	34.9648	51.9166	-0.97806	0.351564	-2.78202	0.00540211	0.0202622	Adunof	Adupto (38%)
AT5G16370	17079.5	8675.88	12877.7	-0.977195	0.123175	-7.93339	2.13e-15	7.94e-14	Adunof	Adupto (38%)
AT3G15510	4080.31	2077.6	3078.96	-0.973744	0.102269	-9.52138	1.71e-21	1.34e-19	Adunof	Adupto (38%)
AT5G54180	631.72	321.67	476.695	-0.973543	0.163056	-5.9706	2.36e-09	3.65e-08	Adunof	Adupto (38%)
AT2G31380	1482.8	756.14	1119.47	-0.971581	0.19916	-4.8784	1.07e-06	1.02e-05	Adunof	Adupto (38%)
AT1G69310	1790.52	914.145	1352.33	-0.969929	0.172823	-5.61226	2e-08	2.64e-07	Adunof	Adupto (38%)
AT3G61070	2666.11	1361.29	2013.7	-0.969858	0.120809	-8.02802	9.91e-16	3.86e-14	Adunof	Adupto (38%)
AT1G01790	11686.3	5968.32	8827.33	-0.969408	0.0915599	-10.5877	3.4e-26	3.99e-24	Adunof	Adupto (38%)
AT4G25390	3161.1	1615.2	2388.15	-0.968632	0.206308	-4.69508	2.66e-06	2.35e-05	Adunof	Adupto (38%)
AT3G62010	5801.04	2966.96	4384	-0.967276	0.118823	-8.14051	3.94e-16	1.6e-14	Adunof	Adupto (38%)
AT5G35630	26982.8	13828.1	20405.5	-0.964425	0.127559	-7.56064	4.01e-14	1.23e-12	Adunof	Adupto (38%)
AT5G60120	1138.69	584.812	861.753	-0.961548	0.158004	-6.08561	1.16e-09	1.9e-08	Adunof	Adupto (38%)
AT3G56930	1012.21	520.307	766.259	-0.960289	0.18521	-5.18486	2.16e-07	2.37e-06	Adunof	Adupto (38%)
AT5G05180	1170.66	601.733	886.199	-0.96028	0.301366	-3.18643	0.0014404	0.0064752	Adunof	Adupto (38%)
AT1G20090	2351.19	1211.81	1781.5	-0.956296	0.250618	-3.81575	0.00013577	0.000813561	Adunof	Adupto (38%)
AT3G18950	2509.32	1293.74	1901.53	-0.95579	0.183972	-5.19529	2.04e-07	2.26e-06	Adunof	Adupto (38%)
AT2G37540	2209.01	1139.32	1674.17	-0.955179	0.125559	-7.60742	2.8e-14	8.75e-13	Adunof	Adupto (38%)
AT3G55120	583.862	301.703	442.783	-0.952588	0.25092	-3.79638	0.000146822	0.000872799	Adunof	Adupto (38%)
AT1G61900	1824.64	944.808	1384.72	-0.949613	0.195314	-4.86199	1.16e-06	1.1e-05	Adunof	Adupto (38%)
AT2G38480	176.268	91.2877	133.778	-0.949144	0.269661	-3.51977	0.000431921	0.00225374	Adunof	Adupto (38%)
AT1G18550	165.177	85.5725	125.375	-0.948911	0.280552	-3.3823	0.000718813	0.0035226	Adunof	Adupto (38%)
AT3G10985	21464.2	11126.2	16295.2	-0.947965	0.138534	-6.84284	7.76e-12	1.78e-10	Adunof	Adupto (38%)
AT1G79610	11233.3	5823.97	8528.63	-0.947705	0.127058	-7.45882	8.73e-14	2.58e-12	Adunof	Adupto (38%)
AT4G11570	7892.26	4093.42	5992.84	-0.94711	0.11981	-7.90512	2.68e-15	9.8e-14	Adunof	Adupto (38%)
AT3G17770	8676.44	4506.54	6591.49	-0.945043	0.118883	-7.94937	1.87e-15	7.08e-14	Adunof	Adupto (38%)
AT2G43340	70.4041	36.5491	53.4766	-0.945021	0.369041	-2.56075	0.0104447	0.0352544	Adunof	Adupto (38%)
AT1G75760	967.515	502.951	735.233	-0.944019	0.174813	-5.40017	6.66e-08	8.09e-07	Adunof	Adupto (38%)
AT1G52880	1560.49	811.642	1186.07	-0.943153	0.136164	-6.92658	4.31e-12	1.02e-10	Adunof	Adupto (38%)
AT5G44130	22776.9	11857.1	17317	-0.941824	0.276723	-3.40349	0.000665305	0.00328526	Adunof	Adupto (38%)
AT3G57410	24163.6	12616.3	18389.9	-0.937554	0.0933361	-10.0449	9.67e-24	9.03e-22	Adunof	Adupto (38%)
AT4G18170	11993.1	6262.98	9128.04	-0.937289	0.195596	-4.79198	1.65e-06	1.52e-05	Adunof	Adupto (38%)
AT1G04360	620.646	324.235	472.44	-0.936809	0.224413	-4.17449	2.99e-05	0.000209649	Adunof	Adupto (38%)
AT4G10120	1673.03	875.516	1274.27	-0.934136	0.170147	-5.49017	4.02e-08	5.07e-07	Adunof	Adupto (38%)
AT4G39955	345.34	180.898	263.119	-0.932452	0.221518	-4.20937	2.56e-05	0.000182385	Adunof	Adupto (38%)
AT3G10060	1707.75	896.52	1302.14	-0.929605	0.187762	-4.95097	7.38e-07	7.28e-06	Adunof	Adupto (38%)
AT1G03080	14611.5	7675.59	11143.6	-0.928753	0.202952	-4.57622	4.73e-06	3.97e-05	Adunof	Adupto (38%)
AT1G14430	81.3684	42.758	62.0632	-0.927749	0.330952	-2.80327	0.00505869	0.0191486	Adunof	Adupto (38%)
AT3G12500	64.0253	33.6868	48.8561	-0.927185	0.360407	-2.5726	0.0100937	0.0342716	Adunof	Adupto (38%)
AT1G09460	340.058	179.109	259.584	-0.925463	0.285544	-3.24105	0.00119089	0.00551545	Adunof	Adupto (38%)
AT4G12350	200.044	105.414	152.729	-0.923852	0.266045	-3.47253	0.000515569	0.00263538	Adunof	Adupto (38%)
AT1G68670	1256.82	663.334	960.077	-0.921917	0.161461	-5.70983	1.13e-08	1.56e-07	Adunof	Adupto (38%)
AT5G54390	3040.66	1605.78	2323.22	-0.921054	0.190888	-4.8251	1.4e-06	1.3e-05	Adunof	Adupto (38%)
AT2G03240	1140.45	602.439	871.442	-0.920649	0.331092	-2.78064	0.00542514	0.0203296	Adunof	Adupto (38%)
AT4G36900	851.865	451.179	651.522	-0.916889	0.152898	-5.99672	2.01e-09	3.15e-08	Adunof	Adupto (38%)
AT3G17510	1464.59	776.771	1120.68	-0.914826	0.186836	-4.89642	9.76e-07	9.39e-06	Adunof	Adupto (38%)
AT5G58330	5750.33	3054.56	4402.44	-0.912625	0.120833	-7.55277	4.26e-14	1.31e-12	Adunof	Adupto (38%)
AT5G27290	716.508	380.997	548.752	-0.911395	0.159019	-5.73135	9.96e-09	1.39e-07	Adunof	Adupto (38%)
AT3G16410	2793.6	1486.61	2140.11	-0.910054	0.367006	-2.47967	0.0131504	0.0427264	Adunof	Adupto (38%)
AT5G07220	2206.96	1176.17	1691.57	-0.908028	0.125874	-7.21377	5.44e-13	1.47e-11	Adunof	Adupto (38%)
AT3G58750	5963.63	3180.51	4572.07	-0.906949	0.160282	-5.65847	1.53e-08	2.07e-07	Adunof	Adupto (38%)
AT1G23480	1266.4	675.593	970.995	-0.906608	0.226044	-4.01077	6.05e-05	0.000395775	Adunof	Adupto (38%)
AT4G20870	400.1	213.504	306.802	-0.906145	0.246725	-3.6727	0.000240004	0.00135525	Adunof	Adupto (38%)
AT5G42020	22801.9	12170.7	17486.3	-0.905731	0.2172	-4.17004	3.05e-05	0.000213341	Adunof	Adupto (38%)
AT1G49450	6254.57	3339.54	4797.06	-0.905265	0.299552	-3.02206	0.00251061	0.0104981	Adunof	Adupto (38%)
AT3G17880	6336.17	3384.79	4860.48	-0.904543	0.141819	-6.37814	1.79e-10	3.32e-09	Adunof	Adupto (38%)
AT1G71810	945.953	505.702	725.828	-0.903481	0.113421	-7.9657	1.64e-15	6.24e-14	Adunof	Adupto (38%)
AT1G58200	9101.21	4866.75	6983.98	-0.903077	0.159243	-5.67107	1.42e-08	1.94e-07	Adunof	Adupto (38%)
AT3G07470	5368.05	2872.23	4120.14	-0.902265	0.193902	-4.6532	3.27e-06	2.83e-05	Adunof	Adupto (38%)
AT2G23150	434.618	232.843	333.731	-0.9004	0.253776	-3.54801	0.000388152	0.00205638	Adunof	Adupto (38%)
AT3G08630	576.179	310.257	443.218	-0.893453	0.184556	-4.8411	1.29e-06	1.21e-05	Adunof	Adupto (38%)
AT2G30520	2014.9	1085.71	1550.3	-0.892005	0.2477	-3.60115	0.000316817	0.0017282	Adunof	Adupto (38%)
AT4G32790	676.661	365.788	521.225	-0.887466	0.182963	-4.85051	1.23e-06	1.16e-05	Adunof	Adupto (38%)
AT1G77490	4930.22	2669.48	3799.85	-0.885062	0.087064	-10.1656	2.82e-24	2.79e-22	Adunof	Adupto (38%)
AT1G47380	1147.09	621.565	884.326	-0.884152	0.156337	-5.65541	1.55e-08	2.1e-07	Adunof	Adupto (38%)
AT5G47220	4513.56	2461.96	3487.76	-0.874432	0.306989	-2.84841	0.00439377	0.0169785	Adunof	Adupto (38%)
AT1G31800	1213.33	661.856	937.592	-0.874296	0.146721	-5.95891	2.54e-09	3.9e-08	Adunof	Adupto (38%)
AT5G39610	4265.22	2333.21	3299.21	-0.870329	0.246458	-3.53135	0.000413448	0.00217317	Adunof	Adupto (38%)
AT3G43270	3628.02	1986.35	2807.18	-0.869034	0.250209	-3.47324	0.000514221	0.00262983	Adunof	Adupto (38%)
AT2G27820	3337.73	1828.51	2583.12	-0.868249	0.139098	-6.24199	4.32e-10	7.52e-09	Adunof	Adupto (38%)
AT1G68440	2079.11	1139.77	1609.44	-0.867208	0.119473	-7.2586	3.91e-13	1.07e-11	Adunof	Adupto (38%)
AT1G74790	15456.4	8481.92	11969.2	-0.865749	0.222079	-3.89838	9.68e-05	0.000601519	Adunof	Adupto (38%)
AT5G61790	22676.8	12475.9	17576.3	-0.862074	0.215376	-4.00266	6.26e-05	0.000408271	Adunof	Adupto (38%)
AT5G14840	303.952	167.299	235.625	-0.861223	0.234348	-3.67498	0.000237872	0.00134434	Adunof	Adupto (38%)
AT1G50450	1035.7	570.868	803.282	-0.859333	0.164445	-5.22565	1.74e-07	1.94e-06	Adunof	Adupto (38%)
AT1G80380	14594.7	8050.59	11322.7	-0.858282	0.0978632	-8.77022	1.78e-18	9.86e-17	Adunof	Adupto (38%)
AT1G78140	2297.39	1269.35	1783.37	-0.855866	0.101163	-8.46025	2.67e-17	1.27e-15	Adunof	Adupto (38%)
AT5G58160	2247.01	1242.41	1744.71	-0.8548	0.190327	-4.49121	7.08e-06	5.74e-05	Adunof	Adupto (38%)
AT1G07180	559.094	309.738	434.416	-0.852356	0.18343	-4.64676	3.37e-06	2.91e-05	Adunof	Adupto (38%)
AT2G36630	3849.79	2137.76	2993.78	-0.848691	0.141537	-5.99623	2.02e-09	3.15e-08	Adunof	Adupto (38%)
AT3G60930	349.993	194.576	272.284	-0.846881	0.236569	-3.57985	0.000343793	0.00185168	Adunof	Adupto (38%)
AT2G32140	2004.44	1114.63	1559.54	-0.846534	0.289113	-2.92804	0.00341106	0.0136735	Adunof	Adupto (38%)
AT4G13554	1183.88	660.298	922.088	-0.842158	0.123583	-6.81453	9.46e-12	2.15e-10	Adunof	Adupto (38%)
AT2G17480	2857.82	1594.69	2226.25	-0.841592	0.208001	-4.0461	5.21e-05	0.000345172	Adunof	Adupto (38%)
AT3G55330	2465.42	1376.13	1920.78	-0.841265	0.139392	-6.03527	1.59e-09	2.53e-08	Adunof	Adupto (38%)
AT5G60860	1687.62	945.535	1316.58	-0.835882	0.152801	-5.47041	4.49e-08	5.62e-07	Adunof	Adupto (38%)
AT1G04980	1139.09	638.892	888.989	-0.834245	0.263609	-3.16471	0.00155239	0.00690954	Adunof	Adupto (38%)
AT3G61310	1175.35	660.457	917.905	-0.831603	0.259122	-3.20931	0.00133052	0.00605174	Adunof	Adupto (38%)
AT3G48320	5428.29	3051.58	4239.94	-0.830922	0.123148	-6.74734	1.51e-11	3.33e-10	Adunof	Adupto (38%)
AT4G27020	1120.58	630.282	875.428	-0.830073	0.154863	-5.36004	8.32e-08	9.9e-07	Adunof	Adupto (38%)
AT5G64850	395.81	222.959	309.385	-0.828333	0.201557	-4.10966	3.96e-05	0.000270491	Adunof	Adupto (38%)
AT4G01883	418.646	236.063	327.355	-0.826614	0.244937	-3.37481	0.000738668	0.00360933	Adunof	Adupto (38%)
AT5G05740	886.737	500.069	693.403	-0.82627	0.202222	-4.08594	4.39e-05	0.000295941	Adunof	Adupto (38%)
AT1G67910	255.549	144.262	199.905	-0.825347	0.206339	-3.99997	6.34e-05	0.000412403	Adunof	Adupto (38%)
AT4G01150	20500.1	11573.1	16036.6	-0.824857	0.123265	-6.69174	2.21e-11	4.71e-10	Adunof	Adupto (38%)
AT4G31250	709.378	400.715	555.047	-0.823883	0.155063	-5.31322	1.08e-07	1.25e-06	Adunof	Adupto (38%)
AT5G58320	1305.7	738.376	1022.04	-0.822397	0.16392	-5.01706	5.25e-07	5.34e-06	Adunof	Adupto (38%)
AT4G23430	1100.95	622.612	861.782	-0.822368	0.121	-6.79643	1.07e-11	2.41e-10	Adunof	Adupto (38%)
AT3G18750	104.705	59.1997	81.9524	-0.822084	0.306858	-2.67904	0.00738341	0.0263395	Adunof	Adupto (38%)
AT1G30130	1145.5	649.731	897.618	-0.818231	0.205557	-3.98055	6.88e-05	0.000443698	Adunof	Adupto (38%)
AT3G04420	760.519	431.35	595.935	-0.818026	0.244366	-3.34755	0.0008153	0.00393584	Adunof	Adupto (38%)
AT2G21280	1111.99	632.575	872.282	-0.813732	0.181575	-4.48153	7.41e-06	5.97e-05	Adunof	Adupto (38%)
AT1G06400	2931.28	1670.89	2301.08	-0.81087	0.0957372	-8.46975	2.46e-17	1.18e-15	Adunof	Adupto (38%)
AT4G39900	262.965	149.983	206.474	-0.81045	0.31457	-2.57637	0.00998429	0.0339517	Adunof	Adupto (38%)
AT3G62660	1598.59	911.926	1255.26	-0.809894	0.219178	-3.69514	0.000219762	0.00124903	Adunof	Adupto (38%)
AT1G10500	5597.26	3194.08	4395.67	-0.809305	0.121309	-6.67145	2.53e-11	5.34e-10	Adunof	Adupto (38%)
AT2G43920	233.168	133.104	183.136	-0.808641	0.213542	-3.7868	0.000152598	0.000903921	Adunof	Adupto (38%)
AT3G14690	22498.7	12891.7	17695.2	-0.80341	0.170893	-4.70124	2.59e-06	2.28e-05	Adunof	Adupto (38%)
AT1G76240	436.849	250.356	343.603	-0.803105	0.294865	-2.72364	0.00645672	0.0235872	Adunof	Adupto (38%)
AT2G22330	4499.1	2581.15	3540.12	-0.801575	0.263686	-3.03989	0.00236666	0.00999418	Adunof	Adupto (38%)
AT4G38810	3142.92	1804.31	2473.61	-0.800683	0.197748	-4.049	5.14e-05	0.00034142	Adunof	Adupto (38%)
AT1G32160	4533.82	2603.87	3568.85	-0.800067	0.119442	-6.69839	2.11e-11	4.54e-10	Adunof	Adupto (38%)
AT1G65040	2335.11	1341.59	1838.35	-0.799587	0.210511	-3.79832	0.000145679	0.000867409	Adunof	Adupto (38%)
AT5G13650	22849.2	13127.4	17988.3	-0.799555	0.103681	-7.71167	1.24e-14	4.09e-13	Adunof	Adupto (38%)
AT5G18670	482.413	277.506	379.959	-0.797537	0.160818	-4.95926	7.08e-07	7e-06	Adunof	Adupto (38%)
AT2G42220	4680.79	2696.6	3688.7	-0.795635	0.19348	-4.11224	3.92e-05	0.00026799	Adunof	Adupto (38%)
AT1G73500	3033.05	1750.33	2391.69	-0.793125	0.284505	-2.78774	0.00530779	0.019956	Adunof	Adupto (38%)
AT1G74100	17616.5	10185.3	13900.9	-0.790415	0.224299	-3.52393	0.000425196	0.00222501	Adunof	Adupto (38%)
AT3G21690	7167.31	4147.12	5657.21	-0.789313	0.212231	-3.71913	0.000199912	0.00114957	Adunof	Adupto (38%)
AT2G25200	1364.03	790.756	1077.39	-0.786688	0.251893	-3.1231	0.00178956	0.00783072	Adunof	Adupto (38%)
AT3G27110	4007.04	2325.52	3166.28	-0.78495	0.109248	-7.18504	6.72e-13	1.79e-11	Adunof	Adupto (38%)
AT4G36910	147.712	85.752	116.732	-0.783904	0.276812	-2.83191	0.00462716	0.0177572	Adunof	Adupto (38%)
AT4G25170	3263.12	1897.2	2580.16	-0.782308	0.116807	-6.69744	2.12e-11	4.56e-10	Adunof	Adupto (38%)
AT1G06040	10326.9	6004.42	8165.65	-0.782307	0.190532	-4.10592	4.03e-05	0.000274074	Adunof	Adupto (38%)
AT1G08800	14651.6	8521.17	11586.4	-0.781931	0.188361	-4.15123	3.31e-05	0.000230372	Adunof	Adupto (38%)
AT3G51840	11452.8	6663.64	9058.24	-0.781308	0.100076	-7.80716	5.85e-15	2.01e-13	Adunof	Adupto (38%)
AT5G16120	2187.14	1272.73	1729.94	-0.781146	0.174295	-4.48174	7.4e-06	5.97e-05	Adunof	Adupto (38%)
AT3G13730	1060.36	617.187	838.775	-0.780689	0.191472	-4.07729	4.56e-05	0.00030583	Adunof	Adupto (38%)
AT1G58360	11384.8	6628.21	9006.5	-0.780405	0.202738	-3.84933	0.000118441	0.000721835	Adunof	Adupto (38%)
AT5G24030	8517.87	4963.72	6740.79	-0.779099	0.204602	-3.80787	0.000140169	0.000836998	Adunof	Adupto (38%)
AT4G14040	8093.26	4724.91	6409.08	-0.776442	0.116642	-6.65664	2.8e-11	5.87e-10	Adunof	Adupto (38%)
AT5G60680	5520.99	3230.92	4375.95	-0.77296	0.204117	-3.78685	0.000152567	0.000903921	Adunof	Adupto (38%)
AT5G28540	27729.8	16262.6	21996.2	-0.769879	0.198952	-3.86968	0.00010898	0.000670079	Adunof	Adupto (38%)
AT5G39660	1159.67	680.259	919.963	-0.769404	0.18422	-4.17656	2.96e-05	0.000207827	Adunof	Adupto (38%)
AT1G22930	15448.1	9067.87	12258	-0.76858	0.152304	-5.04635	4.5e-07	4.64e-06	Adunof	Adupto (38%)
AT4G00760	1047.5	615.296	831.399	-0.767792	0.14603	-5.25777	1.46e-07	1.65e-06	Adunof	Adupto (38%)
AT2G32450	695.276	408.412	551.844	-0.767739	0.209598	-3.66291	0.000249371	0.00139908	Adunof	Adupto (38%)
AT3G56160	316.431	185.884	251.158	-0.767172	0.201949	-3.79885	0.000145369	0.00086621	Adunof	Adupto (38%)
AT5G48300	5548.57	3262.77	4405.67	-0.765968	0.13153	-5.82353	5.76e-09	8.33e-08	Adunof	Adupto (38%)
AT4G34900	6766.56	3983.35	5374.96	-0.764428	0.0952421	-8.02617	1.01e-15	3.91e-14	Adunof	Adupto (38%)
AT2G21060	1634.56	964.036	1299.3	-0.761617	0.167207	-4.55494	5.24e-06	4.36e-05	Adunof	Adupto (38%)
AT3G14595	3904.66	2305.11	3104.89	-0.760394	0.136775	-5.55947	2.71e-08	3.5e-07	Adunof	Adupto (38%)
AT4G30850	1956.95	1155.61	1556.28	-0.759906	0.166377	-4.56737	4.94e-06	4.12e-05	Adunof	Adupto (38%)
AT3G56000	783.731	462.889	623.31	-0.759824	0.258951	-2.93424	0.00334361	0.0134538	Adunof	Adupto (38%)
AT3G48000	59225.2	35033.6	47129.4	-0.757476	0.0828023	-9.14801	5.8e-20	3.83e-18	Adunof	Adupto (38%)
AT5G04830	1480.76	878.846	1179.8	-0.752719	0.150982	-4.98547	6.18e-07	6.19e-06	Adunof	Adupto (38%)
AT1G71030	42313.3	25146.9	33730.1	-0.750735	0.129237	-5.80898	6.29e-09	9.06e-08	Adunof	Adupto (38%)
AT1G73990	1602.14	952.22	1277.18	-0.750467	0.142166	-5.27882	1.3e-07	1.49e-06	Adunof	Adupto (38%)
AT4G34730	502.818	299.018	400.918	-0.749521	0.218887	-3.42424	0.000616519	0.00308075	Adunof	Adupto (38%)
AT5G21020	15087.9	8985.09	12036.5	-0.747788	0.208055	-3.59418	0.000325415	0.00176645	Adunof	Adupto (38%)
AT4G32260	35519.4	21157.7	28338.5	-0.747427	0.20763	-3.59981	0.000318455	0.00173524	Adunof	Adupto (38%)
AT1G21830	7403.41	4411.82	5907.61	-0.746851	0.108067	-6.91097	4.81e-12	1.13e-10	Adunof	Adupto (38%)
AT3G24090	1396.7	832.43	1114.57	-0.746616	0.212876	-3.50728	0.000452707	0.00234815	Adunof	Adupto (38%)
AT4G19830	740.814	441.587	591.201	-0.746392	0.18746	-3.9816	6.85e-05	0.000442167	Adunof	Adupto (38%)
AT1G80830	1090	649.847	869.924	-0.74597	0.220574	-3.38195	0.000719726	0.00352622	Adunof	Adupto (38%)
AT5G09670	23130.5	13826.6	18478.5	-0.742341	0.106045	-7.00025	2.55e-12	6.23e-11	Adunof	Adupto (38%)
AT2G14750	5835.98	3506.06	4671.02	-0.735088	0.190814	-3.85237	0.000116978	0.000713787	Adunof	Adupto (38%)
AT1G31480	1600	963.125	1281.56	-0.7324	0.167796	-4.36482	1.27e-05	9.74e-05	Adunof	Adupto (38%)
AT4G04840	689.864	415.579	552.721	-0.731064	0.298442	-2.4496	0.0143014	0.0458534	Adunof	Adupto (38%)
AT1G69570	861.557	519.469	690.513	-0.729873	0.191506	-3.81122	0.000138281	0.000826923	Adunof	Adupto (38%)
AT4G37180	637.33	384.985	511.157	-0.727143	0.241756	-3.00775	0.00263187	0.0109392	Adunof	Adupto (38%)
AT5G65660	3387.19	2046.34	2716.77	-0.727033	0.224991	-3.23139	0.00123192	0.0056623	Adunof	Adupto (38%)
AT3G46370	334.197	202.579	268.388	-0.722065	0.191613	-3.76835	0.00016433	0.000964866	Adunof	Adupto (38%)
AT4G04955	5498.2	3347.09	4422.64	-0.716063	0.151585	-4.72383	2.31e-06	2.06e-05	Adunof	Adupto (38%)
AT1G18270	6111.26	3732.67	4921.97	-0.711257	0.121862	-5.83656	5.33e-09	7.75e-08	Adunof	Adupto (38%)
AT4G15530	50740.1	31022.3	40881.2	-0.709819	0.145105	-4.89176	9.99e-07	9.6e-06	Adunof	Adupto (38%)
AT4G16790	1031.47	630.75	831.109	-0.709483	0.282931	-2.50762	0.0121547	0.0400546	Adunof	Adupto (38%)
AT5G48180	3048.17	1864.48	2456.32	-0.709179	0.246108	-2.88158	0.00395685	0.0155082	Adunof	Adupto (38%)
AT3G17810	10811.6	6616.43	8714	-0.708446	0.109729	-6.45633	1.07e-10	2.07e-09	Adunof	Adupto (38%)
AT1G21980	4261.02	2609.87	3435.45	-0.707245	0.288533	-2.45117	0.0142391	0.0456721	Adunof	Adupto (38%)
AT2G05160	240.121	147.206	193.664	-0.706318	0.263249	-2.68308	0.00729482	0.0260791	Adunof	Adupto (38%)
AT5G36940	2742.44	1682.71	2212.58	-0.70475	0.153933	-4.5783	4.69e-06	3.94e-05	Adunof	Adupto (38%)
AT5G18500	5276.67	3237.67	4257.17	-0.704714	0.193121	-3.64908	0.000263186	0.00146716	Adunof	Adupto (38%)
AT5G13110	2828.41	1735.97	2282.19	-0.70423	0.127029	-5.54385	2.96e-08	3.81e-07	Adunof	Adupto (38%)
AT5G44190	3233.54	1990.49	2612.02	-0.699981	0.216801	-3.22868	0.00124364	0.0057005	Adunof	Adupto (38%)
AT5G07870	604.212	372.137	488.174	-0.699295	0.247585	-2.82446	0.00473601	0.0180988	Adunof	Adupto (38%)
AT4G36730	6540.65	4034.79	5287.72	-0.69693	0.108606	-6.41707	1.39e-10	2.63e-09	Adunof	Adupto (38%)
AT2G22670	858.123	530.597	694.36	-0.693563	0.206572	-3.35748	0.000786559	0.00381638	Adunof	Adupto (38%)
AT1G70505	117.942	72.9751	95.4585	-0.692897	0.278576	-2.48728	0.0128723	0.0419798	Adunof	Adupto (38%)
AT5G67520	787.66	487.325	637.493	-0.69274	0.163216	-4.24431	2.19e-05	0.00015864	Adunof	Adupto (38%)
AT3G05230	1010.1	624.994	817.549	-0.692712	0.155578	-4.45251	8.49e-06	6.75e-05	Adunof	Adupto (38%)
AT1G44170	616.628	381.508	499.068	-0.692587	0.203585	-3.40195	0.000669066	0.00330254	Adunof	Adupto (38%)
AT2G32500	519.003	321.252	420.128	-0.692146	0.2353	-2.94155	0.00326579	0.0131774	Adunof	Adupto (38%)
AT1G06800	1563.01	967.538	1265.28	-0.691779	0.129189	-5.35479	8.57e-08	1.02e-06	Adunof	Adupto (38%)
AT4G29520	1405.05	871.31	1138.18	-0.689369	0.279373	-2.46756	0.0136037	0.0439291	Adunof	Adupto (38%)
AT3G06780	1684.55	1045.3	1364.92	-0.688424	0.13482	-5.10627	3.29e-07	3.49e-06	Adunof	Adupto (38%)
AT5G12860	7893.51	4903.36	6398.44	-0.686925	0.146717	-4.68198	2.84e-06	2.49e-05	Adunof	Adupto (38%)
AT5G47390	3290.17	2047.07	2668.62	-0.684595	0.126587	-5.4081	6.37e-08	7.76e-07	Adunof	Adupto (38%)
AT1G30410	8279.23	5152.41	6715.82	-0.684258	0.139754	-4.89617	9.77e-07	9.4e-06	Adunof	Adupto (38%)
AT3G14590	658.191	409.811	534.001	-0.683456	0.274765	-2.48742	0.0128674	0.0419798	Adunof	Adupto (38%)
AT3G12320	484.345	301.522	392.933	-0.683358	0.197177	-3.4657	0.000528845	0.002695	Adunof	Adupto (38%)
AT5G21920	1114.72	695.43	905.074	-0.680774	0.238075	-2.8595	0.00424311	0.0164692	Adunof	Adupto (38%)
AT1G17050	501.125	312.631	406.878	-0.680764	0.224965	-3.02609	0.00247739	0.0103831	Adunof	Adupto (38%)
AT5G04040	8622.2	5380.08	7001.14	-0.680415	0.100124	-6.79573	1.08e-11	2.42e-10	Adunof	Adupto (38%)
AT1G60930	348.073	217.403	282.738	-0.679348	0.229855	-2.95555	0.00312113	0.0126785	Adunof	Adupto (38%)
AT1G65660	1499.54	937.187	1218.36	-0.678029	0.120051	-5.64786	1.62e-08	2.18e-07	Adunof	Adupto (38%)
AT5G63060	187.308	117.187	152.248	-0.676654	0.232025	-2.91629	0.00354219	0.0141211	Adunof	Adupto (38%)
AT1G48450	6020.55	3771.76	4896.15	-0.674636	0.102715	-6.56802	5.1e-11	1.03e-09	Adunof	Adupto (38%)
AT5G28750	1661.11	1042.28	1351.69	-0.672485	0.161662	-4.15982	3.18e-05	0.000222417	Adunof	Adupto (38%)
AT2G33150	18004.1	11313.9	14659	-0.67023	0.0969113	-6.91591	4.65e-12	1.09e-10	Adunof	Adupto (38%)
AT5G57350	14813.2	9325.38	12069.3	-0.667636	0.153723	-4.34311	1.4e-05	0.000106557	Adunof	Adupto (38%)
AT5G63620	4640.07	2926.36	3783.22	-0.664986	0.0995035	-6.68305	2.34e-11	4.98e-10	Adunof	Adupto (38%)
AT1G11750	4555.07	2874.87	3714.97	-0.663963	0.100769	-6.58893	4.43e-11	9.06e-10	Adunof	Adupto (38%)
AT2G40030	269.77	170.712	220.241	-0.660547	0.222459	-2.96929	0.00298484	0.0121841	Adunof	Adupto (38%)
AT4G36870	1888.69	1196.29	1542.49	-0.658756	0.165602	-3.97795	6.95e-05	0.000448149	Adunof	Adupto (38%)
AT4G37040	1896.76	1201.53	1549.14	-0.658649	0.149724	-4.39908	1.09e-05	8.45e-05	Adunof	Adupto (38%)
AT1G19680	1969.12	1248.34	1608.73	-0.657476	0.107151	-6.13596	8.46e-10	1.41e-08	Adunof	Adupto (38%)
AT4G10060	3183.18	2019.86	2601.52	-0.656171	0.123446	-5.31547	1.06e-07	1.24e-06	Adunof	Adupto (38%)
AT4G21810	2380.98	1512.05	1946.51	-0.65514	0.101154	-6.47669	9.38e-11	1.84e-09	Adunof	Adupto (38%)
AT2G29550	5361.27	3406.98	4384.13	-0.654126	0.182031	-3.59348	0.000326286	0.0017707	Adunof	Adupto (38%)
AT5G17290	854.898	543.577	699.238	-0.653032	0.135323	-4.82573	1.39e-06	1.3e-05	Adunof	Adupto (38%)
AT4G13630	1358.31	863.839	1111.07	-0.652993	0.150246	-4.34617	1.39e-05	0.000105281	Adunof	Adupto (38%)
AT4G38060	1115.61	709.575	912.591	-0.652818	0.157973	-4.13247	3.59e-05	0.000247943	Adunof	Adupto (38%)
AT1G04420	2383.13	1519.03	1951.08	-0.649729	0.17602	-3.69123	0.000223176	0.00126736	Adunof	Adupto (38%)
AT3G44820	652.101	416.154	534.128	-0.647962	0.121974	-5.31229	1.08e-07	1.26e-06	Adunof	Adupto (38%)
AT1G28580	6607.11	4222.25	5414.68	-0.646033	0.115363	-5.59998	2.14e-08	2.83e-07	Adunof	Adupto (38%)
AT4G22190	3396.39	2170.5	2783.44	-0.646009	0.183191	-3.52642	0.000421216	0.00220707	Adunof	Adupto (38%)
AT4G39970	2128.87	1360.47	1744.67	-0.646008	0.142423	-4.53585	5.74e-06	4.72e-05	Adunof	Adupto (38%)
AT1G73920	5382.86	3441.89	4412.37	-0.645163	0.227056	-2.84142	0.00449128	0.0173025	Adunof	Adupto (38%)
AT1G19770	27981.5	17893	22937.3	-0.645067	0.146039	-4.41708	1e-05	7.84e-05	Adunof	Adupto (38%)
AT4G12980	265.101	169.598	217.349	-0.644864	0.20551	-3.13787	0.00170178	0.00748911	Adunof	Adupto (38%)
AT5G58350	18474.2	11823.5	15148.9	-0.643852	0.129631	-4.96681	6.81e-07	6.75e-06	Adunof	Adupto (38%)
AT1G21680	11551.1	7394.12	9472.61	-0.643568	0.0953711	-6.74804	1.5e-11	3.31e-10	Adunof	Adupto (38%)
AT5G07070	612.045	392.102	502.073	-0.642297	0.248077	-2.58911	0.00962257	0.03299	Adunof	Adupto (38%)
AT2G42130	1251.16	802.112	1026.64	-0.641369	0.202555	-3.16639	0.00154341	0.00687817	Adunof	Adupto (38%)
AT1G33340	1090.3	701.171	895.735	-0.63696	0.193757	-3.28743	0.00101108	0.00476069	Adunof	Adupto (38%)
AT5G50110	780.116	502.03	641.073	-0.635931	0.14752	-4.31081	1.63e-05	0.000121771	Adunof	Adupto (38%)
AT5G06130	2816.71	1813.54	2315.12	-0.635221	0.12259	-5.18168	2.2e-07	2.41e-06	Adunof	Adupto (38%)
AT1G19220	1570.08	1012.69	1291.39	-0.632617	0.100575	-6.29003	3.17e-10	5.65e-09	Adunof	Adupto (38%)
AT4G02050	2299.58	1484.93	1892.26	-0.631069	0.15366	-4.10692	4.01e-05	0.000273125	Adunof	Adupto (38%)
AT3G63520	13681.9	8836	11258.9	-0.630788	0.135538	-4.65397	3.26e-06	2.82e-05	Adunof	Adupto (38%)
AT5G49040	1960.57	1266.57	1613.57	-0.630343	0.126063	-5.00022	5.73e-07	5.77e-06	Adunof	Adupto (38%)
AT5G13090	246.328	159.576	202.952	-0.625994	0.25133	-2.49073	0.012748	0.0416553	Adunof	Adupto (38%)
AT3G28100	1030.1	668.128	849.113	-0.624834	0.17052	-3.66428	0.000248034	0.00139275	Adunof	Adupto (38%)
AT1G20970	14354.2	9318.66	11836.4	-0.623289	0.153596	-4.05797	4.95e-05	0.000329722	Adunof	Adupto (38%)
AT4G13010	6744.54	4379.28	5561.91	-0.623001	0.121808	-5.11461	3.14e-07	3.34e-06	Adunof	Adupto (38%)
AT1G18510	12752.7	8291.03	10521.8	-0.621159	0.0892796	-6.95745	3.46e-12	8.3e-11	Adunof	Adupto (38%)
AT1G22570	8985.28	5852.42	7418.85	-0.618545	0.173328	-3.56863	0.000358855	0.00192454	Adunof	Adupto (38%)
AT2G45700	900.258	586.798	743.528	-0.617563	0.142863	-4.32277	1.54e-05	0.000115825	Adunof	Adupto (38%)
AT1G56010	2860.61	1864.83	2362.72	-0.617312	0.190741	-3.23639	0.0012105	0.00558692	Adunof	Adupto (38%)
AT1G48030	4851.13	3163.2	4007.17	-0.616884	0.114574	-5.38415	7.28e-08	8.76e-07	Adunof	Adupto (38%)
AT1G49970	19395.3	12659.8	16027.6	-0.615444	0.0980451	-6.27715	3.45e-10	6.11e-09	Adunof	Adupto (38%)
AT5G07320	486.044	318.52	402.282	-0.6099	0.21098	-2.8908	0.00384261	0.0151403	Adunof	Adupto (38%)
AT5G58800	1420.65	931.399	1176.02	-0.609114	0.142262	-4.28165	1.86e-05	0.000136684	Adunof	Adupto (38%)
AT5G03160	2414.39	1582.95	1998.67	-0.609053	0.185709	-3.27961	0.00103952	0.00487723	Adunof	Adupto (38%)
AT4G25770	832.383	547.911	690.147	-0.60311	0.14938	-4.03742	5.4e-05	0.000357138	Adunof	Adupto (38%)
AT2G17280	1155.07	761.493	958.283	-0.601197	0.157638	-3.81379	0.000136854	0.000818632	Adunof	Adupto (38%)
AT5G03880	7268.97	4801.18	6035.07	-0.598354	0.113303	-5.28101	1.28e-07	1.48e-06	Adunof	Adupto (38%)
AT4G37610	6236.5	4127.61	5182.06	-0.595453	0.106094	-5.61253	1.99e-08	2.64e-07	Adunof	Adupto (38%)
AT4G01995	518.75	343.338	431.044	-0.595198	0.162144	-3.67081	0.000241786	0.00136339	Adunof	Adupto (38%)
AT1G18485	311.087	206.447	258.767	-0.591118	0.18628	-3.17327	0.00150733	0.00673681	Adunof	Adupto (38%)
AT1G34760	1218.42	809.603	1014.01	-0.589785	0.132203	-4.4612	8.15e-06	6.52e-05	Adunof	Adupto (38%)
AT4G00900	1067.05	709.365	888.205	-0.588804	0.169117	-3.48163	0.000498364	0.00255746	Adunof	Adupto (38%)
AT1G54130	23200.7	15459.3	19330	-0.585695	0.0889785	-6.58243	4.63e-11	9.44e-10	Adunof	Adupto (38%)
AT1G08200	15923.9	10611.5	13267.7	-0.585575	0.115307	-5.0784	3.81e-07	3.99e-06	Adunof	Adupto (38%)
AT1G09130	13939.7	9302.04	11620.9	-0.583574	0.114692	-5.08817	3.62e-07	3.81e-06	Adunof	Adupto (38%)
AT3G61160	1173.68	783.845	978.762	-0.582465	0.145711	-3.9974	6.4e-05	0.000416486	Adunof	Adupto (38%)
AT2G43750	4738.62	3167.8	3953.21	-0.580936	0.0961651	-6.04102	1.53e-09	2.45e-08	Adunof	Adupto (38%)
AT4G13590	2927.61	1960.25	2443.93	-0.578636	0.119347	-4.84833	1.25e-06	1.17e-05	Adunof	Adupto (38%)
AT2G39980	6641.16	4456.58	5548.87	-0.575534	0.208746	-2.75711	0.00583154	0.0216323	Adunof	Adupto (38%)
AT5G56320	45.3894	0	22.6947	-7.98799	1.4082	-5.67248	1.41e-08	1.92e-07	Adunof	blank
AT3G15830	30.882	0	15.441	-7.43357	1.51511	-4.9063	9.28e-07	8.97e-06	Adunof	blank
AT3G46520	27.4692	0	13.7346	-7.264	1.38644	-5.23933	1.61e-07	1.81e-06	Adunof	blank
AT5G14000	26.3407	0	13.1703	-7.20255	1.45624	-4.94598	7.58e-07	7.45e-06	Adunof	blank
AT1G14120	18.7598	0	9.37989	-6.71323	1.57587	-4.26	2.04e-05	0.000149089	Adunof	blank
AT5G03860	18.186	0	9.09299	-6.66793	1.62647	-4.09963	4.14e-05	0.000280678	Adunof	blank
AT3G60920	17.9221	0	8.96106	-6.64784	2.21821	-2.99694	0.00272704	0.0112554	Adunof	blank
AT2G41280	16.4282	0	8.2141	-6.5214	1.61063	-4.04897	5.14e-05	0.00034142	Adunof	blank
AT4G28088	16.0362	0	8.01809	-6.48676	1.54516	-4.19812	2.69e-05	0.000190823	Adunof	blank
AT4G36700	14.3008	0	7.15041	-6.3218	1.60847	-3.93031	8.48e-05	0.000533732	Adunof	blank
AT1G65310	13.1921	0	6.59603	-6.20614	1.61968	-3.83171	0.000127258	0.000769262	Adunof	blank
AT5G28700	13.0053	0	6.50264	-6.18423	1.65651	-3.7333	0.000188988	0.00109302	Adunof	blank
AT2G26380	12.0627	0	6.03136	-6.07541	1.88085	-3.23014	0.0012373	0.00568312	Adunof	blank
AT4G24890	12.0369	0	6.01846	-6.07292	2.35089	-2.58325	0.00978751	0.0334355	Adunof	blank
AT3G44790	11.7856	0	5.8928	-6.0439	1.72456	-3.5046	0.0004573	0.00236705	Adunof	blank
AT4G23070	11.6697	0	5.83484	-6.02945	2.39008	-2.5227	0.0116459	0.0386265	Adunof	blank
AT1G53690	11.3858	0	5.69292	-5.99255	2.37587	-2.52226	0.0116604	0.0386554	Adunof	blank
AT4G37850	11.1544	0	5.5772	-5.96377	2.38982	-2.49548	0.0125785	0.0412088	Adunof	blank
AT4G05018	10.8621	0	5.43105	-5.92535	1.76628	-3.3547	0.000794502	0.00384814	Adunof	blank
AT2G05812	96.7749	1.63392	49.2044	-5.8961	1.00248	-5.88149	4.07e-09	6.07e-08	Adunof	blank
AT5G64060	10.5964	0	5.2982	-5.88885	1.75671	-3.3522	0.000801724	0.0038759	Adunof	blank
AT1G71120	10.1225	0	5.06126	-5.8243	1.75541	-3.31791	0.000906926	0.00432921	Adunof	blank
AT4G33260	9.26846	0	4.63423	-5.69537	1.90723	-2.9862	0.00282469	0.0116061	Adunof	blank
AT3G16660	1307.71	27.6414	667.678	-5.56413	1.73866	-3.20024	0.00137311	0.0062215	Adunof	blank
AT3G23220	16.0358	0.325636	8.1807	-5.52483	1.48929	-3.7097	0.000207501	0.00118708	Adunof	blank
AT4G38880	8.16592	0	4.08296	-5.51346	1.90513	-2.89401	0.00380351	0.015001	Adunof	blank
AT3G05190	7.85241	0	3.92621	-5.45655	1.84941	-2.95043	0.00317333	0.0128541	Adunof	blank
AT5G46140	7.81958	0	3.90979	-5.45102	1.81991	-2.99521	0.00274257	0.0113149	Adunof	blank
AT2G02250	7.80837	0	3.90418	-5.44913	1.81524	-3.00188	0.00268316	0.0111132	Adunof	blank
AT1G74490	7.49986	0	3.74993	-5.39044	1.84932	-2.91483	0.00355887	0.0141754	Adunof	blank
AT4G22490	14.5969	0.319365	7.45813	-5.38993	1.4963	-3.60218	0.000315566	0.00172324	Adunof	blank
AT3G57010	7.49486	0	3.74743	-5.38959	1.88411	-2.86055	0.00422913	0.0164245	Adunof	blank
AT1G02800	7.47865	0	3.73932	-5.38675	1.98637	-2.71185	0.00669089	0.0243143	Adunof	blank
AT2G26960	7.41136	0	3.70568	-5.3747	1.93459	-2.77821	0.00546593	0.0204633	Adunof	blank
AT1G13609	156.726	3.87001	80.298	-5.33511	0.551238	-9.67841	3.72e-22	3.1e-20	Adunof	blank
AT2G05995	7.13027	0	3.56513	-5.31804	1.88034	-2.82824	0.00468049	0.0179207	Adunof	blank
AT5G44700	7.10325	0	3.55163	-5.313	1.94932	-2.72557	0.00641903	0.0234709	Adunof	blank
AT5G22355	6.79474	0	3.39737	-5.24844	1.91348	-2.74287	0.00609049	0.0224373	Adunof	blank
AT1G19030	6.74488	0	3.37244	-5.2386	2.0287	-2.58225	0.00981598	0.0334986	Adunof	blank
AT3G07250	12.7799	0.325636	6.55275	-5.1972	2.12174	-2.4495	0.0143055	0.0458557	Adunof	blank
AT2G36750	6.47501	0	3.23751	-5.1785	1.92839	-2.6854	0.00724436	0.0259264	Adunof	blank
AT4G25930	6.1665	0	3.08325	-5.10749	2.02022	-2.52818	0.0114655	0.0381226	Adunof	blank
AT3G09280	6.14947	0	3.07474	-5.10383	2.03742	-2.50504	0.0122437	0.0403093	Adunof	blank
AT2G25095	6.12245	0	3.06123	-5.09798	1.97006	-2.58773	0.00966105	0.033105	Adunof	blank
AT4G11990	5.79151	0	2.89575	-5.01759	1.99514	-2.5149	0.0119065	0.0393796	Adunof	blank
AT2G34350	31.532	0.980351	16.2562	-5.01643	1.14997	-4.36222	1.29e-05	9.83e-05	Adunof	blank
AT2G09960	5.7753	0	2.88765	-5.01392	2.01669	-2.48621	0.0129111	0.0420854	Adunof	blank
AT5G26280	1193.87	47.2226	620.545	-4.65991	0.705158	-6.60832	3.89e-11	8.03e-10	Adunof	blank
AT3G48523	8.41999	0.325636	4.37281	-4.59711	1.80782	-2.54291	0.0109934	0.0368029	Adunof	blank
AT1G22470	14.9012	0.651272	7.77625	-4.52126	1.50186	-3.01044	0.00260872	0.0108567	Adunof	blank
AT2G27505	56.8884	2.59255	29.7405	-4.45643	0.791055	-5.63352	1.77e-08	2.36e-07	Adunof	blank
AT5G03545	364.855	16.6697	190.762	-4.45144	1.43996	-3.09136	0.00199239	0.00859642	Adunof	blank
AT2G14245	20.576	0.958096	10.767	-4.41369	1.33816	-3.29832	0.000972647	0.00460015	Adunof	blank
AT1G18240	6.83338	0.326784	3.58008	-4.29391	1.7686	-2.42785	0.0151885	0.0482468	Adunof	blank
AT4G17480	22.4501	1.29972	11.8749	-4.11324	1.05107	-3.91337	9.1e-05	0.000568873	Adunof	blank
AT3G50130	26.8576	1.59683	14.2272	-4.06205	1.15124	-3.52841	0.000418061	0.00219225	Adunof	blank
AT2G14230	30.5778	1.91619	16.247	-3.9873	1.13152	-3.52386	0.000425316	0.00222506	Adunof	blank
AT3G27809	208.556	13.8519	111.204	-3.91102	0.760724	-5.14118	2.73e-07	2.93e-06	Adunof	blank
AT2G38320	14.4209	0.976908	7.69891	-3.88649	1.50538	-2.58173	0.00983061	0.0335257	Adunof	blank
AT5G38940	23.0613	1.62818	12.3448	-3.82773	1.20456	-3.17771	0.00148445	0.00664345	Adunof	blank
AT3G09330	13.3632	0.976908	7.17008	-3.77684	1.45955	-2.58767	0.00966282	0.0331054	Adunof	blank
AT4G01140	56.5548	4.22249	30.3886	-3.74624	0.727242	-5.1513	2.59e-07	2.79e-06	Adunof	blank
AT5G38780	312.11	23.2515	167.681	-3.74565	0.457838	-8.18118	2.81e-16	1.16e-14	Adunof	blank
AT5G63450	2327.85	174.988	1251.42	-3.73385	0.370869	-10.0678	7.66e-24	7.19e-22	Adunof	blank
AT5G40350	43.2197	3.25636	23.238	-3.73228	1.17828	-3.16756	0.00153725	0.00685525	Adunof	blank
AT4G11650	69.216	5.21591	37.216	-3.73223	0.971161	-3.84306	0.00012151	0.000738967	Adunof	blank
AT4G31950	394.32	29.8077	212.064	-3.72554	1.09844	-3.39165	0.000694728	0.00341458	Adunof	blank
AT3G05730	784.835	59.824	422.33	-3.71417	0.432814	-8.58144	9.37e-18	4.75e-16	Adunof	blank
AT3G60120	174.434	13.3124	93.8734	-3.71216	0.707744	-5.24506	1.56e-07	1.76e-06	Adunof	blank
AT3G19025	12.3226	0.976908	6.64975	-3.65983	1.50152	-2.43742	0.0147925	0.0471634	Adunof	blank
AT3G05260	15.5665	1.30254	8.43451	-3.58294	1.33129	-2.69132	0.00711689	0.0255889	Adunof	blank
AT4G28040	22.8733	1.95382	12.4136	-3.55155	1.31614	-2.69846	0.00696604	0.0251366	Adunof	blank
AT5G40348	56.1914	4.89257	30.542	-3.52538	0.764335	-4.61235	3.98e-06	3.39e-05	Adunof	blank
AT5G18840	96.1022	8.38502	52.2436	-3.51776	0.960125	-3.66386	0.000248442	0.00139465	Adunof	blank
AT2G29430	82.1806	7.44635	44.8135	-3.46361	0.605798	-5.71743	1.08e-08	1.5e-07	Adunof	blank
AT3G50770	6489.03	593.815	3541.42	-3.44992	0.169002	-20.4134	1.27e-92	6.37e-89	Adunof	blank
AT3G09260	512.084	46.8817	279.483	-3.44829	0.591129	-5.8334	5.43e-09	7.88e-08	Adunof	blank
AT1G25510	13.6327	1.30254	7.46763	-3.39061	1.39523	-2.43015	0.0150926	0.0479952	Adunof	blank
AT1G11740	23.4637	2.23556	12.8497	-3.38506	1.2584	-2.68997	0.00714578	0.0256647	Adunof	blank
AT1G15385	110.304	10.6451	60.4748	-3.37034	0.474344	-7.10527	1.2e-12	3.07e-11	Adunof	blank
AT4G30270	56606.4	5587.85	31097.1	-3.3406	0.206735	-16.1589	9.84e-59	7.59e-56	Adunof	blank
AT5G36970	119.877	11.9927	65.935	-3.32108	0.795886	-4.17281	3.01e-05	0.000210981	Adunof	blank
AT1G73260	141.333	14.2088	77.7711	-3.31373	0.921628	-3.59552	0.000323744	0.00175881	Adunof	blank
AT4G39480	16.015	1.61564	8.81531	-3.30714	1.14719	-2.88282	0.00394136	0.0154656	Adunof	blank
AT2G34600	1270.65	131.015	700.83	-3.27758	0.318277	-10.2979	7.2e-25	7.53e-23	Adunof	blank
AT5G56100	1094.02	113.819	603.917	-3.26533	0.365114	-8.94333	3.78e-19	2.26e-17	Adunof	blank
AT5G67020	186.425	19.4699	102.947	-3.26025	0.361318	-9.02323	1.83e-19	1.13e-17	Adunof	blank
AT3G13061	15.285	1.6242	8.45459	-3.23659	1.07193	-3.01941	0.00253272	0.0105752	Adunof	blank
AT5G57550	1203.74	128.402	666.069	-3.2293	0.319801	-10.0978	5.65e-24	5.4e-22	Adunof	blank
AT3G11110	27.2503	2.92163	15.086	-3.22331	1.06224	-3.03445	0.00240976	0.0101378	Adunof	blank
AT1G69920	167.235	18.1217	92.6784	-3.20541	0.554548	-5.78021	7.46e-09	1.06e-07	Adunof	blank
AT1G32560	23.5631	2.57718	13.0701	-3.18863	0.981513	-3.24869	0.0011594	0.00538324	Adunof	blank
AT5G24910	76.4271	8.42555	42.4263	-3.18148	0.656036	-4.84955	1.24e-06	1.16e-05	Adunof	blank
AT5G12020	114.357	12.6537	63.5051	-3.17706	0.611778	-5.19316	2.07e-07	2.28e-06	Adunof	blank
AT4G33370	31.9212	3.55064	17.7359	-3.16634	0.86813	-3.64731	0.000264998	0.00147603	Adunof	blank
AT2G25090	30.4887	3.53527	17.012	-3.10466	1.08648	-2.85753	0.00426949	0.0165588	Adunof	blank
AT5G41835	38.5082	4.50874	21.5085	-3.09254	1.00477	-3.07785	0.00208501	0.00894791	Adunof	blank
AT1G78340	145.064	17.155	81.1096	-3.07985	0.460929	-6.68183	2.36e-11	5.02e-10	Adunof	blank
AT2G07140	10.8941	1.30369	6.0989	-3.06705	1.2574	-2.4392	0.0147197	0.0469658	Adunof	blank
AT5G26260	403.24	48.3086	225.774	-3.06163	0.36408	-8.40921	4.13e-17	1.92e-15	Adunof	blank
AT2G22760	1345.79	161.275	753.533	-3.06079	0.6856	-4.4644	8.03e-06	6.43e-05	Adunof	blank
AT1G70460	71.2387	8.72381	39.9812	-3.02801	0.476629	-6.35298	2.11e-10	3.88e-09	Adunof	blank
AT4G15670	302.104	37.1199	169.612	-3.02544	0.614091	-4.9267	8.36e-07	8.15e-06	Adunof	blank
AT4G15490	2249.94	279.08	1264.51	-3.0111	0.297629	-10.117	4.65e-24	4.5e-22	Adunof	blank
AT5G60350	31.2449	3.88882	17.5669	-3.00574	1.09961	-2.73346	0.00626724	0.0229871	Adunof	blank
AT3G21420	262.733	33.3698	148.052	-2.97744	0.264473	-11.258	2.11e-29	3.37e-27	Adunof	blank
AT3G15950	4649.09	607.986	2628.54	-2.93489	0.236843	-12.3917	2.9e-35	7.27e-33	Adunof	blank
AT3G49630	1264.64	166.725	715.68	-2.92315	0.923653	-3.16477	0.00155207	0.00690954	Adunof	blank
AT3G50570	31.9955	4.22761	18.1115	-2.92241	0.724321	-4.03468	5.47e-05	0.000360726	Adunof	blank
AT3G49845	78.4784	10.3469	44.4126	-2.92147	0.503642	-5.80069	6.6e-09	9.48e-08	Adunof	blank
AT2G29500	273.032	36.2884	154.66	-2.91177	0.520488	-5.59432	2.21e-08	2.91e-07	Adunof	blank
AT3G51680	19.3544	2.59201	10.9732	-2.90074	1.09181	-2.65681	0.00788842	0.0278244	Adunof	blank
AT1G34060	415.02	55.9437	235.482	-2.89043	0.567563	-5.0927	3.53e-07	3.73e-06	Adunof	blank
AT4G33467	704.957	95.1426	400.05	-2.88939	1.11701	-2.58671	0.00968969	0.0331804	Adunof	blank
AT5G59590	230.869	31.2494	131.059	-2.88629	0.547004	-5.27655	1.32e-07	1.51e-06	Adunof	blank
AT1G50040	546.046	74.2955	310.171	-2.87817	0.351245	-8.1942	2.52e-16	1.05e-14	Adunof	blank
AT4G36260	75.4743	10.709	43.0916	-2.81798	0.573893	-4.91028	9.09e-07	8.81e-06	Adunof	blank
AT5G09570	24.7747	3.5381	14.1564	-2.80421	0.932517	-3.00714	0.00263719	0.0109544	Adunof	blank
AT5G61160	18475.9	2661.29	10568.6	-2.79543	0.305015	-9.16489	4.96e-20	3.31e-18	Adunof	blank
AT3G19040	31.6189	4.56923	18.094	-2.79408	0.906226	-3.08321	0.00204782	0.00880118	Adunof	blank
AT5G63160	15246.4	2202.97	8724.69	-2.79091	0.149568	-18.6597	1.05e-77	2.35e-74	Adunof	blank
AT1G77760	2688.78	395.524	1542.15	-2.76501	0.329081	-8.40221	4.38e-17	2.03e-15	Adunof	blank
AT2G43740	534.976	80.2784	307.627	-2.73636	0.253567	-10.7914	3.78e-27	4.78e-25	Adunof	blank
AT1G66783	19.4795	2.93646	11.208	-2.73284	1.0469	-2.61042	0.00904313	0.0313138	Adunof	blank
AT3G02410	55.8925	8.4826	32.1876	-2.72215	0.952017	-2.85935	0.00424517	0.016474	Adunof	blank
AT3G60935	22.946	3.53183	13.2389	-2.69543	1.08262	-2.48972	0.0127844	0.0417471	Adunof	blank
AT1G77730	27.0959	4.1831	15.6395	-2.69291	0.980769	-2.74572	0.00603788	0.0222762	Adunof	blank
AT1G22490	156.018	24.2416	90.1296	-2.68541	0.405316	-6.62547	3.46e-11	7.18e-10	Adunof	blank
AT2G20030	36.9643	5.83239	21.3984	-2.6644	0.710209	-3.75157	0.000175729	0.001024	Adunof	blank
AT2G22770	434.018	68.4484	251.233	-2.66427	0.504793	-5.27794	1.31e-07	1.5e-06	Adunof	blank
AT3G50310	122.97	19.4751	71.2223	-2.66006	0.444798	-5.98038	2.23e-09	3.46e-08	Adunof	blank
AT5G28237	259.483	41.3713	150.427	-2.64869	0.749367	-3.53457	0.000408439	0.00214966	Adunof	blank
AT3G51240	58.2469	9.46181	33.8543	-2.62365	0.878167	-2.98764	0.00281139	0.011556	Adunof	blank
AT3G22275	158.257	25.8782	92.0677	-2.61194	0.583827	-4.47382	7.68e-06	6.18e-05	Adunof	blank
AT1G54740	1484.67	248.083	866.378	-2.58156	0.252488	-10.2245	1.54e-24	1.59e-22	Adunof	blank
AT2G11810	102.444	17.1254	59.7846	-2.57903	0.417404	-6.17873	6.46e-10	1.09e-08	Adunof	blank
AT1G66040	381.858	64.7024	223.28	-2.56076	0.290258	-8.82234	1.12e-18	6.37e-17	Adunof	blank
AT1G76640	94.4548	16.2083	55.3316	-2.54273	0.702053	-3.62184	0.000292511	0.00160829	Adunof	blank
AT1G76090	2577.89	442.791	1510.34	-2.54168	0.22287	-11.4043	3.98e-30	6.71e-28	Adunof	blank
AT4G20362	113.774	19.7426	66.7581	-2.52658	0.565283	-4.46958	7.84e-06	6.29e-05	Adunof	blank
AT1G02670	231.05	40.4802	135.765	-2.51318	0.282839	-8.88553	6.36e-19	3.71e-17	Adunof	blank
AT3G48790	50.9239	9.03117	29.9775	-2.49403	0.909845	-2.74116	0.00612233	0.0225339	Adunof	blank
AT1G77640	972.265	174.599	573.432	-2.47753	0.481347	-5.14708	2.65e-07	2.85e-06	Adunof	blank
AT5G47560	5926.19	1068.69	3497.44	-2.47121	0.223227	-11.0704	1.75e-28	2.61e-26	Adunof	blank
AT2G25450	29193.9	5266.52	17230.2	-2.47074	0.180951	-13.6542	1.9e-42	6.95e-40	Adunof	blank
AT2G32550	32.4351	5.87178	19.1534	-2.46817	1.00486	-2.45623	0.0140402	0.0451206	Adunof	blank
AT5G49360	15247.1	2773.68	9010.41	-2.4587	0.224756	-10.9394	7.47e-28	1.06e-25	Adunof	blank
AT4G19230	3226.6	588.417	1907.51	-2.45508	0.300804	-8.16173	3.3e-16	1.36e-14	Adunof	blank
AT5G04200	33.6559	6.15917	19.9075	-2.45144	0.793762	-3.08838	0.00201253	0.00866654	Adunof	blank
AT5G07310	59.5785	10.9696	35.2741	-2.4396	0.64732	-3.76877	0.000164051	0.000963511	Adunof	blank
AT5G35970	6482.7	1203.62	3843.16	-2.42919	0.139592	-17.402	7.96e-68	1.33e-64	Adunof	blank
AT5G23210	1663.39	309.524	986.458	-2.42621	0.136106	-17.8259	4.45e-71	8.92e-68	Adunof	blank
AT1G16400	503.793	94.7182	299.255	-2.41047	0.258223	-9.33486	1.01e-20	7.12e-19	Adunof	blank
AT5G22140	42.8356	8.05938	25.4475	-2.40881	0.933668	-2.57994	0.00988168	0.0336641	Adunof	blank
AT2G37210	29.0535	5.52618	17.2898	-2.39533	0.75853	-3.15786	0.0015893	0.00705756	Adunof	blank
AT1G08860	210.341	40.3199	125.33	-2.3821	0.493608	-4.82589	1.39e-06	1.3e-05	Adunof	blank
AT1G35140	2033.76	391.525	1212.64	-2.37708	0.332561	-7.1478	8.82e-13	2.3e-11	Adunof	blank
AT3G63050	130	25.1238	77.5619	-2.36971	0.505105	-4.69152	2.71e-06	2.39e-05	Adunof	blank
AT2G36650	25.112	4.87261	14.9923	-2.36544	0.924908	-2.55748	0.0105433	0.0355333	Adunof	blank
AT2G29440	1125.26	219.617	672.436	-2.35719	0.362676	-6.49942	8.06e-11	1.59e-09	Adunof	blank
AT1G72790	1241.96	243.306	742.634	-2.35197	0.297062	-7.91745	2.42e-15	8.97e-14	Adunof	blank
AT3G57680	312.895	61.4341	187.165	-2.34797	0.264343	-8.88227	6.55e-19	3.81e-17	Adunof	blank
AT4G35770	64644.6	12752.7	38698.6	-2.34174	0.133992	-17.4767	2.16e-68	3.93e-65	Adunof	blank
AT3G57520	41962.5	8279.07	25120.8	-2.34155	0.101385	-23.0956	5.12e-118	1.03e-113	Adunof	blank
AT1G05560	1162.86	229.987	696.426	-2.33821	0.347707	-6.72466	1.76e-11	3.84e-10	Adunof	blank
AT3G21870	93.6757	18.5524	56.1141	-2.33715	0.613571	-3.80909	0.00013948	0.000833848	Adunof	blank
AT2G01918	29.495	5.83583	17.6654	-2.33675	0.823553	-2.83741	0.00454818	0.0174943	Adunof	blank
AT1G02620	1131.18	229.511	680.344	-2.30149	0.197055	-11.6794	1.62e-31	3.16e-29	Adunof	blank
AT5G28646	379.532	77.0776	228.305	-2.29961	0.419523	-5.4815	4.22e-08	5.3e-07	Adunof	blank
AT1G17180	97.6776	20.3583	59.018	-2.26219	0.929655	-2.43337	0.014959	0.0476082	Adunof	blank
AT4G35060	83.4657	17.4442	50.455	-2.25735	0.454195	-4.97	6.7e-07	6.65e-06	Adunof	blank
AT1G62510	14037.2	2941.13	8489.17	-2.25482	0.533843	-4.22375	2.4e-05	0.000172222	Adunof	blank
AT2G44070	199.762	42.2861	121.024	-2.23951	0.639115	-3.50408	0.000458184	0.00236982	Adunof	blank
AT2G20670	2328.7	499.372	1414.03	-2.22145	0.364985	-6.08642	1.15e-09	1.89e-08	Adunof	blank
AT2G23130	96.4982	20.7959	58.6471	-2.21519	0.657807	-3.36754	0.000758419	0.00369863	Adunof	blank
AT1G10550	403.844	87.022	245.433	-2.21476	0.642046	-3.44953	0.000561565	0.0028401	Adunof	blank
AT2G32540	1478.35	319.365	898.859	-2.21088	0.203345	-10.8726	1.56e-27	2.11e-25	Adunof	blank
AT3G23230	313.377	67.7969	190.587	-2.2085	0.577379	-3.82505	0.000130743	0.000788192	Adunof	blank
AT1G31173	206.389	44.9957	125.693	-2.19751	0.381819	-5.75538	8.64e-09	1.22e-07	Adunof	blank
AT5G08150	239.376	52.4324	145.904	-2.19066	0.259558	-8.43995	3.17e-17	1.5e-15	Adunof	blank
AT3G15370	36.3901	8.05258	22.2213	-2.17329	0.677975	-3.20556	0.00134798	0.0061242	Adunof	blank
AT2G47440	2226.86	495.918	1361.39	-2.16694	0.305936	-7.08301	1.41e-12	3.58e-11	Adunof	blank
AT5G43660	62.4077	13.9449	38.1763	-2.16199	0.511898	-4.22348	2.41e-05	0.000172368	Adunof	blank
AT4G33150	3552.19	795.195	2173.69	-2.15927	0.227342	-9.4979	2.14e-21	1.65e-19	Adunof	blank
AT1G21910	1154.31	258.601	706.457	-2.15836	0.39464	-5.46918	4.52e-08	5.66e-07	Adunof	blank
AT1G11572	14.3382	3.24214	8.79019	-2.14433	0.887609	-2.41585	0.0156985	0.0495687	Adunof	blank
AT4G38870	63.7073	14.5602	39.1337	-2.12931	0.631335	-3.37271	0.000744322	0.0036343	Adunof	blank
AT5G24600	100.265	22.9265	61.5956	-2.1273	0.530269	-4.01174	6.03e-05	0.000394284	Adunof	blank
AT4G21200	272.224	62.5826	167.403	-2.12171	0.277778	-7.63815	2.2e-14	7.04e-13	Adunof	blank
AT3G13760	19.5445	4.54468	12.0446	-2.10711	0.833652	-2.52756	0.0114857	0.0381716	Adunof	blank
AT5G19100	278.255	65.3661	171.811	-2.0896	0.2972	-7.03094	2.05e-12	5.09e-11	Adunof	blank
AT1G61890	11046.1	2620.94	6833.5	-2.07536	0.561183	-3.69819	0.00021714	0.00123729	Adunof	blank
AT2G28560	66.9014	15.9039	41.4027	-2.07386	0.429945	-4.82356	1.41e-06	1.31e-05	Adunof	blank
AT5G58310	39.3638	9.37791	24.3709	-2.06822	0.751534	-2.752	0.00592328	0.0219179	Adunof	blank
AT5G10680	17.6564	4.21507	10.9358	-2.06727	0.814178	-2.53909	0.0111141	0.0371574	Adunof	blank
AT1G78290	786.923	188.124	487.523	-2.06468	0.262655	-7.86079	3.82e-15	1.35e-13	Adunof	blank
AT1G17345	55.6289	13.3148	34.4718	-2.06439	0.641266	-3.21923	0.00128533	0.00586732	Adunof	blank
AT1G12610	327.895	78.4474	203.171	-2.06334	0.41877	-4.92716	8.34e-07	8.14e-06	Adunof	blank
AT1G06570	11638.5	2804.9	7221.69	-2.0529	0.144966	-14.1613	1.59e-45	6.79e-43	Adunof	blank
AT1G59700	889.219	215.128	552.173	-2.04756	0.289138	-7.0816	1.42e-12	3.61e-11	Adunof	blank
AT4G16563	1578.57	383.207	980.886	-2.04247	0.657524	-3.10631	0.00189437	0.00823014	Adunof	blank
AT3G44880	72503.3	17608.5	45055.9	-2.04178	0.348531	-5.85823	4.68e-09	6.91e-08	Adunof	blank
AT3G49570	135.21	32.8958	84.0528	-2.03796	0.432742	-4.70942	2.48e-06	2.2e-05	Adunof	blank
AT5G15850	1320.4	323.501	821.952	-2.02917	0.187125	-10.8439	2.13e-27	2.78e-25	Adunof	blank
AT2G02010	8729.19	2186.75	5457.97	-1.99705	0.524646	-3.80647	0.000140962	0.00084095	Adunof	blank
AT1G70130	419.13	105.783	262.456	-1.98575	0.212041	-9.36493	7.61e-21	5.41e-19	Adunof	blank
AT5G24540	113.636	28.6972	71.1667	-1.98457	0.791428	-2.50757	0.0121563	0.0400546	Adunof	blank
AT4G21840	4840.9	1224.12	3032.51	-1.9835	0.316177	-6.27338	3.53e-10	6.24e-09	Adunof	blank
AT4G16680	1054.26	266.602	660.433	-1.98346	0.222249	-8.9245	4.48e-19	2.66e-17	Adunof	blank
AT5G42650	120794	30847.2	75820.7	-1.96934	0.201429	-9.77682	1.42e-22	1.2e-20	Adunof	blank
AT4G39360	25.3435	6.48083	15.9122	-1.9683	0.79646	-2.47132	0.0134617	0.0435611	Adunof	blank
AT1G22110	151.512	38.8076	95.1596	-1.96483	0.490622	-4.00478	6.21e-05	0.000404752	Adunof	blank
AT2G44840	889.323	228.051	558.687	-1.96327	0.79387	-2.47304	0.0133969	0.0433729	Adunof	blank
AT5G47240	10846.5	2791.65	6819.05	-1.95802	0.274236	-7.13991	9.34e-13	2.43e-11	Adunof	blank
AT1G72620	31.4257	8.11934	19.7725	-1.95448	0.698066	-2.79985	0.00511267	0.0193356	Adunof	blank
AT1G53885	1002.69	260.288	631.487	-1.94553	0.307459	-6.32777	2.49e-10	4.48e-09	Adunof	blank
AT4G32480	549.372	142.78	346.076	-1.94366	0.204001	-9.52772	1.61e-21	1.27e-19	Adunof	blank
AT5G50950	9047.82	2355.96	5701.89	-1.94122	0.179969	-10.7865	3.99e-27	5e-25	Adunof	blank
AT4G33930	68.2597	17.7841	43.0219	-1.93958	0.417049	-4.65072	3.31e-06	2.86e-05	Adunof	blank
AT3G52340	1088.03	283.69	685.859	-1.93942	0.212084	-9.14455	5.99e-20	3.91e-18	Adunof	blank
AT1G05100	192.324	50.2463	121.285	-1.9366	0.564382	-3.43136	0.000600569	0.00300779	Adunof	blank
AT2G42170	68.3422	17.8994	43.1208	-1.93441	0.627996	-3.08029	0.00206797	0.0088843	Adunof	blank
AT2G34360	265.358	69.4374	167.398	-1.93361	0.402157	-4.80809	1.52e-06	1.4e-05	Adunof	blank
AT1G53903	943.233	247.35	595.291	-1.93089	0.306892	-6.29176	3.14e-10	5.59e-09	Adunof	blank
AT1G61820	1118.83	294.221	706.524	-1.92686	0.375336	-5.13369	2.84e-07	3.04e-06	Adunof	blank
AT1G20030	100.443	26.5016	63.4722	-1.92168	0.480814	-3.99671	6.42e-05	0.000417479	Adunof	blank
AT4G27654	74.4126	19.7396	47.0761	-1.91421	0.639486	-2.99336	0.00275925	0.0113767	Adunof	blank
AT4G00750	1109.5	294.64	702.069	-1.91305	0.203474	-9.40192	5.36e-21	3.85e-19	Adunof	blank
AT5G04190	608.194	161.829	385.012	-1.91041	0.258414	-7.39281	1.44e-13	4.15e-12	Adunof	blank
AT4G36820	123.627	32.9705	78.2986	-1.90559	0.423512	-4.4995	6.81e-06	5.53e-05	Adunof	blank
AT3G55910	207.899	55.8325	131.866	-1.89575	0.376725	-5.03219	4.85e-07	4.97e-06	Adunof	blank
AT1G53560	1528.53	415.172	971.851	-1.88045	0.150225	-12.5176	5.98e-36	1.56e-33	Adunof	blank
AT1G68620	2128.51	578.263	1353.39	-1.87995	0.412178	-4.56102	5.09e-06	4.24e-05	Adunof	blank
AT1G62480	5669.45	1547.86	3608.66	-1.87297	0.268356	-6.97942	2.96e-12	7.16e-11	Adunof	blank
AT3G48450	928.431	254.32	591.376	-1.86803	0.360271	-5.18508	2.16e-07	2.37e-06	Adunof	blank
AT4G24350	5208.76	1429.66	3319.21	-1.86524	0.370426	-5.03539	4.77e-07	4.9e-06	Adunof	blank
AT1G64160	54.2414	14.9058	34.5736	-1.86317	0.599154	-3.10967	0.00187295	0.00815473	Adunof	blank
AT3G45970	1245.24	342.997	794.12	-1.86036	0.277983	-6.69236	2.2e-11	4.7e-10	Adunof	blank
AT5G17490	788.03	217.804	502.917	-1.8553	0.265944	-6.97627	3.03e-12	7.32e-11	Adunof	blank
AT5G13770	1632.77	452.614	1042.69	-1.851	0.145677	-12.7062	5.46e-37	1.5e-34	Adunof	blank
AT4G38700	38.2454	10.7079	24.4766	-1.83791	0.622157	-2.9541	0.00313584	0.012728	Adunof	blank
AT1G54100	12842.7	3597.95	8220.34	-1.83571	0.231025	-7.94595	1.93e-15	7.24e-14	Adunof	blank
AT1G17960	26.5005	7.43266	16.9666	-1.83273	0.629828	-2.90989	0.00361558	0.0143523	Adunof	blank
AT5G51060	249.014	70.505	159.76	-1.82004	0.36226	-5.02412	5.06e-07	5.17e-06	Adunof	blank
AT4G17490	1553.33	441.298	997.315	-1.81551	0.343604	-5.28374	1.27e-07	1.46e-06	Adunof	blank
AT1G23880	3002.43	855.512	1928.97	-1.81122	0.183517	-9.86953	5.64e-23	4.97e-21	Adunof	blank
AT2G38170	2091.86	596.126	1343.99	-1.81096	0.199406	-9.08175	1.07e-19	6.83e-18	Adunof	blank
AT4G15700	1410.49	403.727	907.108	-1.8048	0.25379	-7.11138	1.15e-12	2.96e-11	Adunof	blank
AT3G24460	299.364	85.9477	192.656	-1.80099	0.230796	-7.80339	6.03e-15	2.07e-13	Adunof	blank
AT1G75450	2122.03	609.096	1365.56	-1.80059	0.327831	-5.49243	3.96e-08	5.01e-07	Adunof	blank
AT4G07850	85.3869	24.5792	54.983	-1.79581	0.442431	-4.05897	4.93e-05	0.000328422	Adunof	blank
AT5G54470	102.865	29.6861	66.2754	-1.79164	0.538567	-3.32668	0.000878869	0.00420629	Adunof	blank
AT5G43650	252.598	73.0433	162.821	-1.78948	0.691027	-2.58959	0.00960891	0.0329826	Adunof	blank
AT1G48260	382.349	110.789	246.569	-1.78679	0.382436	-4.67213	2.98e-06	2.6e-05	Adunof	blank
AT3G25290	91.7161	26.6014	59.1587	-1.78599	0.579027	-3.08446	0.0020392	0.00877198	Adunof	blank
AT5G54270	68699.1	19934.5	44316.8	-1.78502	0.297814	-5.99376	2.05e-09	3.19e-08	Adunof	blank
AT5G66650	902.345	262.345	582.345	-1.78216	0.34493	-5.16672	2.38e-07	2.58e-06	Adunof	blank
AT2G36770	1740.98	506.661	1123.82	-1.7807	0.229601	-7.75564	8.79e-15	2.97e-13	Adunof	blank
AT1G53470	188.476	54.9775	121.727	-1.77724	0.625012	-2.84353	0.00446173	0.0171972	Adunof	blank
AT5G17860	7678.13	2259.27	4968.7	-1.76491	0.121641	-14.5091	1.06e-47	5.19e-45	Adunof	blank
AT2G37240	742.566	218.806	480.686	-1.76312	0.157651	-11.1837	4.9e-29	7.45e-27	Adunof	blank
AT5G59580	631.874	186.21	409.042	-1.7625	0.329345	-5.35155	8.72e-08	1.03e-06	Adunof	blank
AT4G36950	411.515	121.563	266.539	-1.75893	0.355979	-4.9411	7.77e-07	7.62e-06	Adunof	blank
AT1G71530	3058.35	906.411	1982.38	-1.75443	0.292677	-5.99442	2.04e-09	3.18e-08	Adunof	blank
AT1G08630	1425.24	427.164	926.204	-1.73809	0.161677	-10.7504	5.9e-27	7.22e-25	Adunof	blank
AT1G36590	35.4296	10.6451	23.0374	-1.73288	0.67584	-2.56404	0.0103461	0.0349803	Adunof	blank
AT1G64950	3569.48	1078.69	2324.09	-1.72642	0.213985	-8.06792	7.15e-16	2.82e-14	Adunof	blank
AT3G25770	275968	83467.6	179718	-1.72521	0.183469	-9.40326	5.29e-21	3.84e-19	Adunof	blank
AT3G56200	3187.91	970.85	2079.38	-1.71525	0.284013	-6.03933	1.55e-09	2.47e-08	Adunof	blank
AT1G22530	10660.6	3250.58	6955.58	-1.71354	0.187328	-9.1473	5.84e-20	3.83e-18	Adunof	blank
AT2G48020	1505.9	459.427	982.663	-1.71293	0.164912	-10.3869	2.84e-25	3.07e-23	Adunof	blank
AT5G64840	15948.8	4868.91	10408.8	-1.71177	0.084194	-20.3313	6.8e-92	2.28e-88	Adunof	blank
AT2G29680	78.275	23.9046	51.0898	-1.71079	0.53338	-3.20745	0.00133916	0.00608816	Adunof	blank
AT1G62975	140.331	42.9454	91.6383	-1.70753	0.490111	-3.48396	0.000494044	0.00253894	Adunof	blank
AT5G23700	93.9705	28.8662	61.4183	-1.70377	0.460888	-3.69671	0.000218412	0.00124258	Adunof	blank
AT4G38000	16683.4	5130.48	10906.9	-1.70125	0.609779	-2.78994	0.00527175	0.0198512	Adunof	blank
AT1G64900	1920.01	590.847	1255.43	-1.70028	0.247743	-6.86307	6.74e-12	1.56e-10	Adunof	blank
AT1G11720	1218.98	375.168	797.074	-1.69981	0.148303	-11.4617	2.06e-30	3.55e-28	Adunof	blank
AT5G51550	1745.57	537.435	1141.5	-1.69958	0.239074	-7.109	1.17e-12	3e-11	Adunof	blank
AT4G24130	106.927	32.9636	69.9454	-1.69731	0.546243	-3.10725	0.00188839	0.00821126	Adunof	blank
AT2G06050	27961	8640.73	18300.9	-1.69418	0.31377	-5.39945	6.68e-08	8.11e-07	Adunof	blank
AT1G16730	83.63	25.8144	54.7222	-1.69416	0.481672	-3.51724	0.000436052	0.00227234	Adunof	blank
AT3G50560	357.095	110.514	233.805	-1.69238	0.374381	-4.52046	6.17e-06	5.05e-05	Adunof	blank
AT3G60130	6932.4	2145.48	4538.94	-1.69208	0.0784056	-21.5811	2.7e-103	1.81e-99	Adunof	blank
AT4G11460	60.8048	18.8672	39.836	-1.68941	0.609456	-2.772	0.00557132	0.0207919	Adunof	blank
AT1G11362	416.705	129.558	273.132	-1.68587	0.321354	-5.24614	1.55e-07	1.75e-06	Adunof	blank
AT3G16460	8406.11	2622.96	5514.53	-1.68022	0.288687	-5.82023	5.88e-09	8.48e-08	Adunof	blank
AT4G34030	1560.95	489.405	1025.18	-1.67341	0.160435	-10.4305	1.8e-25	1.97e-23	Adunof	blank
AT5G57560	8980.08	2816.72	5898.4	-1.67274	0.242404	-6.90063	5.18e-12	1.21e-10	Adunof	blank
AT1G15980	2767.38	868.479	1817.93	-1.67199	0.212199	-7.87937	3.29e-15	1.18e-13	Adunof	blank
AT1G67195	908.591	286.744	597.667	-1.66397	0.253984	-6.55149	5.7e-11	1.14e-09	Adunof	blank
AT5G14730	1745	551.449	1148.23	-1.66188	0.163293	-10.1773	2.5e-24	2.51e-22	Adunof	blank
AT2G29410	294.442	93.1474	193.795	-1.66017	0.479789	-3.46021	0.000539754	0.00274224	Adunof	blank
AT1G03090	6912.64	2189.15	4550.9	-1.6589	0.188287	-8.81045	1.25e-18	7.04e-17	Adunof	blank
AT2G45750	34.7461	11.017	22.8815	-1.65684	0.637802	-2.59773	0.00938428	0.0323111	Adunof	blank
AT5G67030	8631.64	2745.67	5688.66	-1.65243	0.101051	-16.3524	4.18e-60	4e-57	Adunof	blank
AT3G32980	311.903	99.5406	205.722	-1.64808	0.221531	-7.43953	1.01e-13	2.98e-12	Adunof	blank
AT2G34660	2654.96	848.928	1751.94	-1.64495	0.229439	-7.16944	7.53e-13	1.99e-11	Adunof	blank
AT4G11500	319.497	102.317	210.907	-1.64229	0.366192	-4.48479	7.3e-06	5.89e-05	Adunof	blank
AT1G74430	676.901	217.331	447.116	-1.63894	0.529016	-3.09809	0.00194774	0.00842187	Adunof	blank
AT5G67310	319.12	102.497	210.809	-1.63833	0.51167	-3.20192	0.00136515	0.00619101	Adunof	blank
AT5G64570	6063.35	1948.05	4005.7	-1.63809	0.237964	-6.88376	5.83e-12	1.36e-10	Adunof	blank
AT5G13700	75.7695	24.3601	50.0648	-1.63758	0.648934	-2.52349	0.0116196	0.0385585	Adunof	blank
AT1G03300	41.1217	13.2942	27.2079	-1.6308	0.577709	-2.82288	0.00475948	0.0181712	Adunof	blank
AT4G34210	56.048	18.1365	37.0923	-1.62772	0.468663	-3.47311	0.000514465	0.00263041	Adunof	blank
AT5G39535	536.342	173.549	354.945	-1.62755	0.250005	-6.51007	7.51e-11	1.48e-09	Adunof	blank
AT2G35730	69.0065	22.3327	45.6696	-1.62702	0.654927	-2.48429	0.0129812	0.0422657	Adunof	blank
AT1G68935	66.9316	21.6821	44.3069	-1.62661	0.458211	-3.54992	0.000385352	0.00204262	Adunof	blank
AT2G44810	156.192	50.6479	103.42	-1.62513	0.4029	-4.03357	5.49e-05	0.000362205	Adunof	blank
AT3G43250	1831.05	595.543	1213.3	-1.62032	0.319502	-5.07139	3.95e-07	4.12e-06	Adunof	blank
AT1G55480	1936.59	630.602	1283.6	-1.61874	0.239107	-6.76992	1.29e-11	2.89e-10	Adunof	blank
AT2G45830	123.059	40.1763	81.6178	-1.61461	0.388733	-4.15353	3.27e-05	0.000228228	Adunof	blank
AT4G25380	43.5851	14.2289	28.907	-1.61387	0.528354	-3.05452	0.00225419	0.00958582	Adunof	blank
AT5G50240	45.4522	14.859	30.1556	-1.61106	0.564012	-2.85642	0.00428447	0.0166041	Adunof	blank
AT5G20380	833.079	272.983	553.031	-1.60978	0.205781	-7.8228	5.17e-15	1.8e-13	Adunof	blank
AT1G75290	64.9215	21.4031	43.1623	-1.6011	0.595224	-2.68992	0.00714693	0.0256647	Adunof	blank
AT4G19560	31.3324	10.3167	20.8245	-1.60035	0.649328	-2.46462	0.0137159	0.0442414	Adunof	blank
AT2G46690	2002.74	661.428	1332.09	-1.59829	0.137611	-11.6146	3.48e-31	6.58e-29	Adunof	blank
AT1G23740	877.902	290.238	584.07	-1.59667	0.191952	-8.3181	8.94e-17	3.99e-15	Adunof	blank
AT5G01075	51.9827	17.2247	34.6037	-1.59473	0.538974	-2.95882	0.00308821	0.0125575	Adunof	blank
AT5G67480	7555.01	2501.66	5028.34	-1.59459	0.170513	-9.3517	8.63e-21	6.09e-19	Adunof	blank
AT5G65380	1341.54	446.978	894.259	-1.58577	0.204445	-7.75647	8.73e-15	2.96e-13	Adunof	blank
AT1G16720	5316.79	1771.4	3544.09	-1.58569	0.137215	-11.5562	6.87e-31	1.25e-28	Adunof	blank
AT1G33200	29.1049	9.70019	19.4025	-1.58513	0.619615	-2.55824	0.0105203	0.0354783	Adunof	blank
AT1G23120	56.0966	18.7051	37.4009	-1.58276	0.509515	-3.10641	0.00189373	0.00823014	Adunof	blank
AT2G05100	38000.8	12762.8	25381.8	-1.57408	0.184669	-8.52378	1.54e-17	7.63e-16	Adunof	blank
AT1G06135	79.0961	26.5684	52.8323	-1.57328	0.563161	-2.79366	0.00521154	0.0196688	Adunof	blank
AT5G49480	15717.2	5282.82	10500	-1.57295	0.280087	-5.61593	1.96e-08	2.59e-07	Adunof	blank
AT1G43160	15037.5	5057.51	10047.5	-1.57207	0.222716	-7.05861	1.68e-12	4.22e-11	Adunof	blank
AT4G20930	454.457	152.868	303.662	-1.57181	0.294494	-5.33732	9.43e-08	1.11e-06	Adunof	blank
AT2G01850	8776.6	2956.33	5866.46	-1.56987	0.275998	-5.68798	1.29e-08	1.76e-07	Adunof	blank
AT1G32900	436.672	147.18	291.926	-1.56846	0.243899	-6.43078	1.27e-10	2.43e-09	Adunof	blank
AT1G54280	30.6393	10.3594	20.4993	-1.56369	0.582797	-2.68308	0.00729466	0.0260791	Adunof	blank
AT5G58570	331.605	112.272	221.939	-1.56202	0.270192	-5.78115	7.42e-09	1.06e-07	Adunof	blank
AT4G15765	285.712	96.9194	191.316	-1.55921	0.318233	-4.89958	9.6e-07	9.27e-06	Adunof	blank
AT1G04350	1416.45	481.202	948.825	-1.55741	0.122812	-12.6813	7.51e-37	2.04e-34	Adunof	blank
AT1G72430	1283.47	436.379	859.923	-1.55642	0.355337	-4.38013	1.19e-05	9.16e-05	Adunof	blank
AT3G25250	1425.51	485.431	955.47	-1.55399	0.315687	-4.92256	8.54e-07	8.31e-06	Adunof	blank
AT4G17810	259.506	88.5484	174.027	-1.55144	0.296969	-5.22424	1.75e-07	1.95e-06	Adunof	blank
AT4G28085	3307.39	1128.36	2217.88	-1.5514	0.303058	-5.11914	3.07e-07	3.27e-06	Adunof	blank
AT1G57770	1193.22	408.743	800.983	-1.54537	0.153381	-10.0754	7.1e-24	6.68e-22	Adunof	blank
AT4G08870	11341.7	3889.16	7615.43	-1.54408	0.196963	-7.83944	4.53e-15	1.58e-13	Adunof	blank
AT2G44230	436.483	150.215	293.349	-1.53892	0.276578	-5.56413	2.63e-08	3.42e-07	Adunof	blank
AT3G06990	65.952	22.7384	44.3452	-1.53722	0.630683	-2.4374	0.0147934	0.0471634	Adunof	blank
AT1G60500	33.8375	11.6871	22.7623	-1.53524	0.624738	-2.45741	0.0139944	0.0450022	Adunof	blank
AT3G62650	2607.99	904.553	1756.27	-1.52763	0.150051	-10.1807	2.42e-24	2.44e-22	Adunof	blank
AT2G04039	976.935	338.948	657.942	-1.52697	0.138518	-11.0237	2.94e-28	4.3e-26	Adunof	blank
AT1G49500	7887.2	2740.44	5313.82	-1.52511	0.182188	-8.37105	5.71e-17	2.61e-15	Adunof	blank
AT4G00380	36.4138	12.6714	24.5426	-1.52391	0.558398	-2.72907	0.00635132	0.02327	Adunof	blank
AT2G39180	212.61	74.0037	143.307	-1.52299	0.435134	-3.50006	0.00046516	0.00240095	Adunof	blank
AT1G22810	5400.42	1879.86	3640.14	-1.52246	0.295729	-5.14815	2.63e-07	2.84e-06	Adunof	blank
AT5G02170	123.774	43.1505	83.4623	-1.52083	0.419784	-3.62288	0.000291338	0.00160446	Adunof	blank
AT1G06265	215.618	75.2432	145.43	-1.51927	0.342733	-4.43282	9.3e-06	7.33e-05	Adunof	blank
AT4G23600	27752.5	9689.43	18720.9	-1.51813	0.283798	-5.34932	8.83e-08	1.04e-06	Adunof	blank
AT5G17450	1192.32	416.44	804.379	-1.51756	0.27637	-5.49106	4e-08	5.04e-07	Adunof	blank
AT5G23020	1392.46	487.617	940.038	-1.51366	0.375433	-4.03179	5.54e-05	0.000364601	Adunof	blank
AT2G20920	11275.4	3961.53	7618.45	-1.50905	0.18384	-8.20846	2.24e-16	9.36e-15	Adunof	blank
AT1G07500	55.2039	19.3894	37.2967	-1.50852	0.590857	-2.5531	0.0106768	0.035941	Adunof	blank
AT2G21210	40.3214	14.2375	27.2794	-1.5003	0.541763	-2.7693	0.00561773	0.020934	Adunof	blank
AT4G01895	476.194	168.594	322.394	-1.49767	0.35557	-4.21203	2.53e-05	0.000180445	Adunof	blank
AT3G06260	43.0288	15.2446	29.1367	-1.49668	0.57566	-2.59993	0.00932417	0.0321262	Adunof	blank
AT5G02940	8720.74	3090.93	5905.83	-1.49639	0.140981	-10.6141	2.56e-26	3.02e-24	Adunof	blank
AT2G30600	35623.3	12638.7	24131	-1.49498	0.211822	-7.05771	1.69e-12	4.24e-11	Adunof	blank
AT3G13520	4822.98	1711.18	3267.08	-1.49497	0.256342	-5.83195	5.48e-09	7.94e-08	Adunof	blank
AT4G17470	1192.4	423.852	808.127	-1.49214	0.355174	-4.20115	2.66e-05	0.000188805	Adunof	blank
AT2G34500	428.292	152.679	290.485	-1.4877	0.354323	-4.1987	2.68e-05	0.000190585	Adunof	blank
AT2G34420	504589	179947	342268	-1.48753	0.195195	-7.62076	2.52e-14	7.96e-13	Adunof	blank
AT2G29300	2691.93	962.729	1827.33	-1.4835	0.286952	-5.16988	2.34e-07	2.55e-06	Adunof	blank
AT1G26770	737.382	263.815	500.598	-1.48291	0.516826	-2.86927	0.00411424	0.0160342	Adunof	blank
AT1G51110	3033.63	1086.08	2059.85	-1.48195	0.221253	-6.69797	2.11e-11	4.54e-10	Adunof	blank
AT5G38520	1332.47	479.371	905.922	-1.47499	0.172565	-8.54748	1.26e-17	6.28e-16	Adunof	blank
AT5G57240	30.6235	11.0141	20.8188	-1.47498	0.578434	-2.54995	0.0107739	0.0361768	Adunof	blank
AT5G67370	865.719	311.445	588.582	-1.47475	0.178179	-8.2768	1.27e-16	5.53e-15	Adunof	blank
AT2G47370	124.625	45.0454	84.8352	-1.46767	0.384654	-3.81556	0.000135873	0.000813736	Adunof	blank
AT3G61060	7115.92	2573.32	4844.62	-1.46746	0.178444	-8.2236	1.97e-16	8.36e-15	Adunof	blank
AT1G63580	81.2052	29.4397	55.3225	-1.46352	0.535107	-2.735	0.00623808	0.0228928	Adunof	blank
AT3G10120	594.554	216.07	405.312	-1.4601	0.26648	-5.47922	4.27e-08	5.36e-07	Adunof	blank
AT4G27980	38.3251	13.9449	26.135	-1.4594	0.540237	-2.7014	0.00690486	0.0249653	Adunof	blank
AT3G13403	40.9972	14.9384	27.9678	-1.45823	0.50902	-2.86477	0.0041731	0.0162289	Adunof	blank
AT2G29450	14255.2	5188.59	9721.88	-1.45807	0.316899	-4.60106	4.2e-06	3.57e-05	Adunof	blank
AT1G65590	1820.3	662.816	1241.56	-1.45739	0.140541	-10.3699	3.4e-25	3.63e-23	Adunof	blank
AT3G19680	3424.14	1247.6	2335.87	-1.45661	0.340049	-4.28354	1.84e-05	0.000135828	Adunof	blank
AT5G57510	394.464	143.84	269.152	-1.45504	0.309467	-4.70175	2.58e-06	2.28e-05	Adunof	blank
AT1G27670	45.2233	16.5106	30.867	-1.4532	0.474262	-3.06413	0.00218303	0.00931875	Adunof	blank
AT5G04220	4044.58	1478.28	2761.43	-1.45214	0.117217	-12.3885	3.02e-35	7.47e-33	Adunof	blank
AT4G20140	224.264	81.9684	153.116	-1.45208	0.423146	-3.43162	0.00059999	0.00300639	Adunof	blank
AT4G34410	1124.74	411.923	768.33	-1.44903	0.414352	-3.4971	0.00047034	0.00242582	Adunof	blank
AT2G42900	59.0973	21.6781	40.3877	-1.44648	0.476203	-3.03752	0.00238532	0.0100645	Adunof	blank
AT4G19170	6324.51	2322.63	4323.57	-1.44519	0.307885	-4.69394	2.68e-06	2.36e-05	Adunof	blank
AT5G59780	1628.23	599.839	1114.03	-1.44063	0.288433	-4.99469	5.89e-07	5.92e-06	Adunof	blank
AT4G18810	1269.11	468.826	868.97	-1.43668	0.119296	-12.043	2.11e-33	4.81e-31	Adunof	blank
AT1G72180	5147.9	1904.83	3526.37	-1.43433	0.127676	-11.2342	2.77e-29	4.34e-27	Adunof	blank
AT2G35070	195.654	72.4691	134.062	-1.43246	0.344103	-4.16289	3.14e-05	0.000219598	Adunof	blank
AT3G57770	619.882	229.795	424.838	-1.43185	0.163894	-8.73644	2.41e-18	1.32e-16	Adunof	blank
AT3G48390	776.594	288.468	532.531	-1.42898	0.23634	-6.04629	1.48e-09	2.38e-08	Adunof	blank
AT5G67385	1430.69	532.896	981.795	-1.42492	0.276508	-5.15328	2.56e-07	2.77e-06	Adunof	blank
AT4G01950	1843.62	687.657	1265.64	-1.4228	0.196846	-7.228	4.9e-13	1.33e-11	Adunof	blank
AT4G30670	141.099	52.6611	96.8801	-1.42138	0.449625	-3.16125	0.00157095	0.00698227	Adunof	blank
AT1G10070	10801.6	4042.21	7421.92	-1.41805	0.0974444	-14.5524	5.64e-48	2.83e-45	Adunof	blank
AT3G06770	46.6724	17.5064	32.0894	-1.41581	0.516233	-2.74258	0.00609591	0.0224531	Adunof	blank
AT3G62960	106.805	40.0832	73.444	-1.4128	0.40638	-3.47655	0.000507913	0.00260155	Adunof	blank
AT3G58120	231.858	87.1255	159.492	-1.41276	0.425696	-3.3187	0.000904363	0.00431898	Adunof	blank
AT3G07970	116.778	44.0371	80.4075	-1.40697	0.396722	-3.5465	0.000390385	0.00206602	Adunof	blank
AT5G02950	70.3075	26.5661	48.4368	-1.40343	0.448157	-3.13155	0.00173886	0.00763552	Adunof	blank
AT4G37240	109.703	41.5138	75.6084	-1.40219	0.491492	-2.85293	0.00433179	0.0167551	Adunof	blank
AT1G44446	1917.28	725.821	1321.55	-1.40136	0.196442	-7.13371	9.77e-13	2.54e-11	Adunof	blank
AT1G18060	1714.89	649.223	1182.05	-1.40119	0.164896	-8.49742	1.94e-17	9.51e-16	Adunof	blank
AT1G45474	2497.54	946.527	1722.03	-1.39975	0.182397	-7.67418	1.66e-14	5.4e-13	Adunof	blank
AT1G08920	2203.42	837.452	1520.44	-1.39566	0.180245	-7.74313	9.7e-15	3.24e-13	Adunof	blank
AT4G20070	1550.45	589.69	1070.07	-1.39468	0.149948	-9.30115	1.39e-20	9.61e-19	Adunof	blank
AT2G42340	41.699	15.8776	28.7883	-1.3936	0.514433	-2.709	0.0067487	0.0244933	Adunof	blank
AT5G44050	412.691	157.186	284.938	-1.39266	0.197944	-7.03566	1.98e-12	4.93e-11	Adunof	blank
AT5G03120	312.741	119.271	216.006	-1.39099	0.424204	-3.27906	0.00104153	0.00488456	Adunof	blank
AT5G13730	485.168	185.385	335.277	-1.38835	0.25895	-5.36145	8.26e-08	9.84e-07	Adunof	blank
AT1G33110	2946.56	1127.15	2036.85	-1.38631	0.224433	-6.17691	6.54e-10	1.1e-08	Adunof	blank
AT2G24580	1295.12	495.698	895.411	-1.38566	0.22149	-6.25611	3.95e-10	6.92e-09	Adunof	blank
AT1G61610	809.804	309.939	559.871	-1.38544	0.381281	-3.63365	0.000279439	0.00155001	Adunof	blank
AT2G34070	4544.56	1739.95	3142.26	-1.38516	0.161469	-8.57845	9.62e-18	4.86e-16	Adunof	blank
AT5G04140	18616.3	7141.39	12878.9	-1.38228	0.175128	-7.89297	2.95e-15	1.07e-13	Adunof	blank
AT3G14067	21502.7	8250.35	14876.5	-1.38198	0.11697	-11.8148	3.27e-32	6.91e-30	Adunof	blank
AT5G53048	181.328	69.5464	125.437	-1.3819	0.282058	-4.89932	9.62e-07	9.28e-06	Adunof	blank
AT5G23820	1011.86	389.029	700.445	-1.37892	0.399442	-3.45212	0.000556197	0.00281366	Adunof	blank
AT3G24005	89.6008	34.4629	62.0319	-1.37888	0.565238	-2.43947	0.0147087	0.0469381	Adunof	blank
AT4G22890	8478.3	3260.44	5869.37	-1.37868	0.129415	-10.6532	1.69e-26	2.01e-24	Adunof	blank
AT2G43820	6942.37	2669.86	4806.11	-1.37868	0.173393	-7.95118	1.85e-15	6.99e-14	Adunof	blank
AT5G61610	85.2461	32.7979	59.022	-1.37821	0.527848	-2.611	0.00902767	0.0312765	Adunof	blank
AT1G76650	2961.67	1139.36	2050.51	-1.37809	0.200703	-6.86632	6.59e-12	1.52e-10	Adunof	blank
AT5G43745	976.766	376.064	676.415	-1.37685	0.268993	-5.11856	3.08e-07	3.28e-06	Adunof	blank
AT1G44090	34.3985	13.2731	23.8358	-1.37305	0.548217	-2.50458	0.0122597	0.040352	Adunof	blank
AT1G28670	3262.24	1261.68	2261.96	-1.37054	0.283721	-4.8306	1.36e-06	1.27e-05	Adunof	blank
AT1G67265	46.8586	18.1668	32.5127	-1.36765	0.512465	-2.66876	0.00761308	0.0270052	Adunof	blank
AT3G06490	419.542	162.88	291.211	-1.36473	0.332521	-4.1042	4.06e-05	0.000275933	Adunof	blank
AT5G35750	752.819	292.699	522.759	-1.36305	0.203147	-6.70968	1.95e-11	4.24e-10	Adunof	blank
AT5G10946	116.622	45.3665	80.9945	-1.36297	0.361182	-3.77365	0.000160875	0.000946648	Adunof	blank
AT5G43860	304.389	118.523	211.456	-1.36079	0.29085	-4.67868	2.89e-06	2.52e-05	Adunof	blank
AT1G70760	3622.63	1410.9	2516.76	-1.36041	0.144685	-9.40256	5.33e-21	3.84e-19	Adunof	blank
AT1G34100	93.7906	36.5749	65.1828	-1.35834	0.428788	-3.16787	0.00153561	0.0068495	Adunof	blank
AT4G39770	155.691	60.7742	108.233	-1.35629	0.385012	-3.52272	0.000427148	0.00223406	Adunof	blank
AT5G67070	441.418	172.482	306.95	-1.35577	0.257687	-5.26132	1.43e-07	1.63e-06	Adunof	blank
AT4G17680	73.0657	28.597	50.8314	-1.35464	0.503166	-2.69224	0.00709744	0.0255511	Adunof	blank
AT4G31290	1051.12	412.283	731.702	-1.35039	0.282677	-4.77716	1.78e-06	1.62e-05	Adunof	blank
AT2G19930	100.641	39.4428	70.042	-1.35015	0.379829	-3.55462	0.000378524	0.00201067	Adunof	blank
AT5G65010	310.746	122.107	216.427	-1.34731	0.222507	-6.05513	1.4e-09	2.26e-08	Adunof	blank
AT4G34135	2851.13	1120.98	1986.06	-1.34674	0.245109	-5.49446	3.92e-08	4.97e-07	Adunof	blank
AT1G75110	883.41	347.48	615.445	-1.34618	0.193519	-6.95634	3.49e-12	8.35e-11	Adunof	blank
AT4G13660	57.5885	22.6915	40.14	-1.34468	0.403123	-3.33565	0.000851011	0.00409248	Adunof	blank
AT1G06690	1471.32	579.551	1025.44	-1.34415	0.139932	-9.60573	7.56e-22	6.14e-20	Adunof	blank
AT1G55370	296.806	117.033	206.92	-1.34311	0.217957	-6.16226	7.17e-10	1.21e-08	Adunof	blank
AT1G55510	780.502	308.166	544.334	-1.34092	0.189881	-7.06192	1.64e-12	4.13e-11	Adunof	blank
AT3G47540	2027.46	800.306	1413.88	-1.34092	0.275155	-4.87332	1.1e-06	1.04e-05	Adunof	blank
AT1G12244	4253.71	1679.56	2966.63	-1.34055	0.170277	-7.8728	3.47e-15	1.24e-13	Adunof	blank
AT2G25625	108.813	42.9568	75.8848	-1.34037	0.528773	-2.53486	0.0112491	0.0375275	Adunof	blank
AT1G75770	62.9866	24.9179	43.9522	-1.33861	0.544846	-2.45685	0.0140161	0.0450505	Adunof	blank
AT2G43330	1480.76	586.676	1033.72	-1.33573	0.157737	-8.46811	2.49e-17	1.2e-15	Adunof	blank
AT3G02140	2056.75	819.96	1438.35	-1.32674	0.253856	-5.22636	1.73e-07	1.93e-06	Adunof	blank
AT1G23550	463.604	184.898	324.251	-1.32609	0.17142	-7.73593	1.03e-14	3.42e-13	Adunof	blank
AT3G53260	37780.7	15087.2	26433.9	-1.32431	0.325539	-4.06806	4.74e-05	0.000316842	Adunof	blank
AT1G69370	1360.69	544.33	952.51	-1.32163	0.165229	-7.99877	1.26e-15	4.86e-14	Adunof	blank
AT3G05936	83.2382	33.3292	58.2837	-1.32018	0.454847	-2.90247	0.00370235	0.0146509	Adunof	blank
AT5G12030	117.397	47.0386	82.2178	-1.3199	0.444844	-2.9671	0.00300623	0.0122614	Adunof	blank
AT1G67600	148.856	59.77	104.313	-1.3174	0.38842	-3.39169	0.000694631	0.00341458	Adunof	blank
AT5G46640	124.044	49.8702	86.9569	-1.31486	0.346199	-3.79799	0.000145875	0.000868195	Adunof	blank
AT4G38780	127.318	51.2125	89.2654	-1.31422	0.306548	-4.28716	1.81e-05	0.000133831	Adunof	blank
AT5G05430	177.089	71.2911	124.19	-1.31244	0.286572	-4.57978	4.65e-06	3.91e-05	Adunof	blank
AT2G42975	189.607	76.4158	133.011	-1.31071	0.298899	-4.38511	1.16e-05	8.97e-05	Adunof	blank
AT2G33710	1888.32	762.619	1325.47	-1.30796	0.268744	-4.86695	1.13e-06	1.07e-05	Adunof	blank
AT5G59920	847.443	342.811	595.127	-1.30592	0.214839	-6.07858	1.21e-09	1.98e-08	Adunof	blank
AT5G65840	2773.52	1122.72	1948.12	-1.30468	0.135723	-9.61283	7.06e-22	5.76e-20	Adunof	blank
AT1G18773	121.862	49.365	85.6136	-1.30459	0.422121	-3.09056	0.00199779	0.00861417	Adunof	blank
AT5G55180	20980.3	8496.05	14738.2	-1.30417	0.132586	-9.8364	7.85e-23	6.82e-21	Adunof	blank
AT1G27960	1034.67	419.03	726.851	-1.30414	0.155005	-8.41356	3.98e-17	1.86e-15	Adunof	blank
AT5G62790	2361.02	957.433	1659.23	-1.30208	0.154073	-8.45102	2.89e-17	1.37e-15	Adunof	blank
AT4G35250	2937.97	1193.75	2065.86	-1.29928	0.123385	-10.5302	6.27e-26	7.06e-24	Adunof	blank
AT5G21430	1644.99	668.859	1156.92	-1.2981	0.165947	-7.82235	5.18e-15	1.8e-13	Adunof	blank
AT1G65860	368.879	150.191	259.535	-1.29602	0.354474	-3.65618	0.000255998	0.00143386	Adunof	blank
AT3G50270	1903.5	776.465	1339.98	-1.29378	0.19141	-6.75921	1.39e-11	3.09e-10	Adunof	blank
AT2G23100	315.702	129.036	222.369	-1.29111	0.2352	-5.48942	4.03e-08	5.08e-07	Adunof	blank
AT1G30860	359.513	146.912	253.212	-1.29099	0.297351	-4.34166	1.41e-05	0.000107143	Adunof	blank
AT3G04040	130.788	53.572	92.1801	-1.28836	0.343861	-3.74674	0.00017915	0.00104303	Adunof	blank
AT3G23790	1952.03	800.509	1376.27	-1.28595	0.229848	-5.59478	2.21e-08	2.9e-07	Adunof	blank
AT2G37760	999.55	410.576	705.063	-1.28365	0.298584	-4.29911	1.71e-05	0.000127571	Adunof	blank
AT2G15620	1409.64	579.268	994.454	-1.28289	0.162834	-7.87852	3.31e-15	1.19e-13	Adunof	blank
AT1G68290	747.884	307.911	527.897	-1.28048	0.247571	-5.17216	2.31e-07	2.52e-06	Adunof	blank
AT1G45616	257.583	106.093	181.838	-1.28032	0.334435	-3.82832	0.000129022	0.000778752	Adunof	blank
AT4G38690	880.467	362.735	621.601	-1.27949	0.233984	-5.46831	4.54e-08	5.68e-07	Adunof	blank
AT3G26520	33770	13924.3	23847.1	-1.27814	0.24314	-5.25682	1.47e-07	1.66e-06	Adunof	blank
AT5G16020	58013.9	23923.4	40968.7	-1.27798	0.225448	-5.6686	1.44e-08	1.96e-07	Adunof	blank
AT5G43630	1064.97	440.233	752.603	-1.27468	0.227637	-5.5996	2.15e-08	2.83e-07	Adunof	blank
AT4G33070	108.93	45.0055	76.9677	-1.27467	0.31996	-3.98383	6.78e-05	0.000438736	Adunof	blank
AT2G38210	714.176	295.228	504.702	-1.27438	0.349193	-3.64951	0.000262741	0.00146509	Adunof	blank
AT5G57040	3713.82	1536.65	2625.23	-1.2731	0.125159	-10.1719	2.65e-24	2.63e-22	Adunof	blank
AT3G09340	36.768	15.203	25.9855	-1.27305	0.525575	-2.4222	0.0154268	0.0488413	Adunof	blank
AT1G51780	16859.5	6979.96	11919.7	-1.27226	0.29951	-4.24781	2.16e-05	0.000156351	Adunof	blank
AT2G38460	336.733	139.506	238.12	-1.27119	0.235801	-5.39094	7.01e-08	8.46e-07	Adunof	blank
AT3G22200	6313.93	2616.78	4465.36	-1.27071	0.0970207	-13.0973	3.41e-39	1.07e-36	Adunof	blank
AT2G30170	587.695	243.628	415.662	-1.27054	0.152442	-8.33453	7.78e-17	3.51e-15	Adunof	blank
AT5G64260	11831.5	4905.26	8368.36	-1.27022	0.176747	-7.18664	6.64e-13	1.77e-11	Adunof	blank
AT1G79840	94.5002	39.1798	66.84	-1.27008	0.480487	-2.64331	0.0082099	0.0288165	Adunof	blank
AT1G21550	1428.61	592.734	1010.67	-1.26909	0.285554	-4.44431	8.82e-06	6.98e-05	Adunof	blank
AT5G57655	16895.1	7014.18	11954.7	-1.26827	0.119905	-10.5773	3.8e-26	4.41e-24	Adunof	blank
AT3G62550	4290.32	1782.39	3036.35	-1.26734	0.175092	-7.23813	4.55e-13	1.24e-11	Adunof	blank
AT2G27310	6489.66	2695.95	4592.81	-1.26731	0.217227	-5.83403	5.41e-09	7.86e-08	Adunof	blank
AT1G66100	10212.6	4245.11	7228.86	-1.26646	0.201829	-6.27492	3.5e-10	6.18e-09	Adunof	blank
AT4G02130	280.142	116.715	198.428	-1.26342	0.267212	-4.72813	2.27e-06	2.02e-05	Adunof	blank
AT2G39250	442.097	184.182	313.14	-1.26308	0.328297	-3.84737	0.00011939	0.000727401	Adunof	blank
AT1G52870	6775.54	2824.18	4799.86	-1.26246	0.13806	-9.14429	6e-20	3.91e-18	Adunof	blank
AT2G34460	1159.51	483.699	821.603	-1.26113	0.133001	-9.48211	2.49e-21	1.89e-19	Adunof	blank
AT5G23000	160.863	67.1216	113.992	-1.26083	0.30476	-4.13713	3.52e-05	0.0002433	Adunof	blank
AT3G25780	19969.3	8333.59	14151.4	-1.26077	0.342296	-3.68327	0.000230264	0.00130401	Adunof	blank
AT5G14120	58811.7	24554.3	41683	-1.26013	0.269652	-4.67316	2.97e-06	2.58e-05	Adunof	blank
AT4G26701	3231.32	1349.87	2290.6	-1.25934	0.121636	-10.3533	4.04e-25	4.27e-23	Adunof	blank
AT1G71480	2520.77	1053.24	1787.01	-1.25904	0.198259	-6.35048	2.15e-10	3.93e-09	Adunof	blank
AT3G54660	5605.79	2342.51	3974.15	-1.25881	0.115209	-10.9263	8.63e-28	1.2e-25	Adunof	blank
AT3G20200	50.41	21.0896	35.7498	-1.2585	0.494603	-2.54446	0.0109448	0.0366709	Adunof	blank
AT3G04520	276.267	115.462	195.865	-1.25825	0.26005	-4.83849	1.31e-06	1.22e-05	Adunof	blank
AT3G20860	1554.42	650.233	1102.32	-1.25734	0.307994	-4.08234	4.46e-05	0.0002998	Adunof	blank
AT2G38400	8085.3	3382.4	5733.85	-1.25725	0.175777	-7.15253	8.52e-13	2.23e-11	Adunof	blank
AT3G51730	18553.1	7763.82	13158.4	-1.25681	0.124293	-10.1117	4.9e-24	4.73e-22	Adunof	blank
AT1G28610	77.9605	32.63	55.2953	-1.25554	0.4533	-2.76977	0.00560959	0.0209075	Adunof	blank
AT5G02840	3102.27	1301.05	2201.66	-1.2537	0.127381	-9.84213	7.41e-23	6.47e-21	Adunof	blank
AT3G06850	915.642	384.271	649.956	-1.25292	0.18062	-6.93679	4.01e-12	9.55e-11	Adunof	blank
AT4G01870	19502	8193.17	13847.6	-1.25113	0.304536	-4.10832	3.99e-05	0.00027198	Adunof	blank
AT1G32170	1334.42	561.263	947.842	-1.24947	0.183292	-6.81686	9.31e-12	2.12e-10	Adunof	blank
AT1G06430	2910	1224.69	2067.35	-1.2485	0.1266	-9.86171	6.1e-23	5.34e-21	Adunof	blank
AT3G13672	502.861	211.623	357.242	-1.24841	0.388775	-3.21114	0.00132208	0.00602156	Adunof	blank
AT2G45190	1574.63	664.413	1119.52	-1.24502	0.218054	-5.70969	1.13e-08	1.56e-07	Adunof	blank
AT5G58260	746.648	315.112	530.88	-1.24453	0.247082	-5.0369	4.73e-07	4.87e-06	Adunof	blank
AT4G36530	980.505	414.079	697.292	-1.24359	0.130225	-9.54951	1.3e-21	1.03e-19	Adunof	blank
AT1G12090	11445.7	4836.22	8140.96	-1.24286	0.342522	-3.62857	0.000285001	0.0015765	Adunof	blank
AT1G69160	1123.81	475.137	799.475	-1.24198	0.176031	-7.05544	1.72e-12	4.3e-11	Adunof	blank
AT3G10310	185.812	78.7431	132.277	-1.23878	0.244375	-5.06919	4e-07	4.16e-06	Adunof	blank
AT5G52050	4379.97	1857.96	3118.97	-1.2372	0.307295	-4.02608	5.67e-05	0.000372747	Adunof	blank
AT2G17660	108.182	45.8928	77.0372	-1.23639	0.405529	-3.04884	0.00229723	0.00973787	Adunof	blank
AT1G50250	5982.41	2541.38	4261.9	-1.23508	0.134942	-9.1527	5.55e-20	3.68e-18	Adunof	blank
AT5G02120	784.893	333.688	559.291	-1.23414	0.178493	-6.91422	4.7e-12	1.11e-10	Adunof	blank
AT4G19820	43.316	18.4206	30.8683	-1.23346	0.493543	-2.4992	0.0124473	0.0408723	Adunof	blank
AT1G67070	411.864	175.608	293.736	-1.22959	0.213928	-5.7477	9.05e-09	1.28e-07	Adunof	blank
AT4G35090	16164.3	6907.21	11535.7	-1.22663	0.142251	-8.62298	6.52e-18	3.35e-16	Adunof	blank
AT2G29730	299.395	128.034	213.715	-1.22568	0.207787	-5.89875	3.66e-09	5.5e-08	Adunof	blank
AT1G26210	333.096	142.762	237.929	-1.22263	0.352251	-3.47091	0.000518704	0.00264938	Adunof	blank
AT1G54730	539.781	231.446	385.614	-1.22199	0.194076	-6.29644	3.05e-10	5.43e-09	Adunof	blank
AT1G66060	863.677	370.691	617.184	-1.22019	0.2377	-5.13331	2.85e-07	3.05e-06	Adunof	blank
AT4G28280	46.0546	19.7859	32.9202	-1.22014	0.465154	-2.62309	0.00871359	0.030366	Adunof	blank
AT5G11740	36199.9	15550	25874.9	-1.21908	0.205545	-5.93098	3.01e-09	4.56e-08	Adunof	blank
AT2G45570	573.849	246.979	410.414	-1.21629	0.429431	-2.83234	0.0046209	0.01774	Adunof	blank
AT2G29170	139.599	60.0709	99.8348	-1.21591	0.447906	-2.71467	0.00663427	0.0241304	Adunof	blank
AT3G51420	1488.72	641.062	1064.89	-1.21564	0.236462	-5.14094	2.73e-07	2.94e-06	Adunof	blank
AT1G79700	1975.59	850.86	1413.23	-1.21541	0.190472	-6.38106	1.76e-10	3.26e-09	Adunof	blank
AT1G15175	171.681	74.0058	122.843	-1.21466	0.325556	-3.73102	0.000190708	0.00110232	Adunof	blank
AT1G72450	17840	7701.02	12770.5	-1.21197	0.170585	-7.10482	1.2e-12	3.07e-11	Adunof	blank
AT1G10140	3710.7	1604.59	2657.64	-1.2094	0.164839	-7.33685	2.19e-13	6.12e-12	Adunof	blank
AT5G19940	11087.2	4797.53	7942.37	-1.20854	0.172364	-7.01153	2.36e-12	5.78e-11	Adunof	blank
AT2G32670	223.19	96.6068	159.898	-1.20822	0.335237	-3.60407	0.000313268	0.0017121	Adunof	blank
AT3G10815	401.754	173.899	287.827	-1.20796	0.309888	-3.89806	9.7e-05	0.000601931	Adunof	blank
AT3G46668	244.351	105.939	175.145	-1.20591	0.249574	-4.83187	1.35e-06	1.26e-05	Adunof	blank
AT5G59480	1078.6	468.326	773.465	-1.20357	0.295492	-4.07312	4.64e-05	0.000310946	Adunof	blank
AT4G26860	1567.75	681.225	1124.49	-1.20256	0.150615	-7.98429	1.41e-15	5.41e-14	Adunof	blank
AT5G01810	3479.14	1517.53	2498.34	-1.19703	0.22262	-5.37702	7.57e-08	9.09e-07	Adunof	blank
AT5G42146	214.088	93.4476	153.768	-1.19617	0.276685	-4.32321	1.54e-05	0.000115681	Adunof	blank
AT3G54890	119739	52415.1	86077.3	-1.19185	0.190411	-6.25934	3.87e-10	6.79e-09	Adunof	blank
AT3G44730	379.652	166.314	272.983	-1.19057	0.417793	-2.84967	0.00437645	0.0169187	Adunof	blank
AT5G13630	12734.7	5581.49	9158.08	-1.19004	0.232059	-5.12818	2.93e-07	3.12e-06	Adunof	blank
AT2G45760	238.288	104.469	171.378	-1.1889	0.279138	-4.25918	2.05e-05	0.000149471	Adunof	blank
AT1G29700	1410.15	619.765	1014.96	-1.18617	0.19957	-5.94362	2.79e-09	4.25e-08	Adunof	blank
AT2G01300	1479.73	650.831	1065.28	-1.18514	0.148306	-7.99117	1.34e-15	5.14e-14	Adunof	blank
AT4G12330	91.9444	40.5446	66.2445	-1.18129	0.451032	-2.61909	0.00881655	0.0306722	Adunof	blank
AT5G21930	3716.69	1640.95	2678.82	-1.17952	0.194676	-6.0589	1.37e-09	2.21e-08	Adunof	blank
AT1G16030	225.974	99.8572	162.916	-1.1788	0.27008	-4.36464	1.27e-05	9.74e-05	Adunof	blank
AT2G24820	2738.91	1210.31	1974.61	-1.17826	0.232866	-5.0598	4.2e-07	4.36e-06	Adunof	blank
AT3G04000	307.963	136.158	222.06	-1.17785	0.246103	-4.78599	1.7e-06	1.56e-05	Adunof	blank
AT1G17970	458.106	202.754	330.43	-1.17639	0.271088	-4.33951	1.43e-05	0.000108153	Adunof	blank
AT3G20660	506.974	224.603	365.788	-1.17483	0.179182	-6.5566	5.5e-11	1.11e-09	Adunof	blank
AT4G24110	1388.17	615.149	1001.66	-1.17405	0.249794	-4.70007	2.6e-06	2.3e-05	Adunof	blank
AT1G19180	106527	47238.2	76882.8	-1.1732	0.177016	-6.62761	3.41e-11	7.09e-10	Adunof	blank
AT1G49490	274.847	121.896	198.371	-1.17303	0.250718	-4.67867	2.89e-06	2.52e-05	Adunof	blank
AT2G43400	2204.58	978.421	1591.5	-1.17202	0.110954	-10.5631	4.42e-26	5.07e-24	Adunof	blank
AT5G64190	633.313	281.562	457.437	-1.16963	0.258488	-4.52488	6.04e-06	4.95e-05	Adunof	blank
AT1G01120	17971.7	7992.36	12982	-1.16904	0.310532	-3.76463	0.000166797	0.000978491	Adunof	blank
AT1G14700	171.222	76.1928	123.707	-1.16852	0.238475	-4.89999	9.58e-07	9.25e-06	Adunof	blank
AT3G27170	2051.22	913.212	1482.21	-1.16754	0.186352	-6.26525	3.72e-10	6.56e-09	Adunof	blank
AT1G76080	10467.7	4664.1	7565.89	-1.16629	0.176632	-6.60291	4.03e-11	8.3e-10	Adunof	blank
AT1G23800	2931.02	1307.5	2119.26	-1.16461	0.307798	-3.78368	0.000154524	0.000913168	Adunof	blank
AT1G76100	1292.07	577.164	934.618	-1.16273	0.27146	-4.28325	1.84e-05	0.000135958	Adunof	blank
AT1G53840	3144.23	1404.49	2274.36	-1.16271	0.171759	-6.76943	1.29e-11	2.89e-10	Adunof	blank
AT5G08650	5763.45	2574.4	4168.92	-1.1627	0.130362	-8.91905	4.7e-19	2.78e-17	Adunof	blank
AT2G13360	45785.2	20476	33130.6	-1.16094	0.133324	-8.70768	3.1e-18	1.67e-16	Adunof	blank
AT5G27230	75.9949	34.013	55.004	-1.16016	0.345959	-3.35347	0.000798064	0.00386007	Adunof	blank
AT2G02990	11408.1	5108.54	8258.34	-1.15909	0.302097	-3.83681	0.000124643	0.000755273	Adunof	blank
AT1G64770	942.592	422.431	682.512	-1.15803	0.151612	-7.63809	2.2e-14	7.04e-13	Adunof	blank
AT4G32710	79.5099	35.692	57.6009	-1.15666	0.418478	-2.76398	0.00571013	0.0212349	Adunof	blank
AT5G05590	3050.41	1369.11	2209.76	-1.1558	0.115075	-10.0439	9.77e-24	9.08e-22	Adunof	blank
AT3G25690	24749.4	11113	17931.2	-1.15515	0.121539	-9.50433	2.01e-21	1.57e-19	Adunof	blank
AT1G52220	8303.78	3728.82	6016.3	-1.15506	0.156638	-7.37405	1.66e-13	4.72e-12	Adunof	blank
AT1G78670	7919.32	3556.86	5738.09	-1.15476	0.178356	-6.47451	9.51e-11	1.86e-09	Adunof	blank
AT1G69870	50682	22775.1	36728.6	-1.15402	0.165811	-6.95984	3.41e-12	8.17e-11	Adunof	blank
AT2G15760	741.829	333.634	537.732	-1.15249	0.260331	-4.42703	9.55e-06	7.51e-05	Adunof	blank
AT4G17180	56.9401	25.6109	41.2755	-1.15223	0.425021	-2.71099	0.00670824	0.024373	Adunof	blank
AT1G01880	110.101	49.5594	79.8302	-1.15204	0.352534	-3.26789	0.00108353	0.00506498	Adunof	blank
AT1G47128	27171.7	12235.5	19703.6	-1.15103	0.121279	-9.49076	2.29e-21	1.75e-19	Adunof	blank
AT1G09340	9367.43	4219.03	6793.23	-1.15073	0.181563	-6.33793	2.33e-10	4.22e-09	Adunof	blank
AT5G22920	2749.11	1241.43	1995.27	-1.14704	0.241124	-4.75706	1.96e-06	1.77e-05	Adunof	blank
AT3G50820	13968.8	6309.7	10139.2	-1.14656	0.210436	-5.44852	5.08e-08	6.31e-07	Adunof	blank
AT1G03580	3507.3	1592.13	2549.72	-1.13945	0.216275	-5.26852	1.38e-07	1.57e-06	Adunof	blank
AT5G39790	141.221	64.1464	102.684	-1.13905	0.310265	-3.67122	0.000241399	0.00136159	Adunof	blank
AT5G60630	252.167	114.828	183.498	-1.13482	0.439324	-2.58312	0.00979125	0.0334426	Adunof	blank
AT3G06890	287.963	131.263	209.613	-1.13344	0.287079	-3.94818	7.87e-05	0.00049966	Adunof	blank
AT3G26570	2352.59	1072.89	1712.74	-1.13275	0.227932	-4.96966	6.71e-07	6.66e-06	Adunof	blank
AT5G54400	59.6807	27.251	43.4659	-1.13074	0.428188	-2.64076	0.00827198	0.0290083	Adunof	blank
AT5G52450	5316.37	2429.01	3872.69	-1.13006	0.203251	-5.55992	2.7e-08	3.5e-07	Adunof	blank
AT1G12010	122.203	55.8486	89.0256	-1.12997	0.392755	-2.87704	0.00401421	0.0156993	Adunof	blank
AT1G07150	689.001	314.835	501.918	-1.12984	0.171452	-6.58987	4.4e-11	9.02e-10	Adunof	blank
AT3G13620	409.912	187.377	298.644	-1.1292	0.209312	-5.39479	6.86e-08	8.29e-07	Adunof	blank
AT4G18980	192.071	87.7937	139.933	-1.12913	0.371127	-3.04242	0.00234681	0.00991868	Adunof	blank
AT1G36940	108.475	49.597	79.0357	-1.12859	0.349158	-3.23231	0.00122793	0.00565045	Adunof	blank
AT1G68940	439.033	201.153	320.093	-1.12639	0.244668	-4.60374	4.15e-06	3.52e-05	Adunof	blank
AT3G51470	51.6144	23.6679	37.6412	-1.12526	0.456263	-2.46625	0.0136535	0.0440686	Adunof	blank
AT1G59950	343.913	157.685	250.799	-1.12463	0.45397	-2.47733	0.0132369	0.0429589	Adunof	blank
AT1G05020	1147.09	526.666	836.88	-1.12283	0.168594	-6.65995	2.74e-11	5.74e-10	Adunof	blank
AT3G15650	102.83	47.2301	75.0298	-1.12191	0.418851	-2.67854	0.00739445	0.0263742	Adunof	blank
AT4G23050	3050.62	1402.09	2226.36	-1.12153	0.250512	-4.47695	7.57e-06	6.1e-05	Adunof	blank
AT3G05900	2946.52	1354.77	2150.64	-1.121	0.129136	-8.68076	3.93e-18	2.09e-16	Adunof	blank
AT2G41380	1101.45	506.98	804.217	-1.11936	0.356055	-3.14377	0.00166787	0.00736684	Adunof	blank
AT1G19660	6719.17	3093.28	4906.22	-1.1191	0.126433	-8.85138	8.64e-19	5.01e-17	Adunof	blank
AT1G33260	565.479	260.433	412.956	-1.11871	0.379391	-2.9487	0.0031911	0.0129105	Adunof	blank
AT4G10390	172.456	79.5198	125.988	-1.11593	0.310902	-3.58933	0.000331525	0.00179476	Adunof	blank
AT2G46250	554.008	255.662	404.835	-1.11588	0.189518	-5.888	3.91e-09	5.85e-08	Adunof	blank
AT3G04010	6508.25	3008.17	4758.21	-1.11337	0.270653	-4.11365	3.89e-05	0.000266581	Adunof	blank
AT1G63800	3680.2	1702.93	2691.56	-1.11173	0.123657	-8.99048	2.46e-19	1.5e-17	Adunof	blank
AT1G29920	54265.4	25122.7	39694.1	-1.11104	0.30851	-3.60131	0.000316616	0.00172757	Adunof	blank
AT1G72470	294.841	136.587	215.714	-1.11053	0.369356	-3.00666	0.00264133	0.0109671	Adunof	blank
AT3G50070	79.5758	36.8748	58.2253	-1.10892	0.354956	-3.12409	0.00178354	0.0078078	Adunof	blank
AT5G58700	1162.92	539.566	851.244	-1.10773	0.238618	-4.64229	3.45e-06	2.96e-05	Adunof	blank
AT3G09270	466.875	216.939	341.907	-1.10566	0.297382	-3.71797	0.00020083	0.00115385	Adunof	blank
AT3G13275	403.496	188.096	295.796	-1.10093	0.294033	-3.74425	0.000180936	0.00105312	Adunof	blank
AT5G16360	349.84	163.095	256.467	-1.10066	0.259621	-4.23949	2.24e-05	0.000161795	Adunof	blank
AT1G21500	5156.47	2404.52	3780.5	-1.10066	0.226045	-4.86919	1.12e-06	1.06e-05	Adunof	blank
AT3G05800	2342.74	1092.81	1717.77	-1.10016	0.159818	-6.88386	5.83e-12	1.36e-10	Adunof	blank
AT3G51150	499.204	232.923	366.063	-1.09994	0.182715	-6.01997	1.74e-09	2.76e-08	Adunof	blank
AT4G22920	3400.88	1587.13	2494	-1.09944	0.157835	-6.9658	3.27e-12	7.85e-11	Adunof	blank
AT1G79720	792.496	370.185	581.341	-1.09849	0.170101	-6.45787	1.06e-10	2.06e-09	Adunof	blank
AT1G25500	473.486	221.184	347.335	-1.09804	0.206274	-5.32323	1.02e-07	1.19e-06	Adunof	blank
AT2G16250	326.806	152.778	239.792	-1.09747	0.255088	-4.30232	1.69e-05	0.000125969	Adunof	blank
AT4G01070	3144.78	1472.22	2308.5	-1.09495	0.324364	-3.37567	0.000736358	0.00359979	Adunof	blank
AT2G39730	103791	48672	76231.6	-1.09252	0.185501	-5.88956	3.87e-09	5.8e-08	Adunof	blank
AT5G27390	277.343	130.134	203.739	-1.09195	0.345183	-3.16338	0.00155948	0.006939	Adunof	blank
AT2G34430	147824	69382.8	108603	-1.09123	0.298387	-3.6571	0.000255087	0.00142916	Adunof	blank
AT5G43170	4472.65	2099.9	3286.27	-1.09082	0.251136	-4.34354	1.4e-05	0.000106429	Adunof	blank
AT1G66130	398.692	187.318	293.005	-1.0899	0.364337	-2.99147	0.00277642	0.0114334	Adunof	blank
AT4G33960	45.4932	21.3776	33.4354	-1.08968	0.447226	-2.43652	0.0148293	0.0472479	Adunof	blank
AT3G07310	1623.32	763.547	1193.43	-1.08816	0.147622	-7.37127	1.69e-13	4.8e-12	Adunof	blank
AT5G40890	4164.06	1959.34	3061.7	-1.08769	0.164641	-6.60645	3.94e-11	8.12e-10	Adunof	blank
AT5G46440	329.042	155.047	242.045	-1.08586	0.294495	-3.6872	0.000226733	0.00128574	Adunof	blank
AT4G15610	43652.7	20581.7	32117.2	-1.08471	0.166466	-6.51612	7.21e-11	1.43e-09	Adunof	blank
AT1G75460	3684.69	1739.61	2712.15	-1.08282	0.175242	-6.17901	6.45e-10	1.09e-08	Adunof	blank
AT5G07400	58.2795	27.5271	42.9033	-1.08263	0.413134	-2.62053	0.00877936	0.0305587	Adunof	blank
AT5G13400	5180.88	2449.82	3815.35	-1.08055	0.262766	-4.1122	3.92e-05	0.00026799	Adunof	blank
AT1G62660	1422.62	672.748	1047.68	-1.08031	0.260704	-4.14382	3.42e-05	0.000237287	Adunof	blank
AT4G13395	1420.01	673.656	1046.84	-1.07572	0.257342	-4.1801	2.91e-05	0.000204759	Adunof	blank
AT1G43675	4105.14	1947.99	3026.56	-1.07543	0.0989273	-10.871	1.59e-27	2.12e-25	Adunof	blank
AT5G41730	275.452	130.686	203.069	-1.07524	0.285999	-3.75961	0.00017018	0.000996009	Adunof	blank
AT5G18290	548.33	260.561	404.445	-1.07331	0.231438	-4.63757	3.53e-06	3.03e-05	Adunof	blank
AT5G47810	240.42	114.307	177.364	-1.07262	0.335209	-3.19985	0.00137499	0.00622578	Adunof	blank
AT3G20270	425.468	202.698	314.083	-1.07016	0.198755	-5.38434	7.27e-08	8.76e-07	Adunof	blank
AT5G06300	225.917	107.93	166.924	-1.06534	0.275389	-3.8685	0.000109507	0.000672904	Adunof	blank
AT1G50020	4075.18	1948.02	3011.6	-1.06489	0.171705	-6.20186	5.58e-10	9.59e-09	Adunof	blank
AT1G74000	799.629	382.516	591.073	-1.06392	0.372334	-2.85744	0.00427069	0.0165603	Adunof	blank
AT1G66180	1613.93	772.169	1193.05	-1.06358	0.259127	-4.10449	4.05e-05	0.000275682	Adunof	blank
AT2G39570	8367.8	4008.83	6188.32	-1.0617	0.176602	-6.0118	1.83e-09	2.88e-08	Adunof	blank
AT5G66080	187.98	90.1219	139.051	-1.06057	0.400801	-2.64612	0.00814207	0.0286135	Adunof	blank
AT1G52827	650.562	311.966	481.264	-1.06042	0.410719	-2.58185	0.00982725	0.0335211	Adunof	blank
AT1G72520	21565.2	10341	15953.1	-1.06032	0.327681	-3.23583	0.0012129	0.00559412	Adunof	blank
AT5G24490	13383.6	6420.64	9902.12	-1.05969	0.180446	-5.8726	4.29e-09	6.36e-08	Adunof	blank
AT1G49832	87.0161	41.7861	64.4011	-1.05819	0.420711	-2.51525	0.0118949	0.0393547	Adunof	blank
AT4G01390	359.946	172.867	266.407	-1.05764	0.406055	-2.60467	0.00919639	0.0317678	Adunof	blank
AT5G14920	32412.7	15573	23992.8	-1.05752	0.306945	-3.4453	0.000570416	0.00287544	Adunof	blank
AT1G75750	21924.8	10555.4	16240.1	-1.05458	0.265488	-3.97223	7.12e-05	0.000457577	Adunof	blank
AT2G32640	424.923	204.567	314.745	-1.05457	0.236553	-4.45809	8.27e-06	6.6e-05	Adunof	blank
AT3G51460	20544.8	9896.2	15220.5	-1.05382	0.182195	-5.78401	7.29e-09	1.04e-07	Adunof	blank
AT3G56140	4550.96	2192.99	3371.98	-1.05332	0.132554	-7.94631	1.92e-15	7.23e-14	Adunof	blank
AT4G04880	371.613	179.281	275.447	-1.05186	0.22871	-4.59909	4.24e-06	3.6e-05	Adunof	blank
AT1G14150	567.321	273.694	420.508	-1.0517	0.179613	-5.85538	4.76e-09	7.02e-08	Adunof	blank
AT3G09162	155.142	74.8982	115.02	-1.05077	0.417808	-2.51496	0.0119045	0.0393796	Adunof	blank
AT5G53050	11523.5	5566.39	8544.95	-1.04975	0.217407	-4.82848	1.38e-06	1.28e-05	Adunof	blank
AT2G05620	3174.87	1533.85	2354.36	-1.04951	0.162428	-6.4614	1.04e-10	2.01e-09	Adunof	blank
AT1G76600	6465.59	3125.37	4795.48	-1.04872	0.217631	-4.8188	1.44e-06	1.34e-05	Adunof	blank
AT3G52740	105.134	50.8269	77.9805	-1.04825	0.404559	-2.59109	0.00956733	0.0328568	Adunof	blank
AT2G36800	469.057	226.851	347.954	-1.0481	0.193652	-5.41227	6.22e-08	7.59e-07	Adunof	blank
AT4G37200	1692.51	818.473	1255.49	-1.04807	0.164022	-6.38982	1.66e-10	3.1e-09	Adunof	blank
AT5G42110	1335.97	646.346	991.156	-1.04758	0.359886	-2.91088	0.00360412	0.01432	Adunof	blank
AT1G70230	621.807	300.86	461.333	-1.04746	0.253929	-4.12499	3.71e-05	0.000255092	Adunof	blank
AT2G32220	4233.77	2051.56	3142.66	-1.04518	0.221721	-4.71396	2.43e-06	2.15e-05	Adunof	blank
AT2G01590	169.375	82.1274	125.751	-1.04465	0.304747	-3.42792	0.000608233	0.00304314	Adunof	blank
AT4G38970	64595.2	31348.6	47971.9	-1.04303	0.121146	-8.60966	7.33e-18	3.75e-16	Adunof	blank
AT2G47450	3238.97	1572.78	2405.88	-1.04222	0.20085	-5.18904	2.11e-07	2.32e-06	Adunof	blank
AT1G42430	530.208	257.464	393.836	-1.04215	0.14474	-7.20014	6.01e-13	1.61e-11	Adunof	blank
AT5G41890	402.409	195.532	298.971	-1.04149	0.421395	-2.47153	0.0134538	0.0435431	Adunof	blank
AT5G13760	2967.79	1442.06	2204.92	-1.0412	0.103697	-10.0408	1.01e-23	9.32e-22	Adunof	blank
AT1G57980	530.953	258.394	394.673	-1.03915	0.194775	-5.33513	9.55e-08	1.12e-06	Adunof	blank
AT5G17980	197.41	96.1026	146.756	-1.03826	0.37616	-2.76015	0.00577751	0.0214576	Adunof	blank
AT4G37380	456.517	222.573	339.545	-1.03646	0.178469	-5.8075	6.34e-09	9.13e-08	Adunof	blank
AT5G52410	919.034	448.127	683.58	-1.03605	0.224715	-4.61051	4.02e-06	3.42e-05	Adunof	blank
AT1G13990	6433.68	3139.74	4786.71	-1.03497	0.114882	-9.00898	2.08e-19	1.28e-17	Adunof	blank
AT1G02770	85.5119	41.6972	63.6045	-1.03497	0.370636	-2.79242	0.00523148	0.0197292	Adunof	blank
AT5G57150	3866.45	1887.72	2877.09	-1.03433	0.23534	-4.39506	1.11e-05	8.59e-05	Adunof	blank
AT1G06830	655.435	320.001	487.718	-1.03407	0.264144	-3.91482	9.05e-05	0.000565991	Adunof	blank
AT1G54780	7250.84	3544.38	5397.61	-1.03263	0.203764	-5.06776	4.03e-07	4.19e-06	Adunof	blank
AT3G44720	12216.2	5972.01	9094.1	-1.03249	0.232862	-4.4339	9.25e-06	7.3e-05	Adunof	blank
AT5G01260	270.48	132.268	201.374	-1.03225	0.31485	-3.27854	0.00104344	0.00489241	Adunof	blank
AT2G02710	6218.5	3041.24	4629.87	-1.03196	0.136055	-7.58482	3.33e-14	1.03e-12	Adunof	blank
AT5G43600	1126.1	550.889	838.494	-1.03143	0.124189	-8.30532	9.96e-17	4.41e-15	Adunof	blank
AT3G28210	1513.56	740.521	1127.04	-1.03127	0.276102	-3.73509	0.00018765	0.00108779	Adunof	blank
AT3G61890	405.722	198.528	302.125	-1.03117	0.28644	-3.59995	0.000318274	0.00173473	Adunof	blank
AT4G34000	379.511	186.031	282.771	-1.02871	0.209201	-4.91731	8.77e-07	8.52e-06	Adunof	blank
AT4G38490	12292.8	6025.51	9159.15	-1.02867	0.159362	-6.45497	1.08e-10	2.09e-09	Adunof	blank
AT5G63790	21727.3	10657.4	16192.3	-1.02765	0.284596	-3.6109	0.000305136	0.00167312	Adunof	blank
AT5G06800	366.116	179.81	272.963	-1.0256	0.17968	-5.70792	1.14e-08	1.58e-07	Adunof	blank
AT3G14070	187.098	91.8668	139.482	-1.02548	0.248173	-4.13211	3.59e-05	0.000248082	Adunof	blank
AT2G26750	9473.01	4661.22	7067.12	-1.0231	0.0875245	-11.6893	1.45e-31	2.84e-29	Adunof	blank
AT3G20340	158.457	78.0631	118.26	-1.02123	0.304092	-3.35831	0.0007842	0.00380862	Adunof	blank
AT1G28190	8876.57	4373.92	6625.25	-1.02105	0.224457	-4.54897	5.39e-06	4.47e-05	Adunof	blank
AT3G08940	41912.7	20676.3	31294.5	-1.01941	0.193122	-5.27858	1.3e-07	1.49e-06	Adunof	blank
AT5G50570	783.311	386.877	585.094	-1.01751	0.307979	-3.30382	0.000953755	0.00451834	Adunof	blank
AT1G33770	756.322	373.616	564.969	-1.01714	0.241168	-4.21755	2.47e-05	0.000176399	Adunof	blank
AT1G18710	326.718	161.548	244.133	-1.01612	0.220486	-4.60856	4.05e-06	3.45e-05	Adunof	blank
AT4G25910	532.288	263.234	397.761	-1.01598	0.298373	-3.40506	0.000661506	0.00327133	Adunof	blank
AT1G17420	32088	15882.2	23985.1	-1.01462	0.249582	-4.06527	4.8e-05	0.000320313	Adunof	blank
AT4G12000	705.08	349.216	527.148	-1.01363	0.376587	-2.69161	0.0071108	0.0255762	Adunof	blank
AT2G46790	787.663	390.061	588.862	-1.01362	0.200622	-5.05241	4.36e-07	4.51e-06	Adunof	blank
AT1G32920	10846.6	5372.47	8109.54	-1.01357	0.187145	-5.41594	6.1e-08	7.45e-07	Adunof	blank
AT4G15800	3227.69	1602.5	2415.09	-1.0102	0.152256	-6.63487	3.25e-11	6.77e-10	Adunof	blank
AT3G22370	6897.69	3425.02	5161.36	-1.00996	0.184326	-5.47922	4.27e-08	5.36e-07	Adunof	blank
AT1G72900	4212.59	2092.34	3152.46	-1.00953	0.199298	-5.06546	4.07e-07	4.24e-06	Adunof	blank
AT3G02730	2899.65	1441.83	2170.74	-1.00796	0.144131	-6.99338	2.68e-12	6.52e-11	Adunof	blank
AT3G02830	459.582	228.593	344.088	-1.00747	0.206691	-4.87429	1.09e-06	1.04e-05	Adunof	blank
AT4G35320	755.495	376.687	566.091	-1.00424	0.351826	-2.85438	0.00431213	0.0166919	Adunof	blank
AT5G24160	3579.84	1788.41	2684.13	-1.00127	0.181061	-5.53002	3.2e-08	4.11e-07	Adunof	blank
AT3G14020	1054.41	527.792	791.102	-0.998279	0.171596	-5.8176	5.97e-09	8.61e-08	Adunof	blank
AT5G56550	1561.35	781.816	1171.59	-0.997979	0.282812	-3.52878	0.000417488	0.00219039	Adunof	blank
AT5G58660	904.683	453.967	679.325	-0.994952	0.148635	-6.69391	2.17e-11	4.66e-10	Adunof	blank
AT4G19450	4698.56	2358.38	3528.47	-0.994379	0.229702	-4.329	1.5e-05	0.00011302	Adunof	blank
AT5G51020	3115.01	1565.3	2340.16	-0.992778	0.124406	-7.98013	1.46e-15	5.59e-14	Adunof	blank
AT4G28750	68057.1	34205.8	51131.4	-0.992504	0.223135	-4.448	8.67e-06	6.88e-05	Adunof	blank
AT3G59140	386.7	194.357	290.528	-0.992378	0.312437	-3.17625	0.0014919	0.00667529	Adunof	blank
AT5G07860	315.456	158.753	237.104	-0.990889	0.292544	-3.38714	0.000706258	0.00346361	Adunof	blank
AT1G23310	80166.6	40362.2	60264.4	-0.989996	0.106843	-9.26591	1.93e-20	1.32e-18	Adunof	blank
AT1G35420	1628.53	820.782	1224.66	-0.988548	0.183877	-5.37614	7.61e-08	9.13e-07	Adunof	blank
AT3G19850	2032.05	1024.98	1528.52	-0.987376	0.359524	-2.74634	0.00602641	0.022238	Adunof	blank
AT5G27690	1030.63	520.163	775.394	-0.986506	0.198612	-4.96699	6.8e-07	6.75e-06	Adunof	blank
AT4G08300	812.168	409.917	611.043	-0.986296	0.350613	-2.81306	0.0049072	0.0186641	Adunof	blank
AT1G52510	4026.62	2034.26	3030.44	-0.985064	0.187703	-5.24799	1.54e-07	1.74e-06	Adunof	blank
AT1G02350	2320.44	1172.9	1746.67	-0.984431	0.231482	-4.25273	2.11e-05	0.000153513	Adunof	blank
AT5G04230	1556.47	786.676	1171.57	-0.984429	0.203018	-4.84896	1.24e-06	1.17e-05	Adunof	blank
AT4G00360	42998.9	21739.4	32369.2	-0.98399	0.259113	-3.79753	0.000146146	0.000869326	Adunof	blank
AT3G61080	1410.99	713.954	1062.47	-0.982834	0.154851	-6.34695	2.2e-10	4.01e-09	Adunof	blank
AT3G04050	134.363	68.0272	101.195	-0.982236	0.272351	-3.6065	0.00031035	0.001698	Adunof	blank
AT3G52870	3448.14	1746.35	2597.25	-0.981402	0.208975	-4.69626	2.65e-06	2.34e-05	Adunof	blank
AT2G48010	817.725	414.203	615.964	-0.981334	0.209944	-4.67428	2.95e-06	2.57e-05	Adunof	blank
AT5G15860	515.968	261.394	388.681	-0.980973	0.173943	-5.63961	1.7e-08	2.28e-07	Adunof	blank
AT2G26080	16581.4	8401.75	12491.6	-0.980815	0.133398	-7.35257	1.94e-13	5.49e-12	Adunof	blank
AT2G15790	290.63	147.292	218.961	-0.980562	0.268608	-3.65053	0.000261699	0.00146049	Adunof	blank
AT3G60510	308.704	156.497	232.601	-0.980244	0.184154	-5.32296	1.02e-07	1.19e-06	Adunof	blank
AT1G09250	2601.34	1318.73	1960.03	-0.980133	0.130505	-7.51032	5.9e-14	1.78e-12	Adunof	blank
AT3G53470	359.607	182.373	270.99	-0.9797	0.217677	-4.5007	6.77e-06	5.51e-05	Adunof	blank
AT4G34020	794.058	402.844	598.451	-0.979198	0.239941	-4.08099	4.48e-05	0.00030131	Adunof	blank
AT5G20190	8073.59	4100.37	6086.98	-0.977432	0.111958	-8.73035	2.54e-18	1.38e-16	Adunof	blank
AT2G30950	39533	20086.3	29809.6	-0.976841	0.108535	-9.00021	2.25e-19	1.38e-17	Adunof	blank
AT1G03340	181.442	92.1873	136.815	-0.976739	0.250383	-3.90098	9.58e-05	0.000595255	Adunof	blank
AT1G70100	1900.5	966.759	1433.63	-0.975273	0.186456	-5.23058	1.69e-07	1.89e-06	Adunof	blank
AT5G10260	102.096	51.9786	77.0373	-0.97485	0.385689	-2.52756	0.0114859	0.0381716	Adunof	blank
AT5G67245	145.769	74.1643	109.967	-0.974801	0.303245	-3.21456	0.00130644	0.0059557	Adunof	blank
AT2G30480	146.924	74.7869	110.855	-0.974665	0.2901	-3.35975	0.000780135	0.00379163	Adunof	blank
AT4G34350	12338.5	6287.85	9313.18	-0.97253	0.0896121	-10.8527	1.94e-27	2.56e-25	Adunof	blank
AT3G61380	199.777	102.06	150.918	-0.968506	0.328049	-2.95232	0.00315393	0.0127936	Adunof	blank
AT2G16790	243.97	124.775	184.372	-0.96774	0.289489	-3.34293	0.000828994	0.0039981	Adunof	blank
AT1G64720	69174	35383.1	52278.5	-0.967173	0.185772	-5.20623	1.93e-07	2.14e-06	Adunof	blank
AT5G42750	280.562	143.777	212.17	-0.965017	0.290897	-3.31739	0.000908634	0.00433633	Adunof	blank
AT5G18140	2152.49	1103.56	1628.03	-0.963892	0.211997	-4.54672	5.45e-06	4.51e-05	Adunof	blank
AT1G53680	3134.23	1607.96	2371.09	-0.962768	0.113387	-8.49101	2.05e-17	9.98e-16	Adunof	blank
AT3G47690	93.4532	47.9242	70.6887	-0.962746	0.373868	-2.5751	0.0100212	0.0340541	Adunof	blank
AT1G55280	538.802	276.481	407.642	-0.962555	0.184456	-5.21834	1.81e-07	2.01e-06	Adunof	blank
AT1G74730	1333.36	684.693	1009.02	-0.961548	0.226741	-4.24073	2.23e-05	0.000161076	Adunof	blank
AT2G38780	280.091	143.808	211.95	-0.961475	0.231761	-4.14856	3.35e-05	0.000232752	Adunof	blank
AT1G01320	8215.05	4219.9	6217.48	-0.961073	0.177752	-5.40681	6.42e-08	7.81e-07	Adunof	blank
AT1G76070	6437.28	3311.68	4874.48	-0.958854	0.1512	-6.34163	2.27e-10	4.13e-09	Adunof	blank
AT1G52040	3118.01	1604.5	2361.25	-0.958452	0.307018	-3.12181	0.00179744	0.0078618	Adunof	blank
AT1G15010	15411.4	7936.31	11673.8	-0.957449	0.220174	-4.34861	1.37e-05	0.000104157	Adunof	blank
AT2G30720	7277.23	3748.18	5512.71	-0.957157	0.160199	-5.97479	2.3e-09	3.56e-08	Adunof	blank
AT2G29670	14127	7280.88	10703.9	-0.956272	0.153777	-6.21856	5.02e-10	8.66e-09	Adunof	blank
AT3G16860	2922.28	1506.74	2214.51	-0.955591	0.222258	-4.29948	1.71e-05	0.000127405	Adunof	blank
AT1G70820	5921.97	3053.84	4487.91	-0.955412	0.156925	-6.08835	1.14e-09	1.87e-08	Adunof	blank
AT5G16400	1002.58	517.05	759.813	-0.955408	0.245701	-3.8885	0.000100867	0.000624017	Adunof	blank
AT2G26530	27126.9	13998.4	20562.7	-0.954448	0.203207	-4.69692	2.64e-06	2.33e-05	Adunof	blank
AT1G52400	18682.9	9652.36	14167.7	-0.95276	0.29909	-3.18553	0.00144489	0.00649101	Adunof	blank
AT1G02850	360.094	186.163	273.128	-0.951915	0.241092	-3.94835	7.87e-05	0.000499455	Adunof	blank
AT4G32250	718.967	371.772	545.37	-0.951539	0.200125	-4.75472	1.99e-06	1.79e-05	Adunof	blank
AT1G49430	3844.33	1988.54	2916.44	-0.951048	0.334824	-2.84045	0.00450506	0.0173484	Adunof	blank
AT4G21445	180.464	93.4276	136.946	-0.950449	0.265991	-3.57324	0.000352588	0.00189245	Adunof	blank
AT4G21390	8166.07	4227.79	6196.93	-0.949711	0.246186	-3.8577	0.00011446	0.000699698	Adunof	blank
AT5G18270	208.652	108.051	158.352	-0.949535	0.39272	-2.41784	0.0156127	0.0493211	Adunof	blank
AT2G15490	4882.08	2528.97	3705.53	-0.948915	0.305689	-3.10419	0.00190803	0.00828232	Adunof	blank
AT3G19900	1715.18	888.833	1302.01	-0.94848	0.120221	-7.88946	3.04e-15	1.1e-13	Adunof	blank
AT5G58650	9541.97	4947.46	7244.71	-0.947614	0.17631	-5.3747	7.67e-08	9.19e-07	Adunof	blank
AT4G23940	424.699	220.537	322.618	-0.945174	0.164532	-5.74463	9.21e-09	1.3e-07	Adunof	blank
AT5G19230	27137.7	14098.2	20618	-0.944783	0.211625	-4.46443	8.03e-06	6.43e-05	Adunof	blank
AT3G44190	1983.87	1030.87	1507.37	-0.944444	0.205554	-4.59464	4.34e-06	3.66e-05	Adunof	blank
AT1G55850	5725.88	2977.34	4351.61	-0.943473	0.123157	-7.66072	1.85e-14	5.96e-13	Adunof	blank
AT2G43120	1518.21	789.754	1153.98	-0.942841	0.171075	-5.51127	3.56e-08	4.54e-07	Adunof	blank
AT2G27080	6592.56	3431.88	5012.22	-0.941854	0.204973	-4.59501	4.33e-06	3.66e-05	Adunof	blank
AT4G26150	241.864	125.947	183.906	-0.940935	0.20352	-4.6233	3.78e-06	3.23e-05	Adunof	blank
AT1G73870	214.841	111.928	163.384	-0.940207	0.389146	-2.41608	0.0156886	0.0495452	Adunof	blank
AT5G19440	5841.3	3049.08	4445.19	-0.937912	0.252556	-3.71368	0.000204265	0.00117057	Adunof	blank
AT2G22990	18977.7	9908.31	14443	-0.93758	0.0888503	-10.5524	4.95e-26	5.65e-24	Adunof	blank
AT4G27700	1412.31	737.643	1074.97	-0.937118	0.223936	-4.18475	2.85e-05	0.00020132	Adunof	blank
AT5G18640	10684.5	5582.32	8133.43	-0.936597	0.0928582	-10.0863	6.35e-24	6.04e-22	Adunof	blank
AT4G01330	744.682	389.202	566.942	-0.936273	0.290327	-3.22489	0.00126021	0.00576724	Adunof	blank
AT1G19450	1166.87	610.651	888.76	-0.934161	0.157512	-5.93074	3.02e-09	4.56e-08	Adunof	blank
AT4G27450	5757.09	3014.07	4385.58	-0.933661	0.169932	-5.49433	3.92e-08	4.97e-07	Adunof	blank
AT4G01030	293.685	153.722	223.704	-0.933521	0.272374	-3.42735	0.000609494	0.00304792	Adunof	blank
AT4G24160	7386.99	3867.64	5627.31	-0.933493	0.131058	-7.12277	1.06e-12	2.74e-11	Adunof	blank
AT1G72510	2714.37	1423	2068.68	-0.931791	0.174718	-5.33311	9.65e-08	1.13e-06	Adunof	blank
AT4G15560	7450.33	3915.79	5683.06	-0.928017	0.106277	-8.73203	2.5e-18	1.36e-16	Adunof	blank
AT1G73100	20143.7	10597.9	15370.8	-0.92654	0.205867	-4.50066	6.77e-06	5.51e-05	Adunof	blank
AT2G26560	139432	73384.1	106408	-0.926017	0.153878	-6.01785	1.77e-09	2.79e-08	Adunof	blank
AT5G41130	1159.01	610.311	884.66	-0.925202	0.181133	-5.10785	3.26e-07	3.46e-06	Adunof	blank
AT1G01600	161.093	84.8766	122.985	-0.924985	0.31446	-2.9415	0.00326627	0.0131774	Adunof	blank
AT5G42270	8815.71	4646.36	6731.03	-0.923948	0.113835	-8.11659	4.79e-16	1.92e-14	Adunof	blank
AT5G55120	4435.04	2337.66	3386.35	-0.923846	0.20118	-4.59214	4.39e-06	3.71e-05	Adunof	blank
AT3G27020	5326.23	2808.91	4067.57	-0.923106	0.124636	-7.4064	1.3e-13	3.77e-12	Adunof	blank
AT1G57680	6977.68	3680.16	5328.92	-0.923003	0.218653	-4.22131	2.43e-05	0.000173848	Adunof	blank
AT1G69360	1196.71	631.277	913.991	-0.92263	0.18474	-4.9942	5.91e-07	5.93e-06	Adunof	blank
AT4G36010	4500.81	2378.07	3439.44	-0.92037	0.276122	-3.3332	0.00085852	0.00412365	Adunof	blank
AT1G74030	782.401	413.412	597.906	-0.920252	0.256739	-3.58439	0.000337869	0.00182516	Adunof	blank
AT2G46510	2478.47	1309.78	1894.13	-0.920069	0.33335	-2.76007	0.00577885	0.0214586	Adunof	blank
AT2G47920	828.635	438.192	633.413	-0.919291	0.23346	-3.93768	8.23e-05	0.000518912	Adunof	blank
AT2G17650	177.597	93.933	135.765	-0.918961	0.259845	-3.53658	0.000405349	0.00213564	Adunof	blank
AT3G19830	2260.69	1196.22	1728.46	-0.918213	0.200406	-4.58177	4.61e-06	3.88e-05	Adunof	blank
AT4G20260	25167.8	13338.2	19253	-0.916024	0.120216	-7.6198	2.54e-14	8e-13	Adunof	blank
AT3G02875	2261.33	1198.67	1730	-0.915744	0.214688	-4.26546	1.99e-05	0.000145915	Adunof	blank
AT4G38370	257.224	136.362	196.793	-0.915514	0.214802	-4.26213	2.02e-05	0.000147779	Adunof	blank
AT1G70290	16249.8	8631.85	12440.8	-0.912698	0.11641	-7.84038	4.49e-15	1.58e-13	Adunof	blank
AT5G45680	379.968	202.143	291.055	-0.910837	0.264252	-3.44685	0.000567168	0.00286411	Adunof	blank
AT3G27925	3877.39	2062.42	2969.91	-0.910784	0.150104	-6.06767	1.3e-09	2.11e-08	Adunof	blank
AT1G52230	19619.3	10438.4	15028.8	-0.910379	0.220094	-4.13632	3.53e-05	0.000243991	Adunof	blank
AT2G06850	4480.64	2384.19	3432.42	-0.910237	0.253002	-3.59775	0.000320983	0.00174712	Adunof	blank
AT3G54050	7918.78	4214.92	6066.85	-0.909768	0.198335	-4.58704	4.5e-06	3.79e-05	Adunof	blank
AT3G19480	240.759	128.186	184.472	-0.908963	0.217353	-4.18197	2.89e-05	0.00020337	Adunof	blank
AT1G07410	96.1163	51.2537	73.685	-0.90764	0.335822	-2.70274	0.00687701	0.0248825	Adunof	blank
AT5G25900	3691.24	1968.31	2829.77	-0.907206	0.100938	-8.98777	2.52e-19	1.53e-17	Adunof	blank
AT4G14210	5123.67	2735.37	3929.52	-0.905431	0.110847	-8.16831	3.13e-16	1.29e-14	Adunof	blank
AT2G47940	5729	3059.58	4394.29	-0.904967	0.128825	-7.02477	2.14e-12	5.32e-11	Adunof	blank
AT3G16570	1306.4	697.982	1002.19	-0.90438	0.240459	-3.76105	0.0001692	0.000991428	Adunof	blank
AT5G14710	533.271	285.011	409.141	-0.903491	0.236377	-3.82224	0.000132244	0.000796004	Adunof	blank
AT5G36790	8112.87	4339.28	6226.07	-0.90275	0.153678	-5.87428	4.25e-09	6.31e-08	Adunof	blank
AT4G26530	3306.28	1770.21	2538.24	-0.901299	0.19251	-4.68182	2.84e-06	2.49e-05	Adunof	blank
AT4G21990	2797.26	1498.33	2147.79	-0.900617	0.162651	-5.53713	3.07e-08	3.95e-07	Adunof	blank
AT5G51970	3649.93	1955.38	2802.66	-0.900415	0.145115	-6.20484	5.48e-10	9.42e-09	Adunof	blank
AT1G51940	813.015	435.688	624.352	-0.900145	0.337104	-2.67023	0.00758004	0.0269022	Adunof	blank
AT2G03710	301.602	161.753	231.678	-0.899345	0.189354	-4.74955	2.04e-06	1.84e-05	Adunof	blank
AT2G23390	1241.74	665.792	953.766	-0.899179	0.222602	-4.03941	5.36e-05	0.000354349	Adunof	blank
AT2G26640	447.023	239.754	343.388	-0.89907	0.267106	-3.36597	0.000762742	0.0037179	Adunof	blank
AT5G50920	81866.4	43905.9	62886.2	-0.898853	0.107817	-8.3368	7.63e-17	3.45e-15	Adunof	blank
AT3G17040	1424.7	764.295	1094.5	-0.898514	0.144841	-6.20344	5.52e-10	9.5e-09	Adunof	blank
AT1G49380	349.031	187.289	268.16	-0.897992	0.226486	-3.9649	7.34e-05	0.000470362	Adunof	blank
AT2G44500	4274.07	2293.79	3283.93	-0.897817	0.165083	-5.43857	5.37e-08	6.64e-07	Adunof	blank
AT5G01820	2474.16	1327.86	1901.01	-0.897758	0.191405	-4.69035	2.73e-06	2.4e-05	Adunof	blank
AT5G47020	3182.28	1709.16	2445.72	-0.896854	0.134052	-6.69033	2.23e-11	4.75e-10	Adunof	blank
AT5G56860	315.336	169.452	242.394	-0.896192	0.288281	-3.10874	0.00187886	0.00817692	Adunof	blank
AT1G29300	530.785	285.17	407.978	-0.896137	0.28458	-3.14898	0.00163839	0.00724671	Adunof	blank
AT1G59840	343.867	184.878	264.373	-0.895203	0.268632	-3.33245	0.000860845	0.00413383	Adunof	blank
AT1G67740	29142.2	15681.6	22411.9	-0.894037	0.195832	-4.56533	4.99e-06	4.16e-05	Adunof	blank
AT1G28100	628.769	338.45	483.609	-0.89387	0.23424	-3.81604	0.000135613	0.000812906	Adunof	blank
AT1G15180	1950.95	1050.09	1500.52	-0.89371	0.152635	-5.8552	4.76e-09	7.02e-08	Adunof	blank
AT4G31115	629.822	339.138	484.48	-0.893184	0.178599	-5.00105	5.7e-07	5.75e-06	Adunof	blank
AT5G23120	8422.67	4535.76	6479.22	-0.892915	0.118593	-7.52924	5.1e-14	1.55e-12	Adunof	blank
AT1G51950	1973.81	1062.96	1518.38	-0.892815	0.155824	-5.72963	1.01e-08	1.41e-07	Adunof	blank
AT3G03150	11020.4	5936.29	8478.36	-0.892549	0.149752	-5.96017	2.52e-09	3.87e-08	Adunof	blank
AT2G48030	1498.58	807.85	1153.22	-0.89152	0.289951	-3.07473	0.00210694	0.00903044	Adunof	blank
AT1G72940	1288.37	694.539	991.456	-0.891195	0.155736	-5.72248	1.05e-08	1.46e-07	Adunof	blank
AT5G41050	275.244	148.712	211.978	-0.888193	0.258635	-3.43416	0.000594385	0.00298264	Adunof	blank
AT2G34620	79.1073	42.7437	60.9255	-0.888119	0.30982	-2.86656	0.00414956	0.0161555	Adunof	blank
AT1G15820	20387.4	11030.5	15708.9	-0.886181	0.222403	-3.98458	6.76e-05	0.000437638	Adunof	blank
AT4G34710	26394.6	14283.6	20339.1	-0.885872	0.22033	-4.02066	5.8e-05	0.000380886	Adunof	blank
AT4G10340	96094.1	52006.1	74050.1	-0.885767	0.229536	-3.85895	0.000113875	0.000696336	Adunof	blank
AT3G21070	4004.95	2168	3086.47	-0.885375	0.277543	-3.19005	0.00142249	0.00640615	Adunof	blank
AT4G32070	3010.06	1629.61	2319.83	-0.885236	0.233863	-3.78528	0.000153537	0.000908138	Adunof	blank
AT1G80200	915.888	495.929	705.908	-0.885069	0.170475	-5.19179	2.08e-07	2.29e-06	Adunof	blank
AT5G14780	40873.4	22132.2	31502.8	-0.885018	0.137266	-6.44746	1.14e-10	2.19e-09	Adunof	blank
AT2G15580	1886.04	1021.5	1453.77	-0.884603	0.204262	-4.33073	1.49e-05	0.000112221	Adunof	blank
AT2G43535	2105.63	1140.82	1623.22	-0.88413	0.249017	-3.55049	0.000384516	0.00203872	Adunof	blank
AT1G12800	2672	1448.02	2060.01	-0.883791	0.157022	-5.62844	1.82e-08	2.42e-07	Adunof	blank
AT4G32350	1323.04	717.032	1020.04	-0.883669	0.137261	-6.43789	1.21e-10	2.32e-09	Adunof	blank
AT3G13750	94395.3	51209.5	72802.4	-0.882304	0.199252	-4.42808	9.51e-06	7.48e-05	Adunof	blank
AT2G45560	1284.14	696.739	990.437	-0.882133	0.240375	-3.66982	0.00024272	0.00136789	Adunof	blank
AT1G62320	530.705	288.15	409.427	-0.880949	0.312288	-2.82095	0.0047881	0.0182561	Adunof	blank
AT2G45400	150.377	81.6442	116.01	-0.880641	0.303649	-2.90019	0.00372936	0.014735	Adunof	blank
AT3G11750	108.033	58.7188	83.376	-0.880466	0.348891	-2.52361	0.0116156	0.0385578	Adunof	blank
AT2G36780	663.525	360.615	512.07	-0.879612	0.21636	-4.0655	4.79e-05	0.000320112	Adunof	blank
AT5G53420	1101.98	599.006	850.492	-0.879399	0.242758	-3.62254	0.000291722	0.00160508	Adunof	blank
AT2G47260	503.655	273.776	388.715	-0.879321	0.334381	-2.62969	0.0085462	0.0298351	Adunof	blank
AT2G01860	914.442	497.197	705.819	-0.879202	0.214071	-4.10706	4.01e-05	0.000273123	Adunof	blank
AT4G12080	238.136	129.51	183.823	-0.879155	0.270461	-3.25058	0.0011517	0.00534996	Adunof	blank
AT1G06680	48597.5	26426.1	37511.8	-0.878921	0.251617	-3.49309	0.000477459	0.00246	Adunof	blank
AT2G23290	865.731	471.067	668.399	-0.878248	0.20083	-4.3731	1.22e-05	9.42e-05	Adunof	blank
AT2G05540	16140.4	8783.95	12462.2	-0.877739	0.137344	-6.39082	1.65e-10	3.08e-09	Adunof	blank
AT1G25550	9135.43	4972.58	7054.01	-0.87745	0.1713	-5.1223	3.02e-07	3.22e-06	Adunof	blank
AT1G17060	1137.79	619.961	878.875	-0.876076	0.163428	-5.36062	8.29e-08	9.87e-07	Adunof	blank
AT3G21230	35431.7	19307.1	27369.4	-0.8759	0.256031	-3.42107	0.000623763	0.00311307	Adunof	blank
AT2G26690	495.019	269.886	382.452	-0.87484	0.185263	-4.72215	2.33e-06	2.08e-05	Adunof	blank
AT5G59250	2510.96	1369.43	1940.2	-0.874689	0.135892	-6.43665	1.22e-10	2.34e-09	Adunof	blank
AT3G52072	540.929	295.284	418.107	-0.873532	0.232554	-3.75626	0.000172471	0.00100795	Adunof	blank
AT1G80840	21315.9	11638.3	16477.1	-0.873039	0.226792	-3.84952	0.000118352	0.000721511	Adunof	blank
AT2G25900	2595.75	1418.38	2007.07	-0.871981	0.201718	-4.32278	1.54e-05	0.000115825	Adunof	blank
AT2G37970	614.51	335.903	475.207	-0.871191	0.302208	-2.88275	0.00394221	0.0154659	Adunof	blank
AT5G28840	10734.7	5870.64	8302.66	-0.87071	0.11713	-7.43372	1.06e-13	3.1e-12	Adunof	blank
AT3G17800	8795.02	4809.98	6802.5	-0.870639	0.146006	-5.96303	2.48e-09	3.81e-08	Adunof	blank
AT1G17260	114.747	62.7491	88.7483	-0.870456	0.302375	-2.87873	0.00399284	0.0156248	Adunof	blank
AT3G58990	899.902	492.227	696.064	-0.870309	0.303284	-2.86962	0.00410968	0.0160195	Adunof	blank
AT2G43550	633.158	346.745	489.951	-0.868548	0.231433	-3.75292	0.00017479	0.00101957	Adunof	blank
AT4G18440	6668.63	3654.34	5161.49	-0.867735	0.210927	-4.11391	3.89e-05	0.00026638	Adunof	blank
AT3G47470	115981	63564.3	89772.8	-0.867601	0.209517	-4.14095	3.46e-05	0.000240155	Adunof	blank
AT3G14870	273.569	150.121	211.845	-0.865161	0.27255	-3.17432	0.00150189	0.0067155	Adunof	blank
AT1G12250	1334.77	733.015	1033.89	-0.864715	0.179108	-4.82789	1.38e-06	1.29e-05	Adunof	blank
AT1G32090	958.577	526.565	742.571	-0.864453	0.148225	-5.83202	5.48e-09	7.94e-08	Adunof	blank
AT2G34450	170.925	93.8873	132.406	-0.864084	0.222422	-3.88489	0.000102378	0.00063278	Adunof	blank
AT3G21790	1774.4	975.457	1374.93	-0.863182	0.164747	-5.23944	1.61e-07	1.81e-06	Adunof	blank
AT3G01370	1565.5	860.583	1213.04	-0.863127	0.123209	-7.00541	2.46e-12	6.02e-11	Adunof	blank
AT1G15410	816.446	448.862	632.654	-0.863084	0.264642	-3.26133	0.00110892	0.00517159	Adunof	blank
AT5G06220	2771.48	1523.75	2147.62	-0.862981	0.133971	-6.44156	1.18e-10	2.27e-09	Adunof	blank
AT1G48745	538.89	296.451	417.67	-0.862406	0.246248	-3.50219	0.000461455	0.00238367	Adunof	blank
AT1G61520	104954	57729.2	81341.6	-0.862386	0.210901	-4.08906	4.33e-05	0.000292391	Adunof	blank
AT1G11440	421.853	232.083	326.968	-0.861942	0.177873	-4.84583	1.26e-06	1.18e-05	Adunof	blank
AT3G12145	698.515	384.313	541.414	-0.861873	0.339958	-2.53524	0.0112372	0.0375112	Adunof	blank
AT1G02475	2550.32	1403.63	1976.98	-0.861525	0.18589	-4.6346	3.58e-06	3.07e-05	Adunof	blank
AT1G60690	116.453	64.0597	90.2566	-0.861493	0.31656	-2.72142	0.00650026	0.0237161	Adunof	blank
AT1G30380	12994.4	7154.58	10074.5	-0.860952	0.198473	-4.33787	1.44e-05	0.000108841	Adunof	blank
AT1G17220	7090.74	3904.44	5497.59	-0.860801	0.126251	-6.81817	9.22e-12	2.1e-10	Adunof	blank
AT1G75250	554.343	305.461	429.902	-0.85947	0.232498	-3.69668	0.000218441	0.00124258	Adunof	blank
AT4G19540	4398.14	2424.99	3411.57	-0.85894	0.259968	-3.30402	0.000953095	0.00451628	Adunof	blank
AT1G14290	2008.93	1107.76	1558.35	-0.85886	0.247686	-3.46754	0.000525244	0.00267801	Adunof	blank
AT1G66890	352.521	194.467	273.494	-0.857968	0.260544	-3.29298	0.000991306	0.00467856	Adunof	blank
AT3G15850	4687.93	2592.15	3640.04	-0.854837	0.23422	-3.64972	0.000262523	0.00146427	Adunof	blank
AT1G28600	4721.24	2614.97	3668.11	-0.852318	0.210443	-4.05012	5.12e-05	0.000340084	Adunof	blank
AT5G25990	146.134	80.9576	113.546	-0.851868	0.255864	-3.32938	0.000870384	0.00417165	Adunof	blank
AT2G47190	3170.03	1758.27	2464.15	-0.850328	0.241032	-3.52786	0.000418926	0.00219564	Adunof	blank
AT1G58030	5515.75	3059.48	4287.61	-0.850249	0.108998	-7.80056	6.16e-15	2.11e-13	Adunof	blank
AT2G21340	1503.68	834.126	1168.9	-0.850063	0.126408	-6.72478	1.76e-11	3.84e-10	Adunof	blank
AT1G53090	312.938	173.635	243.287	-0.849448	0.310571	-2.73512	0.00623579	0.0228885	Adunof	blank
AT3G11170	39629.6	22010.4	30820	-0.848397	0.127676	-6.64495	3.03e-11	6.33e-10	Adunof	blank
AT5G19380	809.449	449.701	629.575	-0.847694	0.148409	-5.71187	1.12e-08	1.55e-07	Adunof	blank
AT2G29650	4132.98	2299.72	3216.35	-0.845719	0.174624	-4.84308	1.28e-06	1.2e-05	Adunof	blank
AT3G51970	187.942	104.618	146.28	-0.845069	0.281121	-3.00607	0.0026465	0.0109794	Adunof	blank
AT3G13740	2047.32	1140.26	1593.79	-0.844454	0.226147	-3.7341	0.000188388	0.0010908	Adunof	blank
AT5G38710	8994.02	5009.06	7001.54	-0.84441	0.298295	-2.83079	0.00464328	0.0178055	Adunof	blank
AT1G63090	3566	1986.47	2776.24	-0.844049	0.198154	-4.25955	2.05e-05	0.00014928	Adunof	blank
AT4G27290	127.418	71.0024	99.2104	-0.843885	0.279969	-3.01421	0.00257647	0.01074	Adunof	blank
AT5G53490	2853.39	1590.73	2222.06	-0.843046	0.178101	-4.73352	2.21e-06	1.98e-05	Adunof	blank
AT3G61390	217.437	121.259	169.348	-0.842656	0.338343	-2.49054	0.012755	0.0416713	Adunof	blank
AT1G49730	856.045	477.422	666.733	-0.842578	0.325334	-2.58988	0.00960089	0.0329607	Adunof	blank
AT5G04490	2694.32	1502.79	2098.55	-0.84228	0.136908	-6.15217	7.64e-10	1.28e-08	Adunof	blank
AT1G74880	3975.6	2217.44	3096.52	-0.842234	0.187649	-4.48835	7.18e-06	5.81e-05	Adunof	blank
AT3G55646	768.164	428.437	598.3	-0.842115	0.233337	-3.609	0.000307375	0.00168355	Adunof	blank
AT2G30150	17627.4	9834.11	13730.8	-0.841953	0.20893	-4.02983	5.58e-05	0.000367414	Adunof	blank
AT2G35260	4882.84	2726.78	3804.81	-0.840545	0.151296	-5.55561	2.77e-08	3.58e-07	Adunof	blank
AT2G25605	448.738	250.978	349.858	-0.838684	0.201514	-4.16191	3.16e-05	0.000220468	Adunof	blank
AT5G35170	7316.15	4093.1	5704.62	-0.837858	0.0820992	-10.2054	1.87e-24	1.92e-22	Adunof	blank
AT1G18810	670.233	375.364	522.798	-0.836639	0.243962	-3.42938	0.000604964	0.00302829	Adunof	blank
AT1G79270	1654.26	926.395	1290.33	-0.836404	0.287457	-2.90967	0.00361815	0.0143545	Adunof	blank
AT3G29185	468.462	262.432	365.447	-0.836132	0.224407	-3.72596	0.000194571	0.00112177	Adunof	blank
AT4G00430	2383.84	1335.42	1859.63	-0.835981	0.341466	-2.44821	0.0143566	0.0459829	Adunof	blank
AT3G56940	17796.3	9972.24	13884.3	-0.835594	0.133139	-6.27613	3.47e-10	6.14e-09	Adunof	blank
AT5G10300	1744.05	977.459	1360.76	-0.835258	0.2874	-2.90626	0.00365776	0.0144859	Adunof	blank
AT5G64890	1052.12	590.183	821.15	-0.833946	0.234811	-3.55156	0.000382959	0.00203208	Adunof	blank
AT5G47860	8166.4	4581.27	6373.83	-0.833942	0.165233	-5.04708	4.49e-07	4.63e-06	Adunof	blank
AT2G34860	3368.86	1890.9	2629.88	-0.833154	0.128692	-6.47404	9.54e-11	1.86e-09	Adunof	blank
AT1G61065	156.269	87.7519	122.01	-0.832423	0.275448	-3.02207	0.00251054	0.0104981	Adunof	blank
AT4G31360	84.096	47.2861	65.6911	-0.831011	0.326277	-2.54695	0.0108668	0.0364463	Adunof	blank
AT2G36830	9485.25	5332.61	7408.93	-0.830843	0.304597	-2.72768	0.00637811	0.0233554	Adunof	blank
AT1G18730	1396.09	785.337	1090.72	-0.829933	0.139728	-5.93964	2.86e-09	4.34e-08	Adunof	blank
AT2G46780	401.953	226.165	314.059	-0.829765	0.301026	-2.75645	0.00584318	0.021666	Adunof	blank
AT3G27190	693.715	390.283	541.999	-0.829756	0.209722	-3.95646	7.61e-05	0.000484179	Adunof	blank
AT4G12800	113686	63967.1	88826.5	-0.829651	0.184229	-4.50336	6.69e-06	5.45e-05	Adunof	blank
AT3G08670	1673.86	942.327	1308.09	-0.828939	0.257709	-3.21657	0.00129734	0.00591726	Adunof	blank
AT3G25740	1008.3	567.716	788.007	-0.828714	0.141231	-5.86781	4.42e-09	6.53e-08	Adunof	blank
AT2G35130	132.844	74.7961	103.82	-0.82852	0.25948	-3.193	0.00140804	0.00634962	Adunof	blank
AT3G61900	139.539	78.5765	109.058	-0.828151	0.303852	-2.7255	0.00642037	0.0234716	Adunof	blank
AT1G08380	32757.4	18455	25606.2	-0.82781	0.214222	-3.86426	0.000111426	0.000683445	Adunof	blank
AT5G66570	135270	76209	105740	-0.827809	0.188516	-4.39119	1.13e-05	8.73e-05	Adunof	blank
AT2G29460	3443.25	1940.23	2691.74	-0.827526	0.318633	-2.59711	0.0094012	0.0323527	Adunof	blank
AT4G26850	5695.85	3209.63	4452.74	-0.827495	0.21604	-3.83029	0.000127993	0.000773241	Adunof	blank
AT1G44790	1443.96	814.232	1129.09	-0.826335	0.130323	-6.34067	2.29e-10	4.15e-09	Adunof	blank
AT2G04110	722.374	407.427	564.9	-0.826205	0.160429	-5.14999	2.61e-07	2.81e-06	Adunof	blank
AT5G41620	182.313	102.892	142.603	-0.825533	0.307947	-2.68077	0.00734536	0.0262224	Adunof	blank
AT5G23860	1342.97	759.202	1051.09	-0.823052	0.169624	-4.85222	1.22e-06	1.15e-05	Adunof	blank
AT1G78780	265.421	150.012	207.716	-0.822901	0.235662	-3.49186	0.000479665	0.00246947	Adunof	blank
AT2G03350	547.468	309.575	428.522	-0.8227	0.296355	-2.77606	0.00550213	0.020572	Adunof	blank
AT2G21540	1386.84	784.449	1085.64	-0.822155	0.261	-3.15002	0.0016326	0.00722268	Adunof	blank
AT4G30950	11782.5	6665.42	9223.96	-0.821884	0.12952	-6.34562	2.22e-10	4.04e-09	Adunof	blank
AT5G24470	16336.1	9242.93	12789.5	-0.82164	0.11989	-6.8533	7.22e-12	1.66e-10	Adunof	blank
AT5G27760	5796.26	3280.97	4538.62	-0.820955	0.173688	-4.72661	2.28e-06	2.04e-05	Adunof	blank
AT1G56700	1960.29	1110.11	1535.2	-0.820468	0.134052	-6.12052	9.33e-10	1.55e-08	Adunof	blank
AT1G22403	664.967	376.639	520.803	-0.820096	0.147656	-5.55409	2.79e-08	3.61e-07	Adunof	blank
AT4G20970	4586.78	2600.19	3593.48	-0.818873	0.251658	-3.25392	0.00113826	0.00529122	Adunof	blank
AT1G51400	3973.1	2252.62	3112.86	-0.818701	0.229264	-3.571	0.000355616	0.00190768	Adunof	blank
AT1G20560	522.701	296.406	409.553	-0.818611	0.180365	-4.53862	5.66e-06	4.66e-05	Adunof	blank
AT1G69760	5772.08	3275.61	4523.84	-0.817334	0.0881018	-9.27715	1.74e-20	1.2e-18	Adunof	blank
AT1G75840	1022.3	580.339	801.319	-0.816976	0.164193	-4.97569	6.5e-07	6.49e-06	Adunof	blank
AT3G43720	5081.37	2887.21	3984.29	-0.815575	0.188179	-4.33403	1.46e-05	0.000110632	Adunof	blank
AT1G13820	756.413	429.821	593.117	-0.815363	0.183083	-4.45352	8.45e-06	6.72e-05	Adunof	blank
AT1G72125	1075.24	611.715	843.476	-0.813694	0.227143	-3.5823	0.000340581	0.00183833	Adunof	blank
AT1G75690	2041.25	1162.28	1601.76	-0.812547	0.210424	-3.86147	0.000112705	0.000690021	Adunof	blank
AT2G41890	953.367	542.906	748.136	-0.812201	0.15895	-5.1098	3.22e-07	3.43e-06	Adunof	blank
AT5G10830	1005.5	572.726	789.112	-0.812014	0.189638	-4.28192	1.85e-05	0.000136569	Adunof	blank
AT4G28080	3547.77	2021.38	2784.57	-0.81157	0.171594	-4.72958	2.25e-06	2.01e-05	Adunof	blank
AT2G47160	356.737	203.301	280.019	-0.811147	0.253297	-3.20235	0.00136309	0.00618588	Adunof	blank
AT5G08130	4392.79	2505.8	3449.3	-0.809847	0.202882	-3.99171	6.56e-05	0.000425243	Adunof	blank
AT1G74370	110.086	62.8268	86.4566	-0.809677	0.317415	-2.55085	0.0107461	0.0361085	Adunof	blank
AT1G73965	257.975	147.271	202.623	-0.80899	0.277062	-2.91989	0.00350156	0.0139916	Adunof	blank
AT1G68550	478.306	273.162	375.734	-0.808425	0.215474	-3.75185	0.000175538	0.00102319	Adunof	blank
AT3G01410	160.064	91.5326	125.798	-0.806947	0.314925	-2.56235	0.0103967	0.0351162	Adunof	blank
AT3G23870	158.539	90.6947	124.617	-0.805464	0.267363	-3.01262	0.00259	0.0107852	Adunof	blank
AT5G13500	14933.6	8549.47	11741.5	-0.804653	0.120709	-6.66604	2.63e-11	5.52e-10	Adunof	blank
AT1G01580	205.954	117.925	161.939	-0.804398	0.202658	-3.96924	7.21e-05	0.000462609	Adunof	blank
AT3G10230	1872.91	1072.48	1472.7	-0.804305	0.148807	-5.40501	6.48e-08	7.88e-07	Adunof	blank
AT3G57930	203.35	116.471	159.91	-0.804196	0.273229	-2.9433	0.00324732	0.0131141	Adunof	blank
AT5G54600	9080.43	5200.33	7140.38	-0.804163	0.171895	-4.67822	2.89e-06	2.53e-05	Adunof	blank
AT1G03630	759.092	435.716	597.404	-0.800914	0.232401	-3.44626	0.000568398	0.00286887	Adunof	blank
AT2G45340	435.671	250.137	342.904	-0.800794	0.223985	-3.57522	0.000349937	0.00187922	Adunof	blank
AT2G46340	6349.78	3647.75	4998.76	-0.799693	0.187473	-4.26565	1.99e-05	0.000145896	Adunof	blank
AT5G19140	97632.4	56113.3	76872.8	-0.799014	0.136869	-5.8378	5.29e-09	7.71e-08	Adunof	blank
AT3G24550	8259.54	4747.53	6503.53	-0.798874	0.118805	-6.72422	1.77e-11	3.85e-10	Adunof	blank
AT5G60310	11647.7	6695.29	9171.51	-0.798834	0.083261	-9.59433	8.45e-22	6.81e-20	Adunof	blank
AT4G03510	7779.33	4477.49	6128.41	-0.796972	0.295041	-2.70122	0.00690852	0.0249701	Adunof	blank
AT4G34588	554.687	319.36	437.024	-0.796431	0.267814	-2.97382	0.00294117	0.012023	Adunof	blank
AT5G62520	836.491	482.06	659.275	-0.795164	0.214132	-3.71343	0.000204471	0.00117142	Adunof	blank
AT1G79680	7002.54	4036.72	5519.63	-0.794666	0.300428	-2.64511	0.00816632	0.0286842	Adunof	blank
AT1G56060	1913.63	1103.09	1508.36	-0.794647	0.281545	-2.82245	0.00476575	0.0181882	Adunof	blank
AT2G22240	620.248	357.629	488.939	-0.794149	0.170096	-4.66882	3.03e-06	2.64e-05	Adunof	blank
AT1G11860	3799.74	2191.62	2995.68	-0.793881	0.140071	-5.6677	1.45e-08	1.97e-07	Adunof	blank
AT1G55160	1201.04	693.099	947.071	-0.793298	0.171946	-4.61365	3.96e-06	3.37e-05	Adunof	blank
AT4G20130	391.4	226.005	308.702	-0.792537	0.17786	-4.45595	8.35e-06	6.65e-05	Adunof	blank
AT2G46240	1257.11	725.98	991.544	-0.792076	0.115293	-6.8701	6.42e-12	1.48e-10	Adunof	blank
AT5G13550	5352.96	3092.25	4222.61	-0.791654	0.137746	-5.7472	9.07e-09	1.28e-07	Adunof	blank
AT3G15354	244.871	141.497	193.184	-0.791403	0.23589	-3.35497	0.000793739	0.00384564	Adunof	blank
AT3G19990	7481.87	4324.4	5903.13	-0.790856	0.137011	-5.77219	7.82e-09	1.11e-07	Adunof	blank
AT2G43060	1971.1	1139.79	1555.44	-0.790301	0.184241	-4.2895	1.79e-05	0.000132575	Adunof	blank
AT5G01220	2408.22	1392.83	1900.52	-0.789865	0.151257	-5.22199	1.77e-07	1.97e-06	Adunof	blank
AT1G09415	291.318	168.457	229.887	-0.789801	0.295647	-2.67143	0.00755287	0.0268295	Adunof	blank
AT5G14260	4843.11	2801.68	3822.39	-0.789595	0.116858	-6.75686	1.41e-11	3.13e-10	Adunof	blank
AT3G13065	3013.49	1743.86	2378.67	-0.789166	0.215272	-3.66591	0.00024646	0.00138469	Adunof	blank
AT5G64230	463.099	268.515	365.807	-0.786355	0.24598	-3.19682	0.00138951	0.00627994	Adunof	blank
AT1G73020	448.886	260.301	354.593	-0.786234	0.177144	-4.43839	9.06e-06	7.16e-05	Adunof	blank
AT3G02510	361.94	209.964	285.952	-0.785368	0.209103	-3.75589	0.000172727	0.00100892	Adunof	blank
AT1G22850	3171.53	1842.18	2506.85	-0.783819	0.129342	-6.06007	1.36e-09	2.2e-08	Adunof	blank
AT1G07720	2737.8	1590.3	2164.05	-0.783743	0.312318	-2.50944	0.0120923	0.0398764	Adunof	blank
AT3G05220	8586.24	4988.72	6787.48	-0.783352	0.165734	-4.72655	2.28e-06	2.04e-05	Adunof	blank
AT3G61550	539.933	313.944	426.938	-0.782506	0.149457	-5.23564	1.64e-07	1.84e-06	Adunof	blank
AT2G40000	71221.1	41424.1	56322.6	-0.781827	0.157843	-4.95319	7.3e-07	7.21e-06	Adunof	blank
AT1G31190	1114.93	648.541	881.736	-0.781531	0.163445	-4.78162	1.74e-06	1.59e-05	Adunof	blank
AT3G53420	7131.16	4150.45	5640.8	-0.78086	0.215888	-3.61697	0.000298071	0.00163751	Adunof	blank
AT5G52100	266.214	154.987	210.601	-0.780791	0.27059	-2.88552	0.00390769	0.0153816	Adunof	blank
AT1G53730	1981.13	1153.49	1567.31	-0.780399	0.280183	-2.78532	0.00534743	0.0200871	Adunof	blank
AT2G35060	1238.84	721.37	980.103	-0.780168	0.169739	-4.59628	4.3e-06	3.64e-05	Adunof	blank
AT1G51100	154.11	89.7869	121.948	-0.779617	0.317619	-2.45456	0.0141056	0.0452873	Adunof	blank
AT5G64240	6428.86	3745.05	5086.95	-0.779549	0.202309	-3.85326	0.000116555	0.000711636	Adunof	blank
AT4G30993	804.746	469.044	636.895	-0.778945	0.213122	-3.65493	0.000257249	0.00143901	Adunof	blank
AT1G18460	719.544	419.412	569.478	-0.77883	0.129355	-6.02088	1.73e-09	2.75e-08	Adunof	blank
AT1G25450	1351.48	787.849	1069.66	-0.77863	0.304785	-2.55468	0.0106284	0.0357963	Adunof	blank
AT5G61780	21751.4	12681.7	17216.5	-0.778362	0.106395	-7.31578	2.56e-13	7.12e-12	Adunof	blank
AT5G22800	1540.77	898.344	1219.56	-0.778314	0.14252	-5.46108	4.73e-08	5.91e-07	Adunof	blank
AT5G05890	145.767	85.074	115.42	-0.777191	0.321901	-2.41438	0.0157622	0.0497383	Adunof	blank
AT1G67700	6104.79	3562.23	4833.51	-0.777161	0.137736	-5.64241	1.68e-08	2.25e-07	Adunof	blank
AT2G45210	1565.3	913.574	1239.44	-0.776937	0.182126	-4.26594	1.99e-05	0.000145868	Adunof	blank
AT1G78270	1967.47	1148.46	1557.97	-0.776719	0.244331	-3.17896	0.00147802	0.0066191	Adunof	blank
AT1G02560	17481.7	10207.9	13844.8	-0.776161	0.144251	-5.38063	7.42e-08	8.92e-07	Adunof	blank
AT4G13250	5771.29	3370.33	4570.81	-0.776024	0.203032	-3.82218	0.000132277	0.000796004	Adunof	blank
AT3G02580	1293.44	755.523	1024.48	-0.775772	0.140633	-5.5163	3.46e-08	4.42e-07	Adunof	blank
AT1G76490	22022.9	12871.6	17447.3	-0.77482	0.143548	-5.39763	6.75e-08	8.18e-07	Adunof	blank
AT4G13180	4650.49	2718.44	3684.47	-0.774593	0.252059	-3.07306	0.00211875	0.00907914	Adunof	blank
AT3G50900	5793.04	3386.85	4589.94	-0.774368	0.254203	-3.04626	0.00231704	0.00981146	Adunof	blank
AT4G19880	8772.86	5129.84	6951.35	-0.774135	0.129941	-5.9576	2.56e-09	3.93e-08	Adunof	blank
AT5G07020	3390.69	1982.91	2686.8	-0.773966	0.184362	-4.19808	2.69e-05	0.000190823	Adunof	blank
AT2G14170	6403.08	3744.68	5073.88	-0.773901	0.095011	-8.14539	3.78e-16	1.54e-14	Adunof	blank
AT5G57960	573.325	335.355	454.34	-0.773526	0.15028	-5.14723	2.64e-07	2.85e-06	Adunof	blank
AT4G20860	136185	79679.2	107932	-0.773288	0.174037	-4.44325	8.86e-06	7.01e-05	Adunof	blank
AT3G24480	2872.02	1680.75	2276.38	-0.773021	0.245259	-3.15186	0.00162234	0.00718047	Adunof	blank
AT2G43700	177.603	103.956	140.78	-0.772691	0.208277	-3.70993	0.000207318	0.00118637	Adunof	blank
AT3G46780	17339.9	10150.5	13745.2	-0.772539	0.206501	-3.7411	0.000183217	0.00106479	Adunof	blank
AT5G11950	1490.26	872.981	1181.62	-0.771461	0.122201	-6.31303	2.74e-10	4.9e-09	Adunof	blank
AT5G64040	13837.7	8106.76	10972.2	-0.771409	0.245685	-3.13983	0.00169046	0.00744582	Adunof	blank
AT1G62750	4032.37	2362.44	3197.41	-0.771333	0.150243	-5.1339	2.84e-07	3.04e-06	Adunof	blank
AT5G64750	48952.4	28682.5	38817.5	-0.771208	0.188719	-4.08653	4.38e-05	0.00029539	Adunof	blank
AT1G32060	13238.9	7761.09	10500	-0.770453	0.162376	-4.74487	2.09e-06	1.88e-05	Adunof	blank
AT1G22370	719.991	422.172	571.082	-0.770081	0.214614	-3.58822	0.000332939	0.00180096	Adunof	blank
AT1G12900	5399.51	3168.33	4283.92	-0.769117	0.186702	-4.11948	3.8e-05	0.000260903	Adunof	blank
AT1G01490	10581.5	6211.21	8396.38	-0.768608	0.120548	-6.37595	1.82e-10	3.36e-09	Adunof	blank
AT5G43260	1775.16	1042.48	1408.82	-0.767852	0.100784	-7.61881	2.56e-14	8.05e-13	Adunof	blank
AT3G16140	36533.8	21456.2	28995	-0.767838	0.155021	-4.95311	7.3e-07	7.21e-06	Adunof	blank
AT1G10830	1269.08	746.132	1007.6	-0.766289	0.177303	-4.32192	1.55e-05	0.000116226	Adunof	blank
AT5G05930	3003.26	1765.95	2384.6	-0.766148	0.105792	-7.242	4.42e-13	1.2e-11	Adunof	blank
AT1G14130	212.672	125.165	168.919	-0.764277	0.272341	-2.80632	0.00501108	0.018998	Adunof	blank
AT3G27330	357.516	210.547	284.032	-0.763428	0.273402	-2.79233	0.00523305	0.0197314	Adunof	blank
AT3G23170	724.367	426.738	575.553	-0.76319	0.178523	-4.27503	1.91e-05	0.000140242	Adunof	blank
AT4G35630	6745.36	3974.78	5360.07	-0.76301	0.255677	-2.98428	0.00284249	0.0116695	Adunof	blank
AT2G31070	2157.94	1271.66	1714.8	-0.762972	0.211314	-3.61061	0.000305478	0.00167408	Adunof	blank
AT3G63490	15846.6	9344.13	12595.3	-0.76204	0.142052	-5.36451	8.12e-08	9.69e-07	Adunof	blank
AT3G61260	8441.87	4977.95	6709.91	-0.762024	0.157353	-4.84276	1.28e-06	1.2e-05	Adunof	blank
AT1G75270	1161.51	685.415	923.461	-0.760846	0.115016	-6.61513	3.71e-11	7.68e-10	Adunof	blank
AT1G20020	13887.3	8199.74	11043.5	-0.760106	0.113985	-6.66848	2.58e-11	5.44e-10	Adunof	blank
AT1G10700	4423.43	2612.31	3517.87	-0.759771	0.167363	-4.53964	5.63e-06	4.64e-05	Adunof	blank
AT3G60150	234.118	138.395	186.257	-0.758828	0.219552	-3.45626	0.000547731	0.00277713	Adunof	blank
AT1G23052	319.094	188.634	253.864	-0.758606	0.282275	-2.68747	0.00719952	0.0258028	Adunof	blank
AT1G63970	1498.13	886.317	1192.22	-0.75728	0.179425	-4.22059	2.44e-05	0.000174345	Adunof	blank
AT1G23050	318.763	188.634	253.699	-0.75711	0.281969	-2.68508	0.00725116	0.0259429	Adunof	blank
AT1G57560	237.102	140.468	188.785	-0.755022	0.203233	-3.71506	0.000203154	0.00116521	Adunof	blank
AT4G40070	1847.05	1094.91	1470.98	-0.754542	0.13145	-5.74015	9.46e-09	1.33e-07	Adunof	blank
AT3G26580	6809.76	4037.5	5423.63	-0.754111	0.0974205	-7.74078	9.88e-15	3.3e-13	Adunof	blank
AT3G60980	1489.78	883.502	1186.64	-0.753934	0.150487	-5.00997	5.44e-07	5.53e-06	Adunof	blank
AT3G60070	374.81	222.287	298.549	-0.753769	0.197196	-3.82243	0.000132144	0.000795679	Adunof	blank
AT1G02900	420.776	249.537	335.156	-0.753421	0.232316	-3.24309	0.00118242	0.00548128	Adunof	blank
AT4G11980	278.138	165.009	221.574	-0.753305	0.210013	-3.58695	0.000334564	0.00180926	Adunof	blank
AT1G42550	3249.45	1927.97	2588.71	-0.75316	0.130603	-5.7668	8.08e-09	1.14e-07	Adunof	blank
AT4G30530	37252.6	22103.5	29678.1	-0.75306	0.2185	-3.4465	0.000567897	0.00286706	Adunof	blank
AT1G35670	2957.77	1755.73	2356.75	-0.75234	0.142111	-5.29405	1.2e-07	1.39e-06	Adunof	blank
AT5G36220	11657.5	6920.52	9289.01	-0.752296	0.163058	-4.61368	3.96e-06	3.37e-05	Adunof	blank
AT5G57000	327.132	194.39	260.761	-0.750816	0.206729	-3.63188	0.000281365	0.00155811	Adunof	blank
AT3G50750	1248.11	741.791	994.951	-0.750736	0.289188	-2.59601	0.00943122	0.0324449	Adunof	blank
AT5G15450	2207.87	1312.2	1760.04	-0.750602	0.120509	-6.2286	4.71e-10	8.15e-09	Adunof	blank
AT2G20260	21866	12997.2	17431.6	-0.750483	0.141837	-5.29116	1.22e-07	1.41e-06	Adunof	blank
AT5G02160	12466.1	7410.14	9938.11	-0.750446	0.192508	-3.89825	9.69e-05	0.000601644	Adunof	blank
AT1G73885	8622.55	5129.11	6875.83	-0.749405	0.156634	-4.78445	1.71e-06	1.57e-05	Adunof	blank
AT1G66150	1620.38	964.135	1292.26	-0.749118	0.236884	-3.16239	0.00156481	0.00695993	Adunof	blank
AT1G68020	1310.08	780.259	1045.17	-0.747761	0.187057	-3.99751	6.4e-05	0.000416431	Adunof	blank
AT5G57640	304.979	181.809	243.394	-0.746733	0.180694	-4.13259	3.59e-05	0.0002479	Adunof	blank
AT2G30570	50533.9	30125.7	40329.8	-0.746255	0.209489	-3.56226	0.00036768	0.00196295	Adunof	blank
AT2G27960	1068.16	636.969	852.567	-0.745895	0.154664	-4.82268	1.42e-06	1.31e-05	Adunof	blank
AT2G42760	1566.12	933.832	1249.98	-0.745858	0.267967	-2.7834	0.00537928	0.0201917	Adunof	blank
AT1G69040	1299.57	775.012	1037.29	-0.745833	0.170878	-4.36472	1.27e-05	9.74e-05	Adunof	blank
AT1G04970	2611.98	1558.61	2085.29	-0.744876	0.164664	-4.52362	6.08e-06	4.98e-05	Adunof	blank
AT3G61470	111574	66626.1	89100.2	-0.743845	0.1937	-3.84018	0.000122943	0.000745751	Adunof	blank
AT2G29180	204.544	122.122	163.333	-0.74378	0.245209	-3.03324	0.00241939	0.0101719	Adunof	blank
AT1G31330	120726	72112.3	96419	-0.743418	0.229538	-3.23876	0.00120051	0.00555102	Adunof	blank
AT1G29280	1253.32	749.732	1001.53	-0.741241	0.197121	-3.76033	0.000169687	0.000993875	Adunof	blank
AT5G20270	1277.78	764.732	1021.26	-0.740681	0.292944	-2.52841	0.0114581	0.0381045	Adunof	blank
AT4G15940	1786.04	1069.58	1427.81	-0.739775	0.131169	-5.63986	1.7e-08	2.28e-07	Adunof	blank
AT3G56240	6004.66	3597.02	4800.84	-0.739248	0.203101	-3.6398	0.000272848	0.00151772	Adunof	blank
AT4G38670	103.839	62.2416	83.0402	-0.738995	0.27518	-2.68549	0.00724233	0.0259238	Adunof	blank
AT5G22620	1549.46	928.933	1239.2	-0.738078	0.135329	-5.45396	4.93e-08	6.13e-07	Adunof	blank
AT3G45010	3880.52	2326.61	3103.56	-0.738001	0.186685	-3.95319	7.71e-05	0.000490554	Adunof	blank
AT1G76160	26190.7	15708.6	20949.7	-0.73751	0.116737	-6.3177	2.65e-10	4.76e-09	Adunof	blank
AT4G13830	12701.9	7620.25	10161.1	-0.737152	0.10753	-6.85532	7.12e-12	1.64e-10	Adunof	blank
AT5G05200	10583.6	6349.71	8466.68	-0.737056	0.0851027	-8.66079	4.69e-18	2.46e-16	Adunof	blank
AT5G15410	26256.9	15759.3	21008.1	-0.736501	0.172652	-4.2658	1.99e-05	0.000145889	Adunof	blank
AT4G13110	1381.76	829.69	1105.73	-0.735794	0.186873	-3.9374	8.24e-05	0.000519356	Adunof	blank
AT1G05000	505.475	303.529	404.502	-0.735557	0.229859	-3.20004	0.00137411	0.0062246	Adunof	blank
AT5G50450	5640.91	3388.71	4514.81	-0.735183	0.232969	-3.15571	0.00160106	0.00709879	Adunof	blank
AT2G31750	489.323	294.478	391.9	-0.733052	0.251668	-2.91277	0.00358236	0.0142504	Adunof	blank
AT1G57820	329.132	198.189	263.661	-0.732172	0.285036	-2.5687	0.010208	0.0346176	Adunof	blank
AT1G17850	161.522	97.2378	129.38	-0.73213	0.251758	-2.90807	0.00363662	0.0144193	Adunof	blank
AT1G52540	464.637	279.822	372.229	-0.731917	0.172232	-4.24961	2.14e-05	0.000155328	Adunof	blank
AT5G44010	500.505	301.376	400.94	-0.731858	0.282301	-2.59247	0.00952898	0.0327475	Adunof	blank
AT4G16520	6181.58	3723.7	4952.64	-0.731273	0.094542	-7.7349	1.03e-14	3.44e-13	Adunof	blank
AT2G42040	1167.43	703.324	935.377	-0.731127	0.161267	-4.53366	5.8e-06	4.76e-05	Adunof	blank
AT3G60320	5842.03	3522.31	4682.17	-0.729973	0.268936	-2.7143	0.00664167	0.0241529	Adunof	blank
AT2G04160	3861.39	2328.2	3094.79	-0.729891	0.244706	-2.98273	0.00285692	0.0117144	Adunof	blank
AT1G67840	1131.24	682.087	906.665	-0.729849	0.176053	-4.14562	3.39e-05	0.000235593	Adunof	blank
AT2G47000	11370.5	6856.31	9113.4	-0.72979	0.181408	-4.02292	5.75e-05	0.000377616	Adunof	blank
AT4G04850	570.974	344.705	457.839	-0.727767	0.238539	-3.05094	0.00228127	0.00968658	Adunof	blank
AT5G46110	27404	16569.4	21986.7	-0.72586	0.169698	-4.27736	1.89e-05	0.000138936	Adunof	blank
AT3G27160	4920.32	2975.13	3947.72	-0.725794	0.192889	-3.76276	0.000168048	0.00098497	Adunof	blank
AT1G76820	614.667	371.951	493.309	-0.724852	0.162648	-4.45658	8.33e-06	6.64e-05	Adunof	blank
AT3G24430	2048.29	1239.53	1643.91	-0.724601	0.194474	-3.72596	0.000194576	0.00112177	Adunof	blank
AT2G01020	856.547	518.423	687.485	-0.724464	0.200944	-3.6053	0.000311795	0.00170544	Adunof	blank
AT2G46820	19187.5	11617.5	15402.5	-0.72387	0.173051	-4.18298	2.88e-05	0.000202539	Adunof	blank
AT5G63850	14497.2	8778.16	11637.7	-0.723778	0.286332	-2.52776	0.0114793	0.0381623	Adunof	blank
AT2G39010	8468.53	5129.91	6799.22	-0.723191	0.193929	-3.72915	0.000192129	0.00111022	Adunof	blank
AT2G30040	1777.27	1076.94	1427.11	-0.722676	0.192478	-3.75459	0.000173625	0.00101351	Adunof	blank
AT5G47770	1270.43	770.339	1020.39	-0.721836	0.163065	-4.42669	9.57e-06	7.52e-05	Adunof	blank
AT1G77090	303.311	183.985	243.648	-0.721096	0.241178	-2.98989	0.00279079	0.0114855	Adunof	blank
AT5G59960	2902.84	1762.25	2332.54	-0.720155	0.118706	-6.06672	1.31e-09	2.12e-08	Adunof	blank
AT1G18670	762.929	463.265	613.097	-0.719976	0.250842	-2.87023	0.00410172	0.0159978	Adunof	blank
AT2G25800	4328.29	2628.41	3478.35	-0.719652	0.168837	-4.26241	2.02e-05	0.000147651	Adunof	blank
AT5G32450	4585	2785.77	3685.38	-0.718853	0.132598	-5.42128	5.92e-08	7.26e-07	Adunof	blank
AT1G17550	1481.63	900.319	1190.97	-0.718578	0.27783	-2.58639	0.00969866	0.0331942	Adunof	blank
AT3G27770	9578.61	5822.63	7700.62	-0.718171	0.168032	-4.27402	1.92e-05	0.000140828	Adunof	blank
AT1G79710	1138.22	692.113	915.167	-0.717835	0.199139	-3.60469	0.00031253	0.00170899	Adunof	blank
AT1G26900	137.272	83.52	110.396	-0.716595	0.261417	-2.74119	0.00612162	0.0225339	Adunof	blank
[truncated: 321 more rows]

## Sheet: tableS3C
The annotation here of Adu_specific (2565)_and_Juv_specific (864) refers to a gene appears as a DEG in both of the categories but were specifically upregulated in adult stage and specifically downregulated in juvenile stage, vice versa. The total 7 of those genes were assigned as Adu-specific DEGs in the heatmap (Fig 3C) but were counted in both Adu- and Juv-specific DEGs.
Gene_ID	Mock_Col_Adu	Pto_Col_Adu	baseMean	log2FoldChange	lfcSE	stat	pvalue	padj	multicolor_labels_in_Fig3C	black_labels_in_Fig3C
AT5G07390	0	18.0803	9.04013	6.78126	1.4929	4.54233	5.56e-06	4.21e-05	Adu_specific (2565)	blank
AT5G56320	0	15.5223	7.76114	6.56099	1.60211	4.09523	4.22e-05	0.00025065	Adu_specific (2565)	blank
AT1G07060	0	13.7043	6.85213	6.38105	1.68117	3.79559	0.00014729	0.00075365	Adu_specific (2565)	blank
AT5G54150	0	13.0056	6.50279	6.30543	1.88896	3.33805	0.00084368	0.00346974	Adu_specific (2565)	blank
AT1G20520	0	12.989	6.49452	6.30364	1.82121	3.46123	0.00053771	0.00234499	Adu_specific (2565)	blank
AT1G34050	0	12.6184	6.30921	6.26212	2.39936	2.60991	0.00905663	0.0265504	Adu_specific (2565)	blank
AT5G23903	0	11.0063	5.50316	6.06542	2.40267	2.52445	0.0115879	0.0326456	Adu_specific (2565)	blank
AT5G37300	0	9.60437	4.80219	5.86847	1.7927	3.27354	0.00106211	0.00423862	Adu_specific (2565)	blank
AT1G12490	0	9.22774	4.61387	5.81085	1.78794	3.25001	0.00115399	0.00456214	Adu_specific (2565)	blank
AT4G06698	0	6.97576	3.48788	5.4078	2.0453	2.64401	0.00819304	0.0243898	Adu_specific (2565)	blank
AT3G55485	0	6.62712	3.31356	5.33353	2.06089	2.58798	0.00965413	0.0280166	Adu_specific (2565)	blank
AT1G37999	0	6.62205	3.31103	5.33256	1.98548	2.68578	0.00723617	0.0219104	Adu_specific (2565)	blank
AT3G58480	0	6.25782	3.12891	5.25086	2.02977	2.58693	0.00968366	0.0280851	Adu_specific (2565)	blank
AT5G59270	0.873871	12.1922	6.53303	3.78536	1.4253	2.65584	0.00791122	0.0236341	Adu_specific (2565)	blank
AT1G23720	0.890358	12.1257	6.50802	3.76551	1.54352	2.43955	0.0147055	0.0397307	Adu_specific (2565)	blank
AT3G50130	1.45645	19.2703	10.3634	3.71386	1.39402	2.66413	0.00771875	0.0231501	Adu_specific (2565)	blank
AT1G71770	3.53395	33.7384	18.6362	3.25047	1.09522	2.96788	0.00299864	0.0103168	Adu_specific (2565)	blank
AT3G21090	3.0126	26.8617	14.9371	3.1628	0.973947	3.24741	0.00116462	0.00459844	Adu_specific (2565)	blank
AT5G49780	5.87527	49.5096	27.6924	3.07038	0.918302	3.34354	0.00082716	0.00341287	Adu_specific (2565)	blank
AT1G32560	2.37365	19.8616	11.1176	3.06336	1.15535	2.65146	0.00801454	0.0239126	Adu_specific (2565)	blank
AT1G05450	3.23717	23.2425	13.2398	2.83888	1.07203	2.64812	0.00809399	0.0241307	Adu_specific (2565)	blank
AT4G17215	7.0789	49.5151	28.297	2.80362	0.947215	2.95985	0.00307785	0.0105548	Adu_specific (2565)	blank
AT3G27410	5.97432	35.0747	20.5245	2.55475	0.804666	3.17492	0.00149877	0.00569288	Adu_specific (2565)	blank
AT5G67020	17.8823	104.934	61.408	2.55275	0.631012	4.04548	5.22e-05	0.00030173	Adu_specific (2565)	blank
AT1G44020	11.7723	66.8459	39.3091	2.50747	0.927771	2.70268	0.00687829	0.0209976	Adu_specific (2565)	blank
AT3G13784	7.67247	43.6124	25.6424	2.50477	0.989062	2.53247	0.0113261	0.0320077	Adu_specific (2565)	blank
AT2G47950	7.14907	39.879	23.5141	2.47977	0.782448	3.16924	0.00152837	0.00579601	Adu_specific (2565)	blank
AT4G09430	6.88053	38.1276	22.5041	2.4719	0.701287	3.5248	0.0004238	0.00190734	Adu_specific (2565)	blank
AT3G49845	9.48834	51.7115	30.5999	2.4447	0.722694	3.38276	0.00071761	0.00300993	Adu_specific (2565)	blank
AT5G24220	12.5119	61.762	37.137	2.3032	0.557657	4.13015	3.63e-05	0.00021972	Adu_specific (2565)	blank
AT2G32270	26.8425	119.641	73.242	2.15619	0.541856	3.97926	6.91e-05	0.00038699	Adu_specific (2565)	blank
AT1G02030	4.13992	18.4908	11.3154	2.15524	0.883148	2.4404	0.014671	0.0396698	Adu_specific (2565)	blank
AT1G11370	5.67958	25.1592	15.4194	2.14853	0.75034	2.86342	0.00419101	0.0136992	Adu_specific (2565)	blank
AT1G64160	13.6433	60.294	36.9687	2.1422	0.616934	3.47234	0.00051595	0.00225733	Adu_specific (2565)	blank
AT2G20825	14.9324	63.3877	39.16	2.08606	0.691092	3.01849	0.00254035	0.00897204	Adu_specific (2565)	blank
AT5G06740	36.7574	155.794	96.2759	2.08272	0.524483	3.971	7.16e-05	0.00039911	Adu_specific (2565)	blank
AT2G02010	2009.92	8380.9	5195.41	2.05995	0.317944	6.47897	9.23e-11	2.09e-09	Adu_specific (2565)	blank
AT2G29500	33.2466	135.647	84.447	2.02823	0.563752	3.59774	0.000321	0.00149537	Adu_specific (2565)	blank
AT4G35190	18.6695	74.8239	46.7467	2.00107	0.482542	4.14693	3.37e-05	0.00020626	Adu_specific (2565)	blank
AT5G64905	495.795	1976.54	1236.17	1.99506	0.337384	5.91331	3.35e-09	5.45e-08	Adu_specific (2565)	blank
AT5G12020	11.6057	44.5185	28.0621	1.93964	0.636648	3.04665	0.00231409	0.00827337	Adu_specific (2565)	blank
AT5G61550	15.4201	57.9887	36.7044	1.90976	0.645908	2.9567	0.0031095	0.010648	Adu_specific (2565)	blank
AT1G33200	8.93055	32.4882	20.7094	1.86279	0.622453	2.99266	0.00276558	0.00963361	Adu_specific (2565)	blank
AT4G35170	47.9821	174.361	111.172	1.8608	0.557938	3.33514	0.00085258	0.00350178	Adu_specific (2565)	blank
AT1G79840	35.915	130.207	83.0609	1.85733	0.505153	3.67676	0.00023621	0.00114624	Adu_specific (2565)	blank
AT1G30135	299.691	1073.33	686.511	1.84029	0.361356	5.09273	3.53e-07	3.64e-06	Adu_specific (2565)	blank
AT3G53600	73.3999	255.828	164.614	1.80138	0.683704	2.63473	0.00842044	0.0249551	Adu_specific (2565)	blank
AT4G34210	16.6285	57.8929	37.2607	1.79874	0.740648	2.4286	0.0151572	0.0407367	Adu_specific (2565)	blank
AT3G22600	715.721	2483.71	1599.72	1.795	0.711021	2.52453	0.0115852	0.0326429	Adu_specific (2565)	blank
AT4G36032	87.1681	301.857	194.513	1.7913	0.521418	3.43544	0.00059158	0.00255586	Adu_specific (2565)	blank
AT5G12030	43.2904	149.414	96.352	1.78804	0.400717	4.46211	8.12e-06	5.85e-05	Adu_specific (2565)	blank
AT4G17680	26.4388	90.5469	58.4928	1.77775	0.604082	2.94289	0.00325167	0.0110591	Adu_specific (2565)	blank
AT2G37750	21.0796	71.5154	46.2975	1.76153	0.501428	3.51302	0.00044304	0.00197985	Adu_specific (2565)	blank
AT1G68620	528.931	1762.1	1145.52	1.736	0.461312	3.76318	0.00016777	0.00084667	Adu_specific (2565)	blank
AT4G24310	212.009	703.347	457.678	1.73024	0.218957	7.90218	2.74e-15	1.32e-13	Adu_specific (2565)	blank
AT4G28340	12.1698	40.2998	26.2348	1.72568	0.567492	3.04089	0.00235877	0.00840936	Adu_specific (2565)	blank
AT2G18010	9.825	32.1235	20.9742	1.70877	0.592516	2.88392	0.00392753	0.0129405	Adu_specific (2565)	blank
AT1G49430	1828.5	5924.06	3876.28	1.69596	0.285645	5.93728	2.9e-09	4.77e-08	Adu_specific (2565)	blank
AT5G36970	10.9798	34.3576	22.6687	1.64428	0.657819	2.49959	0.0124337	0.0346379	Adu_specific (2565)	blank
AT3G19050	22.4244	69.9415	46.1829	1.64185	0.505039	3.25094	0.00115026	0.00455133	Adu_specific (2565)	blank
AT1G74010	2512.08	7706.04	5109.06	1.61709	0.241061	6.70821	1.97e-11	5.06e-10	Adu_specific (2565)	blank
AT3G20860	596.407	1822.69	1209.55	1.61164	0.401003	4.01903	5.84e-05	0.00033343	Adu_specific (2565)	blank
AT4G34135	1029.76	3116.37	2073.07	1.59756	0.326004	4.90043	9.56e-07	8.83e-06	Adu_specific (2565)	blank
AT3G42180	27.1884	81.5083	54.3484	1.58247	0.570276	2.77492	0.00552153	0.0173437	Adu_specific (2565)	blank
AT5G67080	354.179	1048.57	701.372	1.56561	0.459546	3.40687	0.00065713	0.0027958	Adu_specific (2565)	blank
AT5G47170	16.0941	47.1223	31.6082	1.55054	0.536278	2.8913	0.00383656	0.0127024	Adu_specific (2565)	blank
AT4G13180	2494.67	7227.03	4860.85	1.53451	0.207079	7.41028	1.26e-13	4.63e-12	Adu_specific (2565)	blank
AT1G75470	11.7241	33.8737	22.7989	1.53415	0.654848	2.34276	0.0191416	0.049653	Adu_specific (2565)	blank
AT3G09340	13.9787	40.325	27.1519	1.52741	0.554436	2.75489	0.00587117	0.0183057	Adu_specific (2565)	blank
AT5G65320	8.96902	25.8083	17.3887	1.52667	0.643138	2.37378	0.017607	0.0462928	Adu_specific (2565)	blank
AT5G64790	28.9074	82.9859	55.9467	1.51989	0.606718	2.50511	0.0122414	0.0342124	Adu_specific (2565)	blank
AT5G01550	1314.21	3759.05	2536.63	1.51606	0.218273	6.94572	3.77e-12	1.09e-10	Adu_specific (2565)	blank
AT5G28646	70.629	200.795	135.712	1.50701	0.595879	2.52905	0.0114373	0.0322883	Adu_specific (2565)	blank
AT3G46190	22.2944	62.6702	42.4823	1.49069	0.513021	2.90571	0.00366426	0.012215	Adu_specific (2565)	blank
AT3G07970	40.4143	113.325	76.8695	1.48685	0.505846	2.93934	0.00328912	0.0111661	Adu_specific (2565)	blank
AT5G18300	24.3361	67.9078	46.1219	1.47929	0.459454	3.21966	0.00128344	0.00499181	Adu_specific (2565)	blank
AT5G12340	2153.95	5970.63	4062.29	1.47084	0.223865	6.57022	5.02e-11	1.2e-09	Adu_specific (2565)	blank
AT5G49480	4842.26	13389.7	9115.96	1.46734	0.247875	5.91968	3.23e-09	5.26e-08	Adu_specific (2565)	blank
AT5G43065	24.3946	66.9514	45.673	1.45585	0.481624	3.02281	0.00250443	0.00886211	Adu_specific (2565)	blank
AT4G28280	18.2342	48.8152	33.5247	1.42149	0.53469	2.65853	0.0078483	0.0234794	Adu_specific (2565)	blank
AT1G57820	182.122	481.968	332.045	1.40373	0.167602	8.37538	5.5e-17	3.23e-15	Adu_specific (2565)	blank
AT3G59140	178.384	470.629	324.506	1.39953	0.437692	3.19753	0.00138611	0.0053289	Adu_specific (2565)	blank
AT3G43960	67.9367	178.788	123.362	1.39511	0.313657	4.44787	8.67e-06	6.2e-05	Adu_specific (2565)	blank
AT2G43590	128.526	335.613	232.069	1.38444	0.33323	4.15461	3.26e-05	0.00020029	Adu_specific (2565)	blank
AT3G21230	17696.5	45154.9	31425.7	1.35142	0.549606	2.45889	0.0139369	0.0380057	Adu_specific (2565)	blank
AT3G48450	233.399	587.557	410.478	1.33178	0.399167	3.33641	0.00084868	0.0034888	Adu_specific (2565)	blank
AT5G19100	59.9467	149.278	104.612	1.31564	0.454588	2.89413	0.00380214	0.0126017	Adu_specific (2565)_and_Juv_specific (864)	blank
AT3G05390	236.944	583.649	410.297	1.30022	0.427077	3.04448	0.00233086	0.0083208	Adu_specific (2565)	blank
AT4G13660	20.8833	51.2236	36.0534	1.29553	0.424952	3.04865	0.00229871	0.00822458	Adu_specific (2565)	blank
AT5G01715	111.648	273.311	192.48	1.29138	0.25845	4.99661	5.83e-07	5.68e-06	Adu_specific (2565)	blank
AT3G48020	39.8785	97.1134	68.4959	1.28425	0.448272	2.86489	0.00417158	0.0136428	Adu_specific (2565)	blank
AT3G49210	2953.11	7189.92	5071.51	1.28369	0.142343	9.01831	1.91e-19	1.51e-17	Adu_specific (2565)	blank
AT3G28210	679.411	1646.51	1162.96	1.27689	0.253817	5.03076	4.89e-07	4.84e-06	Adu_specific (2565)	blank
AT1G06830	293.973	711.501	502.737	1.27478	0.211507	6.02714	1.67e-09	2.9e-08	Adu_specific (2565)	blank
AT1G26380	6036.84	14591.7	10314.3	1.27328	0.305085	4.17351	3e-05	0.00018624	Adu_specific (2565)	blank
AT5G22860	338.905	806.194	572.55	1.25014	0.413395	3.02407	0.00249397	0.00883168	Adu_specific (2565)	blank
AT4G12330	37.2837	88.5443	62.914	1.24772	0.529128	2.35807	0.0183701	0.0479532	Adu_specific (2565)	blank
AT5G61780	11654.2	27661.9	19658	1.24704	0.166143	7.50581	6.1e-14	2.35e-12	Adu_specific (2565)	blank
AT4G21865	260.377	615.113	437.745	1.23986	0.215414	5.75569	8.63e-09	1.28e-07	Adu_specific (2565)	blank
AT4G30490	2770.8	6537.51	4654.16	1.23839	0.110849	11.1719	5.6e-29	1.4e-26	Adu_specific (2565)	blank
AT4G36820	30.2327	70.8841	50.5584	1.22826	0.518047	2.37094	0.0177431	0.046592	Adu_specific (2565)	blank
AT4G01430	32.7335	76.3452	54.5394	1.22156	0.393831	3.10174	0.00192384	0.00705346	Adu_specific (2565)	blank
AT2G29450	4755.63	11047.5	7901.57	1.216	0.317012	3.83582	0.00012515	0.0006539	Adu_specific (2565)	blank
AT5G07650	50.6858	116.994	83.8397	1.20539	0.346103	3.48274	0.00049632	0.00218503	Adu_specific (2565)	blank
AT1G29280	689.728	1590.28	1140.01	1.20518	0.235878	5.10932	3.23e-07	3.36e-06	Adu_specific (2565)	blank
AT4G00360	19982.4	45975.8	32979.1	1.20215	0.222586	5.40082	6.63e-08	8.04e-07	Adu_specific (2565)	blank
AT3G56260	1416.21	3255.21	2335.71	1.20069	0.300573	3.99469	6.48e-05	0.00036543	Adu_specific (2565)	blank
AT2G41380	464.22	1062.53	763.374	1.19447	0.349255	3.42005	0.00062609	0.00268417	Adu_specific (2565)	blank
AT4G20140	75.0863	171.601	123.344	1.19194	0.48307	2.46743	0.0136085	0.037244	Adu_specific (2565)	blank
AT2G07778	39.6333	90.4389	65.0361	1.19035	0.314359	3.78661	0.00015272	0.00077847	Adu_specific (2565)	blank
AT4G15800	1474.59	3365.01	2419.8	1.19034	0.136983	8.68964	3.64e-18	2.47e-16	Adu_specific (2565)	blank
AT1G70130	97.2293	221.761	159.495	1.1891	0.324617	3.66309	0.00024919	0.0012	Adu_specific (2565)	blank
AT1G14330	1260.34	2860.28	2060.31	1.1823	0.227604	5.19454	2.05e-07	2.23e-06	Adu_specific (2565)	blank
AT5G26220	2659.62	6024.6	4342.11	1.17963	0.351545	3.35557	0.00079201	0.00329072	Adu_specific (2565)	blank
AT2G07682	34.7567	78.5137	56.6352	1.17502	0.394413	2.97917	0.00289033	0.0100021	Adu_specific (2565)	blank
AT1G45010	814.608	1833.7	1324.15	1.17059	0.248424	4.71209	2.45e-06	2.03e-05	Adu_specific (2565)	blank
AT2G30040	988.446	2223.94	1606.2	1.16978	0.231303	5.05737	4.25e-07	4.28e-06	Adu_specific (2565)	blank
AT1G78220	5436.59	12231	8833.79	1.16974	0.223024	5.24492	1.56e-07	1.74e-06	Adu_specific (2565)	blank
AT4G21200	57.5555	129.407	93.481	1.1689	0.353945	3.30249	0.0009583	0.00387897	Adu_specific (2565)_and_Juv_specific (864)	blank
AT4G01895	154.516	347.526	251.021	1.16869	0.334731	3.49142	0.00048046	0.00212557	Adu_specific (2565)	blank
AT1G75270	629.951	1411.55	1020.75	1.16395	0.172876	6.73287	1.66e-11	4.31e-10	Adu_specific (2565)	blank
AT5G55180	7812.12	17379	12595.6	1.15355	0.119011	9.69285	3.23e-22	3.81e-20	Adu_specific (2565)	blank
AT1G07410	47.1803	104.75	75.9652	1.1516	0.33662	3.42108	0.00062373	0.00267588	Adu_specific (2565)	blank
AT3G62960	36.7965	81.3677	59.0821	1.14431	0.436746	2.62009	0.00879061	0.0258905	Adu_specific (2565)	blank
AT5G38710	4587.76	10134	7360.88	1.14331	0.294419	3.88328	0.00010306	0.00055169	Adu_specific (2565)	blank
AT2G44600	1131.62	2499.59	1815.6	1.14326	0.186314	6.13621	8.45e-10	1.57e-08	Adu_specific (2565)	blank
AT3G11570	43.8111	95.7392	69.7752	1.1277	0.383624	2.93961	0.0032863	0.0111608	Adu_specific (2565)	blank
AT5G43180	67.4393	147.224	107.332	1.12618	0.395116	2.85025	0.00436854	0.0142062	Adu_specific (2565)	blank
AT2G38250	1378.23	3001.53	2189.88	1.12279	0.183228	6.12782	8.91e-10	1.64e-08	Adu_specific (2565)	blank
AT4G18910	2065.76	4476.83	3271.3	1.11575	0.110712	10.078	6.92e-24	9.6e-22	Adu_specific (2565)	blank
AT1G32170	515.929	1117.73	816.831	1.1152	0.163864	6.80568	1.01e-11	2.74e-10	Adu_specific (2565)	blank
AT4G26890	253.449	548.146	400.798	1.1131	0.192992	5.76763	8.04e-09	1.2e-07	Adu_specific (2565)	blank
AT3G48570	3655.71	7897.8	5776.75	1.11131	0.160854	6.90883	4.89e-12	1.39e-10	Adu_specific (2565)	blank
AT3G20470	867.9	1874.63	1371.27	1.11107	0.302583	3.67194	0.00024072	0.00116422	Adu_specific (2565)	blank
AT1G62840	909.794	1960.15	1434.97	1.10728	0.312588	3.54231	0.00039664	0.00180222	Adu_specific (2565)	blank
AT1G10140	1473.67	3168.64	2321.15	1.10437	0.226542	4.8749	1.09e-06	9.89e-06	Adu_specific (2565)	blank
AT1G02350	1080.1	2304.73	1692.42	1.09357	0.223001	4.90387	9.4e-07	8.69e-06	Adu_specific (2565)	blank
AT5G13400	2251.36	4801.12	3526.24	1.0926	0.245401	4.4523	8.5e-06	6.09e-05	Adu_specific (2565)	blank
AT3G16330	196.72	419.469	308.094	1.09207	0.387841	2.81577	0.00486605	0.0155419	Adu_specific (2565)	blank
AT5G20190	3768	8002.19	5885.09	1.08655	0.13419	8.09713	5.63e-16	2.96e-14	Adu_specific (2565)	blank
AT4G07850	22.5822	47.9206	35.2514	1.08478	0.430439	2.52018	0.0117296	0.0329813	Adu_specific (2565)	blank
AT2G38310	16470	34933.1	25701.6	1.08475	0.19735	5.4966	3.87e-08	4.96e-07	Adu_specific (2565)	blank
AT1G69760	3011.87	6331.69	4671.78	1.07191	0.125294	8.55514	1.18e-17	7.43e-16	Adu_specific (2565)	blank
AT4G39670	2165.74	4544.41	3355.08	1.06919	0.286284	3.73471	0.00018793	0.00093661	Adu_specific (2565)	blank
AT2G45570	226.298	470.514	348.406	1.05587	0.427917	2.46746	0.0136077	0.037244	Adu_specific (2565)	blank
[truncated: 1,615 more rows]

## Sheet: tableS3D
The annotation here of Adu_specific (2565)_and_Juv_specific (864) refers to a gene appears as a DEG in both of the categories but were specifically upregulated in adult stage and specifically downregulated in juvenile stage, vice versa. The total 7 of those genes were assigned as Adu-specific DEGs in the heatmap (Fig 3C) but were counted in both Adu- and Juv-specific DEGs.
[truncated: 2,969 more rows]

[truncated: 4 more sheets: tableS3E, tableS3F, tableS3G, tableS3H]
