# Supplementary material for: Distinct function of SPL genes in age-related resistance in Arabidopsis
Source: PLoS Pathog. 2023 Mar 22;19(3):e1011218. doi: 10.1371/journal.ppat.1011218 (PMC10069772; doi:10.1371/journal.ppat.1011218)
Supplement: S5 Table — (XLSX) [file ppat.1011218.s011.xlsx]

## Sheet: contents
	DEG list	A.K.A.
tableS5A	r10-Mock/Juv-Mock upregulated	r10nof
tableS5B	r10-Mock/Juv-Mock downregulated	r10nof
tableS5C	r10-Pto/r10-Mock upregulated	NA
tableS5D	r10-Pto/r10-Mock downregulated	NA
tableS5E	r10-Pto/Juv-Pto upregulated	r10pto
tableS5F	r10-Pto/Juv-Pto downregulated	r10pto
tableS5G	Overlap of table 3A and 5A	Adunof/r10nof (co-upregulated)
tableS5H	Overlap of table 3B and 5B	Adunof/r10nof (co-downregulated)
tableS5I	Overlap of table 3E and 5E	Adupto/r10pto (co-upregulated)
tableS5J	Overlap of table 3F and 5F	Adupto/r10pto (co-downregulated)

## Sheet: tableS5A
Gene_ID	Mock_Col_Juv	Mock_r10	baseMean	log2FoldChange	lfcSE	stat	pvalue	padj
AT4G21650	0	59.4397	29.7199	8.36634	1.28552	6.50814	7.61e-11	2.39e-09
AT2G35637	0	47.9042	23.9521	8.0552	1.29865	6.20277	5.55e-10	1.52e-08
AT1G44830	0	40.7938	20.3969	7.82348	1.31744	5.93842	2.88e-09	6.87e-08
AT5G15160	0	34.4615	17.2307	7.57984	1.35144	5.60872	2.04e-08	4.15e-07
AT4G13420	0	30.1401	15.07	7.38635	1.4286	5.17033	2.34e-07	3.88e-06
AT2G30933	0	29.6203	14.8102	7.36192	1.38245	5.32527	1.01e-07	1.79e-06
AT3G56275	0	24.7	12.35	7.09925	1.46848	4.83441	1.34e-06	1.87e-05
AT4G31840	0	21.5752	10.7876	6.90451	1.4381	4.80114	1.58e-06	2.16e-05
AT4G10510	0	21.5327	10.7663	6.90191	1.45533	4.74251	2.11e-06	2.81e-05
AT3G23890	0	21.3377	10.6689	6.88802	1.49347	4.6121	3.99e-06	4.94e-05
AT3G50170	0	20.9524	10.4762	6.86194	1.45663	4.71084	2.47e-06	3.22e-05
AT1G10300	0	20.5427	10.2714	6.83387	1.48963	4.58764	4.48e-06	5.49e-05
AT5G35935	8.77676	969.187	488.982	6.78214	0.316354	21.4385	5.85e-102	1.31e-98
AT5G37300	2.63969	241.058	121.849	6.51565	1.62456	4.01072	6.05e-05	0.00055006
AT5G59310	0	15.911	7.95552	6.46467	1.56773	4.12358	3.73e-05	0.00035942
AT5G60660	0	15.1719	7.58595	6.39651	1.58033	4.04757	5.18e-05	0.00047869
AT5G16600	0	15.1509	7.57547	6.3947	1.54789	4.13123	3.61e-05	0.00034984
AT5G38120	0	14.7744	7.38718	6.35866	1.6073	3.95612	7.62e-05	0.00067334
AT2G40610	0	14.1295	7.06475	6.2941	1.58156	3.97967	6.9e-05	0.00062037
AT2G25130	0	13.8018	6.90092	6.26017	1.58677	3.94523	7.97e-05	0.0007013
AT4G13920	2.98316	221.422	112.202	6.2321	0.583323	10.6838	1.21e-26	3.25e-24
AT3G60470	0	13.1913	6.59564	6.19434	1.651	3.75187	0.00017552	0.00139845
AT3G20260	0	13.1779	6.58895	6.19297	1.61612	3.832	0.00012711	0.00105579
AT1G31710	0	12.5063	6.25313	6.11744	1.60706	3.80661	0.00014088	0.00115403
AT2G04440	0	12.231	6.11548	6.08524	2.19347	2.77425	0.00553291	0.0250757
AT3G26200	23.4975	1526.27	774.881	6.02191	1.41942	4.24252	2.21e-05	0.00022594
AT2G27300	0	11.4511	5.72555	5.99071	1.70749	3.50848	0.00045068	0.00311678
AT1G71200	0	11.4505	5.72524	5.99067	1.64723	3.63682	0.00027602	0.00205141
AT2G40050	0	11.4359	5.71797	5.98897	1.67816	3.56877	0.00035867	0.00256601
AT2G41300	0	11.4319	5.71593	5.9885	1.67691	3.57116	0.0003554	0.00254536
AT1G02250	0	11.422	5.711	5.98733	1.69931	3.52338	0.00042608	0.00297424
AT5G07660	0	11.3475	5.67375	5.9779	2.27783	2.62438	0.00868058	0.036052
AT5G03795	0	11.149	5.57451	5.95177	1.65942	3.58666	0.00033494	0.00242731
AT5G49800	0	11.0984	5.5492	5.94576	1.6903	3.51758	0.0004355	0.00302531
AT4G19360	0	11.0955	5.54775	5.94536	1.75918	3.37962	0.00072587	0.00464176
AT3G23290	0	10.7975	5.39874	5.90571	1.66553	3.54585	0.00039136	0.00276006
AT4G33790	0	10.4762	5.23809	5.86199	1.83373	3.19676	0.0013898	0.00798398
AT2G39040	0	10.4628	5.23142	5.86027	1.79589	3.26315	0.00110181	0.00660694
AT2G40470	0	10.4471	5.22356	5.85827	1.70684	3.43222	0.00059866	0.00392817
AT2G07170	0	10.1049	5.05245	5.81028	1.71994	3.3782	0.00072963	0.00466286
AT4G33280	0	9.7755	4.88775	5.76231	2.28723	2.51934	0.0117576	0.0456991
AT1G75090	0	9.72833	4.86416	5.75593	1.79054	3.21463	0.00130614	0.0075967
AT1G20870	0	9.48619	4.7431	5.71849	1.8253	3.13291	0.00173081	0.00962157
AT4G37750	0	9.11023	4.55512	5.66058	1.7369	3.25901	0.001118	0.00669005
AT1G20190	0	9.08637	4.54319	5.65713	1.74581	3.24041	0.00119358	0.00706041
AT1G67635	0	9.04912	4.52456	5.65158	1.85751	3.04256	0.00234579	0.0123818
AT5G58170	0	8.76801	4.38401	5.60541	1.75267	3.19821	0.00138285	0.00794862
AT4G23515	0	8.44731	4.22366	5.5514	1.78001	3.11876	0.00181617	0.0100076
AT1G62520	0	8.44324	4.22162	5.55076	1.76897	3.13786	0.00170189	0.0094949
AT1G12870	0	8.43393	4.21696	5.54932	1.76518	3.14377	0.00166787	0.00933876
AT2G19890	0	8.39495	4.19748	5.54315	1.863	2.97539	0.00292619	0.0148024
AT5G20630	0	8.13129	4.06565	5.49608	1.8435	2.98133	0.00286997	0.0145693
AT1G23760	0	7.80652	3.90326	5.43712	1.9082	2.84935	0.00438088	0.0206549
AT1G25530	0	7.79314	3.89657	5.43478	1.85479	2.93013	0.00338821	0.0166742
AT3G11430	0	7.71341	3.8567	5.42114	1.9077	2.84172	0.00448713	0.0210532
AT5G56720	0.633431	27.3534	13.9934	5.39749	1.25292	4.30792	1.65e-05	0.00017404
AT3G46890	0.329961	14.584	7.457	5.37707	1.62101	3.31711	0.00090953	0.00561977
AT5G55410	0	7.44975	3.72487	5.36984	1.8738	2.86574	0.00416032	0.0198293
AT5G39820	0	7.41077	3.70538	5.3629	1.91114	2.80613	0.00501412	0.0231309
AT1G27370	173.292	7134.54	3653.92	5.36281	0.150934	35.5308	1.65e-276	3.31e-272
AT2G47340	0	7.4096	3.7048	5.36271	1.85497	2.89099	0.00384027	0.0185317
AT1G33607	0	7.09938	3.54969	5.30053	1.86672	2.83949	0.00451851	0.0211748
AT4G28556	0	7.09821	3.5491	5.30032	1.86928	2.83549	0.00457561	0.0214025
AT5G01015	0	7.02199	3.51099	5.28582	2.08521	2.53491	0.0112477	0.0442214
AT2G02700	0.316715	13.6313	6.974	5.27963	2.0279	2.60349	0.00922787	0.037756
AT5G66230	0	6.77985	3.38993	5.23379	1.95096	2.68268	0.00730358	0.0313491
AT4G11340	0	6.73329	3.36665	5.22469	1.89313	2.75982	0.00578338	0.0259768
AT1G61480	0	6.72805	3.36403	5.22366	1.91175	2.7324	0.00628742	0.0278368
AT4G10640	0	6.71874	3.35937	5.22181	1.9454	2.68418	0.00727079	0.0312307
AT4G23020	0	6.40562	3.20281	5.15253	1.91198	2.69487	0.00704161	0.0305451
AT4G02670	0	6.40038	3.20019	5.15146	1.91794	2.68593	0.00723275	0.0311182
AT5G04730	0	6.39631	3.19815	5.15063	1.92231	2.6794	0.00737547	0.031624
AT2G41473	0	6.39224	3.19612	5.14978	1.93578	2.66032	0.00780666	0.0331338
AT1G62870	0.659922	22.5925	11.6262	5.10988	1.28969	3.96211	7.43e-05	0.00065986
AT5G57980	0	6.07795	3.03898	5.07657	1.94792	2.60615	0.00915662	0.0375332
AT3G50220	0.329961	11.1554	5.7427	4.99072	1.63474	3.05291	0.00226636	0.0120398
AT2G26400	0.950146	27.5641	14.2571	4.82945	1.17199	4.12072	3.78e-05	0.00036304
AT1G34480	0.665326	17.8864	9.27586	4.7692	1.33951	3.56039	0.0003703	0.00263591
AT4G11655	0.659922	16.4843	8.57212	4.65438	1.38416	3.36261	0.0007721	0.00489408
AT5G64910	1.31984	31.1149	16.2174	4.56864	1.09462	4.17371	3e-05	0.0002967
AT1G78320	0.659922	14.5328	7.59638	4.47158	1.42268	3.14308	0.00167183	0.00935831
AT3G22100	0.989884	20.9623	10.9761	4.41425	1.23042	3.58761	0.00033373	0.00242118
AT1G02205	21.2472	448.246	234.746	4.39967	1.45563	3.02252	0.00250679	0.0130381
AT2G28671	1.31984	27.1526	14.2362	4.37	1.2714	3.43715	0.00058787	0.00386494
AT2G16850	0.99799	19.5451	10.2716	4.30828	1.28647	3.34892	0.00081127	0.00509875
AT5G66690	0.989884	19.1953	10.0926	4.28751	1.24493	3.44398	0.00057321	0.00378592
AT3G57240	103.158	2010.5	1056.83	4.28637	0.18222	23.523	2.37e-122	6.81e-119
AT1G02230	5.2264	100.839	53.0326	4.2705	0.733315	5.82355	5.76e-09	1.3e-07
AT2G14210	0.950146	18.5196	9.7349	4.26011	1.33046	3.20199	0.0013648	0.00786285
AT5G26618	0.662624	12.164	6.41333	4.21359	1.38768	3.03642	0.00239404	0.0125687
AT1G61080	0.950146	17.8439	9.39702	4.20452	1.25912	3.33924	0.00084007	0.00525678
AT5G03670	0.989884	17.9061	9.44801	4.18568	1.35778	3.08274	0.00205103	0.0110921
AT4G10290	0.99799	17.589	9.29349	4.15547	1.30239	3.19066	0.0014195	0.00813833
AT5G60760	0.99799	17.2479	9.12296	4.12678	1.32879	3.10567	0.00189848	0.0104013
AT4G32460	2.63969	44.3854	23.5125	4.07702	1.10098	3.7031	0.00021298	0.00164497
AT1G17700	0.99799	15.9198	8.45889	4.00833	1.50915	2.65601	0.00790706	0.0334471
AT3G58650	0.950146	15.1614	8.05576	3.97304	1.39734	2.8433	0.0044649	0.0209962
AT5G45810	0.995288	15.2452	8.12026	3.9512	1.2594	3.13738	0.00170465	0.00950501
AT4G34440	1.64981	24.2914	12.9706	3.88746	1.17634	3.30471	0.00095074	0.00582608
AT5G37180	3.29961	48.587	25.9433	3.88493	1.08429	3.58292	0.00033977	0.00245411
AT2G23830	0.950146	13.8012	7.37569	3.83706	1.37875	2.783	0.00538586	0.0245142
AT4G22950	3.215	45.7531	24.4841	3.82141	0.879693	4.34403	1.4e-05	0.00014978
AT2G31210	1.97977	27.741	14.8604	3.81507	1.14576	3.32972	0.00086934	0.00541129
AT1G77760	2585.45	36260.1	19422.8	3.80992	0.435353	8.75134	2.11e-18	2.08e-16
AT5G51560	0.989884	13.7902	7.39003	3.80933	1.36506	2.7906	0.0052611	0.0240333
AT1G16220	2.85044	40.1163	21.4834	3.80012	1.07172	3.54582	0.00039139	0.00276006
AT3G16670	94.7869	1302.88	698.832	3.78114	0.607963	6.21936	4.99e-10	1.39e-08
AT2G20750	0.989884	13.5027	7.24627	3.77861	1.35375	2.79122	0.00525105	0.0239983
AT1G07850	1.97977	26.9623	14.471	3.77341	1.24352	3.03446	0.00240963	0.0126374
AT5G11820	0.989884	13.1453	7.0676	3.73997	1.36745	2.73499	0.00623824	0.0276434
AT1G54120	1.58358	21.2632	11.4234	3.72727	1.20437	3.0948	0.00196945	0.010723
AT2G14610	14.2617	184.439	99.3502	3.69024	0.522269	7.06578	1.6e-12	6.79e-11
AT2G32990	2.66131	33.4657	18.0635	3.65983	1.29018	2.83667	0.00455861	0.0213329
AT1G76800	2.6132	32.2447	17.4289	3.62528	1.09789	3.30205	0.00095981	0.00586379
AT5G27010	2.96965	36.225	19.5973	3.61308	1.22433	2.95107	0.00316679	0.0157752
AT4G25433	3.94115	47.8681	25.9046	3.60787	0.661988	5.45005	5.04e-08	9.52e-07
AT2G04515	31.0401	376.718	203.879	3.60446	0.461182	7.8157	5.47e-15	3.45e-13
AT1G12380	12.1242	144.03	78.077	3.57267	0.473268	7.54893	4.39e-14	2.46e-12
AT5G11620	1.66332	19.3193	10.4913	3.5486	1.29509	2.74004	0.0061431	0.0273
AT2G14560	117.412	1357.64	737.524	3.5314	0.327275	10.7903	3.83e-27	1.1e-24
AT1G14630	0.950146	11.1199	6.03503	3.52619	1.41945	2.4842	0.0129844	0.0494733
AT1G66690	1.97977	22.6245	12.3022	3.52066	1.19235	2.95272	0.00314992	0.015709
AT5G55420	3.25987	37.3931	20.3265	3.51935	0.845573	4.16209	3.15e-05	0.00031069
AT4G02810	4.86994	55.0351	29.9525	3.49609	0.884637	3.952	7.75e-05	0.00068413
AT1G66550	21.0318	234.097	127.565	3.47984	0.400206	8.69513	3.46e-18	3.37e-16
AT5G45920	2.59995	28.9574	15.7787	3.47464	0.886224	3.92073	8.83e-05	0.00076687
AT2G29250	3.63254	39.3429	21.4877	3.44581	0.774022	4.45182	8.51e-06	9.63e-05
AT1G04800	1.31984	14.2308	7.77531	3.43703	1.37689	2.49622	0.0125524	0.0481741
AT1G46120	3.64579	38.8976	21.2717	3.42471	0.837092	4.09121	4.29e-05	0.0004057
AT3G44350	2.30973	24.0057	13.1577	3.3828	1.20795	2.80045	0.00510318	0.0234772
AT3G59710	4.86237	49.7247	27.2935	3.35057	0.795076	4.21415	2.51e-05	0.00025245
AT5G22380	23.0972	231.191	127.144	3.32613	0.550824	6.03847	1.56e-09	3.93e-08
AT1G12160	5.27938	50.5128	27.8961	3.26089	1.19104	2.73786	0.00618413	0.0274278
AT1G56600	49.5457	471.973	260.76	3.25343	0.355928	9.14069	6.21e-20	7.61e-18
AT5G03260	1.97977	18.6215	10.3006	3.23873	1.2949	2.50113	0.0123796	0.0476201
AT3G28510	19.8076	186.099	102.953	3.23035	0.528869	6.10802	1.01e-09	2.65e-08
AT4G35350	3.99196	37.2284	20.6102	3.22694	1.20748	2.67247	0.00752953	0.0321339
AT3G26190	4.32462	40.309	22.3168	3.22571	1.24915	2.58232	0.00981377	0.0396612
AT1G66700	185.449	1734.22	959.836	3.2255	0.569811	5.66065	1.51e-08	3.17e-07
AT4G24000	21.6787	202.469	112.074	3.22104	0.55714	5.78139	7.41e-09	1.64e-07
AT5G03350	128.277	1178.76	653.517	3.19998	0.363904	8.79346	1.45e-18	1.46e-16
AT5G63225	12.3325	113.497	62.9147	3.19867	0.428085	7.47204	7.9e-14	4.22e-12
AT4G35620	1.99058	17.926	9.95827	3.18166	1.07177	2.9686	0.0029916	0.0150613
AT5G38300	2.97506	26.3646	14.6698	3.15409	1.03126	3.05849	0.00222457	0.0118585
AT5G67460	4.2895	37.751	21.0203	3.14083	1.19507	2.62815	0.00858496	0.0357448
AT1G60190	337.081	2945.2	1641.14	3.12727	0.962213	3.25008	0.00115373	0.00686711
AT5G17125	1.65791	14.1545	7.90623	3.10515	1.1532	2.69265	0.00708877	0.030656
AT5G03510	2.29648	19.2361	10.7663	3.06909	1.15494	2.65736	0.00787557	0.0333349
AT1G04110	3.64579	30.0214	16.8336	3.04955	0.946549	3.22175	0.00127409	0.00743605
AT5G26690	7.21427	59.4973	33.3558	3.04613	0.680434	4.47674	7.58e-06	8.68e-05
AT5G50670	241.074	1982.6	1111.84	3.04037	0.339189	8.96364	3.14e-19	3.55e-17
AT4G29920	4.63567	37.8174	21.2265	3.03512	0.864709	3.50999	0.00044813	0.00310451
AT5G04680	5.84658	47.6016	26.7241	3.02329	0.820025	3.68683	0.00022707	0.00174091
AT2G17040	258.582	2088.38	1173.48	3.01386	0.626058	4.81403	1.48e-06	2.04e-05
AT1G26450	4.22327	34.0448	19.134	3.00864	0.837533	3.59227	0.00032782	0.0023843
AT3G55500	5.19991	41.647	23.4235	2.99961	0.866537	3.4616	0.00053697	0.0035997
AT3G13980	2.31783	18.2304	10.2741	2.9831	1.15862	2.57471	0.0100325	0.0403747
AT5G06270	6.62084	51.7839	29.2024	2.97255	0.836153	3.55503	0.00037794	0.00268051
AT1G58643	1.65521	12.8456	7.2504	2.9658	1.16186	2.55262	0.0106915	0.042441
AT5G03150	1.94003	15.208	8.574	2.96421	1.08652	2.72816	0.00636884	0.0281291
AT3G09870	31.3921	243.765	137.579	2.95792	0.313958	9.4214	4.45e-21	6.54e-19
AT2G20160	2.97776	22.6752	12.8265	2.93617	0.986151	2.9774	0.00290703	0.0147277
AT5G55450	49.731	373.341	211.536	2.91002	0.451407	6.44655	1.14e-10	3.45e-09
AT5G09540	19.6746	147.229	83.4519	2.9067	0.373641	7.7794	7.29e-15	4.48e-13
AT1G75040	68.9047	513.229	291.067	2.89622	0.395433	7.32419	2.4e-13	1.17e-11
AT4G02420	35.7572	262.586	149.171	2.87425	0.279811	10.2721	9.41e-25	2.2e-22
AT3G28600	45.1	329.528	187.314	2.8702	0.589701	4.86721	1.13e-06	1.61e-05
AT3G14780	2.6532	19.1313	10.8923	2.85923	1.08511	2.63497	0.00841436	0.0351787
AT1G69260	111.32	802.585	456.953	2.8502	0.640624	4.4491	8.62e-06	9.72e-05
AT5G51950	21.0148	148.973	84.9941	2.82727	0.545107	5.18663	2.14e-07	3.58e-06
AT1G71390	19.9168	140.973	80.445	2.82371	0.402234	7.02008	2.22e-12	9.12e-11
AT5G03210	565.671	4002.39	2284.03	2.82289	0.670397	4.21078	2.54e-05	0.00025561
AT1G26400	9.14646	63.6895	36.418	2.80047	0.576069	4.86134	1.17e-06	1.65e-05
AT1G52565	57.7557	402.356	230.056	2.80035	0.389291	7.19346	6.32e-13	2.9e-11
AT1G66600	72.9817	507.157	290.07	2.79722	0.428167	6.53302	6.45e-11	2.06e-09
AT2G43570	119.306	811.871	465.588	2.76773	0.2393	11.5659	6.13e-31	2.42e-28
AT3G15680	13.2336	88.8965	51.065	2.75047	0.850721	3.23311	0.00122452	0.00720107
AT3G63060	69.069	464.119	266.594	2.74977	0.380529	7.22618	4.97e-13	2.32e-11
AT5G38200	3.64308	24.2152	13.9291	2.7405	0.949618	2.88589	0.00390304	0.0187782
AT5G60900	370.413	2458.59	1414.5	2.731	0.271027	10.0765	7.02e-24	1.47e-21
AT5G12940	15.6694	103.859	59.7642	2.7285	0.457409	5.96513	2.44e-09	5.89e-08
AT3G23110	50.0416	325.127	187.584	2.70128	0.46722	5.7816	7.4e-09	1.64e-07
AT5G65010	298.656	1917.11	1107.88	2.68283	0.178378	15.0402	4.01e-51	4.74e-48
AT5G55730	3.97304	25.385	14.679	2.68208	0.951139	2.81987	0.00480438	0.0222993
AT3G49630	1216.41	7794.02	4505.21	2.67977	0.712866	3.75916	0.00017049	0.00136344
AT2G32680	275.448	1759.65	1017.55	2.67554	0.799641	3.34593	0.00082008	0.0051429
AT3G10680	3.9198	25.0382	14.479	2.67541	1.04731	2.55456	0.0106321	0.0422719
AT4G15210	46.8697	299.038	172.954	2.67275	0.338666	7.89199	2.97e-15	1.95e-13
AT4G16740	14.2804	90.9643	52.6223	2.66835	0.486614	5.48351	4.17e-08	8.02e-07
AT2G25820	2.92991	18.5341	10.732	2.6601	1.01349	2.6247	0.00867256	0.036041
AT3G13020	6.17654	38.5868	22.3817	2.64175	0.929422	2.84236	0.00447815	0.0210261
AT4G13992	4.64378	28.4633	16.5535	2.62144	1.00385	2.61138	0.00901788	0.0371387
AT4G28140	5136.23	31553.9	18345	2.61904	0.63142	4.14786	3.36e-05	0.00032742
AT2G21210	38.7342	236.991	137.863	2.61499	0.380372	6.8748	6.21e-12	2.4e-10
AT4G29905	68.4942	414.847	241.671	2.60024	0.259093	10.036	1.06e-23	2.15e-21
AT3G26815	4.93644	29.7245	17.3305	2.59454	0.782963	3.31374	0.00092057	0.00567292
AT5G40540	339.788	2049.65	1194.72	2.59277	0.242524	10.6908	1.12e-26	3.06e-24
AT3G29644	29.2242	175.414	102.319	2.58401	0.43784	5.90173	3.6e-09	8.46e-08
AT1G04220	207.073	1241.13	724.1	2.58328	0.366479	7.04891	1.8e-12	7.54e-11
AT1G51440	61.5115	365.438	213.475	2.57166	0.290727	8.84563	9.1e-19	9.44e-17
AT5G03890	24.6895	144.877	84.7832	2.55413	0.686525	3.72038	0.00019892	0.00155054
AT5G54610	24.8216	145.226	85.024	2.54902	0.319855	7.96929	1.6e-15	1.08e-13
AT1G61830	2.60536	15.1731	8.88921	2.54082	0.988396	2.57065	0.0101508	0.0407043
AT3G54820	10.4506	59.9827	35.2167	2.52174	0.47318	5.32935	9.86e-08	1.76e-06
AT5G54190	37.1725	211.546	124.359	2.5085	0.280987	8.92747	4.36e-19	4.79e-17
AT2G01505	2.27269	12.8101	7.54138	2.49142	0.987461	2.52306	0.0116339	0.0453622
AT1G13470	987.553	5501.25	3244.4	2.47802	0.198559	12.48	9.59e-36	5.08e-33
AT4G19050	9.26864	51.2171	30.2429	2.46882	0.991098	2.491	0.0127385	0.0487766
AT1G53060	5.95578	32.7306	19.3432	2.4645	0.7963	3.09494	0.0019685	0.0107207
AT1G07870	218.012	1202.37	710.192	2.46325	0.290075	8.49174	2.04e-17	1.8e-15
AT4G34410	1080.8	5953.55	3517.17	2.46174	0.257891	9.54566	1.35e-21	2.19e-19
AT5G63350	5.25315	28.7986	17.0259	2.45703	0.840324	2.92391	0.00345664	0.0169446
AT5G45630	70.3571	385.571	227.964	2.4551	0.263691	9.31054	1.27e-20	1.68e-18
AT5G22570	103.858	565.841	334.849	2.44601	0.756502	3.23332	0.0012236	0.0071978
AT3G17640	37.827	203.995	120.911	2.43113	0.374176	6.4973	8.18e-11	2.55e-09
AT3G26818	8.85109	47.6249	28.238	2.4298	0.635947	3.82076	0.00013304	0.00109827
AT1G15550	40.0362	215.342	127.689	2.4262	0.325642	7.45052	9.3e-14	4.9e-12
AT1G53170	319.067	1705.59	1012.33	2.41845	0.597619	4.04682	5.19e-05	0.00047979
AT5G59220	190.663	1017.29	603.977	2.41586	0.633462	3.81374	0.00013688	0.00112537
AT2G36870	275.344	1442.69	859.019	2.38909	0.23343	10.2347	1.39e-24	3.17e-22
AT4G33905	95.6606	501.085	298.373	2.38907	0.470474	5.07801	3.81e-07	6.02e-06
AT3G23010	52.3049	273.341	162.823	2.38387	0.284614	8.3758	5.48e-17	4.43e-15
AT5G50570	752.878	3906.59	2329.73	2.37562	0.253264	9.38001	6.6e-21	9.41e-19
AT5G15630	4.21299	21.904	13.0585	2.37537	0.948572	2.50415	0.0122745	0.0473107
AT1G70640	48.0236	248.34	148.182	2.37087	0.419848	5.64697	1.63e-08	3.41e-07
AT5G48490	2.93802	15.1899	9.06397	2.37037	0.869864	2.72499	0.00643038	0.0283263
AT4G34250	11.3902	58.7826	35.0864	2.36562	0.470469	5.02822	4.95e-07	7.63e-06
AT1G37130	27396.1	140223	83809.6	2.35568	0.397845	5.92111	3.2e-09	7.56e-08
AT2G29220	9.53507	48.6358	29.0855	2.35411	0.696917	3.3779	0.00073043	0.00466431
AT5G24080	257.678	1309.22	783.448	2.34514	0.843644	2.77977	0.00543975	0.0247092
AT1G40101	2.6213	13.1721	7.8967	2.33173	0.931169	2.50409	0.0122767	0.0473107
AT5G14230	300.855	1507.84	904.345	2.32456	0.182868	12.7117	5.09e-37	2.93e-34
AT5G59670	41.5881	208.253	124.921	2.32209	0.300237	7.73422	1.04e-14	6.27e-13
AT5G60020	12.1188	60.5316	36.3252	2.32178	0.701828	3.30819	0.00093902	0.00576652
AT5G45530	7.62153	37.4106	22.516	2.29997	0.882645	2.60577	0.0091669	0.0375677
AT2G47950	19.6687	96.6151	58.1419	2.29731	0.56028	4.10029	4.13e-05	0.00039138
AT5G35110	20.4275	100.303	60.3654	2.29428	0.666814	3.44066	0.0005803	0.00382474
AT3G22121	1152.59	5650.96	3401.77	2.29363	0.852156	2.69156	0.00711187	0.0307361
AT3G48240	6.84727	33.3039	20.0756	2.2821	0.75713	3.01414	0.00257711	0.0133221
AT1G21040	3.28663	15.9087	9.59767	2.27886	0.901422	2.52808	0.011469	0.0448635
AT3G18010	12.9765	63.0878	38.0321	2.27806	0.464005	4.90956	9.13e-07	1.33e-05
AT1G35710	4840.58	23453.2	14146.9	2.27657	0.270655	8.41131	4.05e-17	3.34e-15
AT2G42980	11.4643	55.3743	33.4193	2.27384	0.538257	4.22446	2.4e-05	0.00024251
AT2G04450	170.628	819.749	495.188	2.26461	0.257924	8.78013	1.63e-18	1.63e-16
AT1G73480	1709.63	8203.52	4956.57	2.26264	0.292835	7.72666	1.1e-14	6.59e-13
AT2G41280	15.7968	75.5795	45.6881	2.26065	0.598727	3.77575	0.00015952	0.00128785
AT4G27970	296.309	1414.52	855.416	2.25529	0.185726	12.1431	6.24e-34	2.99e-31
AT5G48060	12.7314	60.7789	36.7552	2.25526	0.44258	5.09571	3.47e-07	5.55e-06
AT1G35230	751.915	3570.29	2161.1	2.24738	0.127137	17.6768	6.33e-70	1.16e-66
AT1G66400	75.1958	356.332	215.764	2.24534	0.394385	5.69328	1.25e-08	2.65e-07
AT4G01680	9.45019	44.8033	27.1267	2.24466	0.523285	4.28956	1.79e-05	0.00018729
AT5G18470	1992.34	9412.27	5702.31	2.24017	0.231523	9.67581	3.82e-22	6.63e-20
AT1G78990	5.21342	24.5743	14.8939	2.2364	0.696276	3.21194	0.0013184	0.00765405
AT1G56660	2407.8	11328.1	6867.94	2.23412	0.197644	11.3038	1.26e-29	4.36e-27
AT4G29570	11.2111	52.3427	31.7769	2.22572	0.780286	2.85244	0.00433851	0.0204984
AT1G27130	1198.21	5598.57	3398.39	2.22439	0.191838	11.5952	4.36e-31	1.79e-28
AT3G23120	221.155	1028.72	624.937	2.21832	0.342678	6.4735	9.58e-11	2.94e-09
AT3G11090	15.3873	71.371	43.3791	2.21571	0.451627	4.90606	9.29e-07	1.34e-05
AT3G45610	10.8444	50.2119	30.5282	2.21469	0.564344	3.92435	8.7e-05	0.00075802
AT4G38410	22.1914	102.458	62.3246	2.20704	0.555094	3.97598	7.01e-05	0.00062923
AT2G31940	4.90184	22.5931	13.7475	2.20534	0.78776	2.79951	0.00511801	0.0235138
AT4G00975	2250.06	10319.4	6284.71	2.19739	0.234959	9.35224	8.58e-21	1.17e-18
AT3G15570	75.3062	343.052	209.179	2.18733	0.226843	9.64246	5.29e-22	8.94e-20
AT1G12610	315.12	1434.78	874.948	2.18728	0.279604	7.82279	5.17e-15	3.28e-13
AT2G39030	735.126	3343.79	2039.46	2.18563	0.29629	7.37666	1.62e-13	8.2e-12
AT1G19960	5.24261	23.6588	14.4507	2.17602	0.745553	2.91866	0.00351538	0.0172043
AT2G40100	63.9844	288.609	176.296	2.17368	0.214978	10.1112	4.93e-24	1.05e-21
AT1G12855	3.89087	17.5372	10.714	2.16857	0.842784	2.5731	0.0100792	0.0404898
AT1G26770	710.065	3192	1951.03	2.16847	0.637281	3.40269	0.00066725	0.00430664
AT4G10500	10.235	45.8031	28.0191	2.16668	0.662378	3.27106	0.00107144	0.00644207
AT5G18970	21.9041	98.2983	60.1012	2.16648	0.483559	4.48027	7.45e-06	8.56e-05
AT4G13990	9.7561	43.8394	26.7977	2.16617	0.578236	3.74617	0.00017955	0.00142552
AT2G15220	76.0542	341.263	208.659	2.16576	0.275152	7.87113	3.51e-15	2.27e-13
AT1G65910	7.82391	35.0889	21.4564	2.16454	0.654884	3.30523	0.00094899	0.00581887
AT1G08160	34.4277	154.039	94.2332	2.16327	0.372428	5.80856	6.3e-09	1.41e-07
AT1G74930	599.283	2683.79	1641.54	2.16319	0.227442	9.51093	1.89e-21	2.93e-19
AT5G45950	155.381	689.581	422.481	2.15016	0.446269	4.81808	1.45e-06	2.01e-05
AT1G78070	2001.31	8882.54	5441.93	2.15005	0.561797	3.82709	0.00012967	0.00107573
AT4G00890	5.58311	24.7058	15.1445	2.14848	0.763643	2.81346	0.00490116	0.0226931
AT5G44420	7.90095	34.9318	21.4164	2.14713	0.771803	2.78197	0.00540301	0.0245811
AT4G04223	367.859	1628.41	998.133	2.14609	0.225653	9.51059	1.9e-21	2.93e-19
AT5G26200	61.0181	269.789	165.403	2.14579	0.343836	6.24074	4.36e-10	1.22e-08
AT1G29720	1021.37	4505.27	2763.32	2.14121	0.122833	17.4319	4.73e-68	7.93e-65
AT1G47510	319.488	1409.04	864.265	2.14108	0.341644	6.26698	3.68e-10	1.04e-08
AT2G20880	2985.02	13039.3	8012.14	2.12707	0.704544	3.01907	0.00253556	0.0131504
AT5G63300	46.098	200.02	123.059	2.11819	0.631344	3.35506	0.00079348	0.00500259
AT1G60390	3.9279	16.8754	10.4017	2.10487	0.827768	2.54282	0.0109961	0.0434018
AT3G55110	7.90635	33.8079	20.8571	2.10028	0.690855	3.04011	0.0023649	0.0124645
AT5G60200	31.9043	136.26	84.0822	2.09606	0.548446	3.82182	0.00013247	0.00109538
AT1G02220	93.7273	398.452	246.089	2.08792	0.325974	6.40518	1.5e-10	4.46e-09
AT1G72770	784.088	3315.81	2049.95	2.08029	0.493189	4.21804	2.46e-05	0.00024851
AT4G10860	8.78757	37.1847	22.9861	2.07929	0.572117	3.63438	0.00027865	0.00206707
AT3G26830	4712.58	19870.3	12291.4	2.07607	0.24658	8.41946	3.78e-17	3.13e-15
AT1G74650	131.661	554.083	342.872	2.07377	0.301365	6.88125	5.93e-12	2.3e-10
AT3G56710	745.842	3129.2	1937.52	2.06914	0.192288	10.7606	5.28e-27	1.48e-24
AT4G28162	333.557	1398.14	865.849	2.0679	0.24417	8.46912	2.47e-17	2.13e-15
AT3G60170	23.1296	96.877	60.0033	2.06577	0.457432	4.51602	6.3e-06	7.4e-05
AT5G38700	43.5588	181.362	112.46	2.05898	0.342724	6.00771	1.88e-09	4.66e-08
AT5G39010	8.84813	36.6964	22.7723	2.05366	0.814178	2.52237	0.0116567	0.0453948
AT5G59320	31.2998	129.456	80.3778	2.04972	0.646103	3.17244	0.00151163	0.00859277
AT3G51860	131.56	544.4	337.98	2.04893	0.422565	4.84878	1.24e-06	1.75e-05
AT5G01930	4.57998	18.9107	11.7454	2.04717	0.749508	2.73135	0.00630755	0.0279075
AT5G28237	249.356	1027.03	638.193	2.04282	0.255204	8.00466	1.2e-15	8.23e-14
AT5G42200	7.9169	32.3668	20.1419	2.03616	0.71948	2.83004	0.00465419	0.0217045
AT4G29880	7.83472	32.0456	19.9402	2.0324	0.661433	3.07272	0.00212115	0.0113796
AT1G64710	3131.48	12806.4	7968.92	2.03197	0.442861	4.58828	4.47e-06	5.48e-05
AT1G30260	208.579	852.602	530.591	2.0319	0.315024	6.44999	1.12e-10	3.38e-09
AT2G21650	184.284	751.727	468.005	2.02893	0.270674	7.49585	6.59e-14	3.58e-12
AT3G24518	77.6655	316.048	196.857	2.02525	0.45758	4.42601	9.6e-06	0.00010664
AT4G18970	21.7322	88.212	54.9721	2.01879	0.422264	4.78087	1.75e-06	2.38e-05
AT3G56080	23.2885	93.9705	58.6295	2.01512	0.409863	4.91656	8.81e-07	1.28e-05
AT3G21460	57.7246	232.897	145.311	2.01237	0.404235	4.97823	6.42e-07	9.65e-06
AT4G34860	9.13348	36.7017	22.9176	2.00679	0.595561	3.36958	0.00075283	0.00478682
AT2G40475	70.0249	281.192	175.608	2.00652	0.472893	4.24307	2.2e-05	0.00022562
AT1G58170	6.24304	24.9253	15.5842	2.00056	0.790655	2.53026	0.0113978	0.0446459
AT1G09500	52.0168	206.79	129.404	1.99049	0.457545	4.35036	1.36e-05	0.00014614
AT1G02950	19.7187	78.1665	48.9426	1.98828	0.66426	2.99322	0.00276049	0.0140953
AT5G53710	62.7301	248.344	155.537	1.98569	0.553647	3.58657	0.00033506	0.00242733
AT2G29170	134.009	526.089	330.049	1.97322	0.268204	7.35714	1.88e-13	9.34e-12
AT2G38230	87.0096	341.403	214.207	1.97312	0.505621	3.90238	9.53e-05	0.00081648
AT4G10580	11.1508	43.6265	27.3886	1.96972	0.634707	3.10336	0.00191338	0.0104666
AT2G35760	65.935	257.872	161.903	1.9691	0.298706	6.59209	4.34e-11	1.43e-09
AT3G23230	300.637	1170.11	735.372	1.96066	0.748692	2.61878	0.0088245	0.0365366
AT1G67360	170.803	663.686	417.244	1.9586	0.237494	8.24693	1.63e-16	1.23e-14
AT5G47610	20.6628	80.3798	50.5213	1.95682	0.566488	3.45429	0.00055174	0.00367432
AT2G35600	14.9776	57.9375	36.4576	1.9508	0.445959	4.37439	1.22e-05	0.00013242
AT2G47500	24.0306	92.5038	58.2672	1.9475	0.469278	4.14999	3.32e-05	0.00032471
AT1G17750	511.924	1964.43	1238.18	1.94039	0.245237	7.91229	2.53e-15	1.67e-13
AT5G52760	441.588	1693.26	1067.43	1.9394	0.225738	8.59136	8.59e-18	7.9e-16
AT1G69790	101.579	387.828	244.704	1.93337	0.362316	5.33614	9.49e-08	1.7e-06
AT4G27460	38.7085	147.453	93.0805	1.92808	0.31234	6.17301	6.7e-10	1.81e-08
AT3G54830	502.596	1911.12	1206.86	1.92682	0.143414	13.4353	3.75e-41	2.8e-38
AT3G21550	12.1912	46.0145	29.1029	1.91861	0.743217	2.58149	0.00983753	0.0397412
AT1G29520	40.7675	153.483	97.1252	1.91236	0.302627	6.31921	2.63e-10	7.59e-09
AT2G38790	493.812	1857.94	1175.87	1.91193	0.307949	6.20859	5.35e-10	1.47e-08
AT1G68230	23.6258	88.584	56.1049	1.90829	0.536599	3.55628	0.00037615	0.00267022
AT3G22235	2213.15	8293.65	5253.4	1.90591	0.54136	3.5206	0.00043057	0.00299525
AT3G44450	84.5372	316.502	200.52	1.90466	0.203543	9.35756	8.16e-21	1.12e-18
AT1G21525	51.5005	191.811	121.656	1.89709	0.390124	4.86279	1.16e-06	1.64e-05
AT1G21270	3832.45	14253.4	9042.94	1.89502	0.144829	13.0845	4.04e-39	2.71e-36
AT1G20160	146.236	543.802	345.019	1.89473	0.225742	8.39334	4.73e-17	3.86e-15
AT1G19300	1704.8	6338.42	4021.61	1.89468	0.147303	12.8625	7.32e-38	4.33e-35
AT5G52320	358.662	1332.55	845.607	1.894	0.244275	7.75355	8.94e-15	5.45e-13
AT5G41070	18.1897	67.5716	42.8806	1.89131	0.498128	3.79684	0.00014655	0.00119415
AT5G62940	20.7342	77.0479	48.8911	1.89097	0.488131	3.87389	0.00010711	0.00090502
AT1G22250	46.4568	172.116	109.287	1.89047	0.296657	6.37258	1.86e-10	5.47e-09
AT1G43000	30.6596	113.055	71.8574	1.88447	0.545249	3.45617	0.00054792	0.00365364
AT2G13810	290.252	1070.44	680.345	1.88304	0.244562	7.69961	1.36e-14	8.08e-13
AT5G51890	52.3977	193.029	122.714	1.88238	0.325859	5.77665	7.62e-09	1.68e-07
AT5G24530	1710.89	6295.25	4003.07	1.87958	0.14567	12.903	4.33e-38	2.64e-35
AT1G66570	149.103	547.905	348.504	1.87776	0.355511	5.28186	1.28e-07	2.24e-06
AT3G20570	92.4723	339.256	215.864	1.87623	0.314738	5.96124	2.5e-09	6.02e-08
AT4G03450	1604.52	5888.12	3746.32	1.87574	0.173719	10.7976	3.53e-27	1.03e-24
AT5G40980	6.91377	25.2931	16.1034	1.87553	0.717799	2.61289	0.00897803	0.0370123
AT4G12000	678.356	2482.56	1580.46	1.87182	0.307671	6.08383	1.17e-09	3.05e-08
AT3G46670	637.567	2329.37	1483.47	1.86932	0.550732	3.39424	0.00068819	0.00442191
AT2G38170	2008.73	7331.34	4670.03	1.86781	0.183582	10.1742	2.58e-24	5.71e-22
AT5G57130	41.0542	149.599	95.3264	1.86508	0.52738	3.5365	0.00040546	0.00284614
AT3G56400	1930.47	7022.54	4476.51	1.86305	0.518288	3.59462	0.00032486	0.00236651
AT2G29110	444.61	1609.9	1027.26	1.85668	0.300543	6.17775	6.5e-10	1.76e-08
AT5G42530	6331.47	22916.9	14624.2	1.85577	0.125509	14.7859	1.81e-49	1.91e-46
AT3G13610	156.456	566.09	361.273	1.85538	0.365061	5.08238	3.73e-07	5.9e-06
AT1G61340	2332.16	8431.53	5381.85	1.85419	0.281987	6.57545	4.85e-11	1.59e-09
AT1G04540	15.7116	56.5896	36.1506	1.85019	0.521754	3.54609	0.00039099	0.00275997
AT5G66400	46.9624	168.659	107.811	1.84668	0.337606	5.46993	4.5e-08	8.6e-07
AT1G08650	1881.78	6761.08	4321.43	1.84522	0.262542	7.02828	2.09e-12	8.64e-11
AT3G18777	21.87	78.5542	50.2121	1.84497	0.434866	4.24262	2.21e-05	0.00022594
AT5G17760	228.717	820.426	524.571	1.84228	0.162774	11.318	1.07e-29	3.77e-27
AT3G16030	391.028	1399.52	895.275	1.83997	0.250042	7.35865	1.86e-13	9.27e-12
AT3G01670	242.85	866.895	554.872	1.83623	0.347322	5.28683	1.24e-07	2.18e-06
AT5G43650	242.668	860.274	551.471	1.82601	0.618316	2.9532	0.00314498	0.015696
AT1G61890	10616.5	37634.9	24125.7	1.82578	0.212267	8.60134	7.88e-18	7.27e-16
AT1G03220	5780.85	20448	13114.4	1.82264	0.213357	8.54267	1.31e-17	1.18e-15
AT2G18890	9.69771	34.3154	22.0066	1.81989	0.684584	2.65839	0.00785142	0.0332747
AT5G60690	105.358	371.51	238.434	1.8179	0.196546	9.24924	2.26e-20	2.88e-18
AT2G34910	22.7302	80.0121	51.3711	1.81377	0.533303	3.40101	0.00067137	0.00432907
AT3G48630	643.788	2255.41	1449.6	1.80898	0.322214	5.61424	1.97e-08	4.04e-07
AT5G63180	84.0305	294.523	189.277	1.80887	0.511312	3.5377	0.00040363	0.00283431
AT4G15200	20.6029	72.0048	46.3038	1.80639	0.485461	3.72097	0.00019846	0.001548
AT4G23180	4232.59	14786.3	9509.46	1.80469	0.269764	6.6899	2.23e-11	7.76e-10
AT5G04890	17.6438	61.6258	39.6348	1.80435	0.525415	3.43415	0.00059441	0.00390286
AT5G59130	274.871	959.546	617.208	1.80312	0.198641	9.07729	1.11e-19	1.31e-17
AT3G46880	24.3441	84.3889	54.3665	1.79473	0.629107	2.85283	0.00433322	0.0204862
AT1G66460	94.0191	325.624	209.822	1.79218	0.250754	7.14717	8.86e-13	3.95e-11
AT2G35730	66.3331	228.991	147.662	1.78918	0.322742	5.54368	2.96e-08	5.89e-07
AT1G79520	111.313	384.538	247.926	1.78869	0.25366	7.05153	1.77e-12	7.42e-11
AT1G28110	23.3096	80.4037	51.8566	1.78837	0.456041	3.92152	8.8e-05	0.00076501
AT5G47440	32.2325	110.977	71.605	1.783	0.427783	4.168	3.07e-05	0.00030363
AT1G73805	2043.62	7019.34	4531.48	1.78023	0.259008	6.87326	6.27e-12	2.42e-10
AT1G17744	10.7117	36.7895	23.7506	1.77723	0.546297	3.25323	0.00114102	0.00680282
AT2G41820	14.5058	49.5216	32.0137	1.77457	0.650009	2.73008	0.00633195	0.0279908
AT1G20823	651.261	2226.29	1438.78	1.77351	0.292454	6.06424	1.33e-09	3.4e-08
AT3G18850	10.4722	35.7419	23.1071	1.77236	0.632473	2.80227	0.00507445	0.023361
AT1G73370	24.6049	83.8948	54.2498	1.77083	0.599102	2.95581	0.00311854	0.0155921
AT1G52855	234.778	800.939	517.859	1.77043	0.29365	6.02904	1.65e-09	4.13e-08
AT1G58370	21.873	74.5306	48.2018	1.76836	0.510699	3.46263	0.00053492	0.00358958
AT4G13840	895.139	3038.4	1966.77	1.76307	0.106133	16.612	5.71e-62	8.84e-59
AT4G18540	118.499	401.957	260.228	1.76293	0.328825	5.3613	8.26e-08	1.5e-06
AT5G60800	103.581	350.845	227.213	1.75966	0.246256	7.14568	8.96e-13	3.99e-11
AT3G22620	26.5963	89.8451	58.2207	1.7584	0.419698	4.18967	2.79e-05	0.00027808
AT4G39610	36.3683	122.832	79.6003	1.7577	0.371825	4.72723	2.28e-06	3.01e-05
AT1G74670	18.8282	63.6744	41.2513	1.75626	0.53474	3.28432	0.00102228	0.0061965
AT1G73810	918.364	3101.87	2010.12	1.75623	0.186111	9.43648	3.86e-21	5.7e-19
AT1G69920	160.572	541.011	350.792	1.75319	0.364848	4.80526	1.55e-06	2.12e-05
AT5G67140	175.893	591.305	383.599	1.7495	0.222739	7.85447	4.01e-15	2.57e-13
AT1G54000	37.5123	125.607	81.5598	1.74567	0.422662	4.13017	3.62e-05	0.00035113
AT1G01900	47.2954	158.467	102.881	1.74507	0.628393	2.77704	0.00548562	0.024895
AT2G31690	10.7833	36.108	23.4456	1.7442	0.543987	3.20633	0.00134442	0.00776929
AT4G12410	51.0142	170.725	110.87	1.74391	0.486066	3.58781	0.00033346	0.00242013
AT1G18310	8.18577	27.3639	17.7748	1.74241	0.670521	2.59859	0.0093607	0.0381985
AT5G41761	171.838	574.288	373.063	1.74064	0.30309	5.74298	9.3e-09	2.02e-07
AT5G40000	20.1054	66.8394	43.4724	1.73479	0.66132	2.62323	0.00871014	0.0361524
AT3G25180	1650.76	5469.55	3560.16	1.7283	0.586167	2.94848	0.00319336	0.0158784
AT4G30460	67.5805	223.608	145.594	1.72739	0.367391	4.70177	2.58e-06	3.35e-05
AT1G56150	331.151	1096.16	713.654	1.72701	0.193069	8.94501	3.72e-19	4.14e-17
AT5G22530	167.842	554.714	361.278	1.72552	0.297177	5.80637	6.38e-09	1.43e-07
AT2G44480	29.7791	98.0345	63.9068	1.71974	0.407088	4.22448	2.39e-05	0.00024251
AT2G29980	189.394	622.945	406.169	1.71837	0.183322	9.37355	7.01e-21	9.94e-19
AT3G30180	68.6691	226.16	147.414	1.71806	0.348722	4.92672	8.36e-07	1.22e-05
AT2G03505	142.234	467.409	304.822	1.71743	0.246275	6.97362	3.09e-12	1.25e-10
AT2G32860	489.838	1605.56	1047.7	1.71292	0.254553	6.72914	1.71e-11	6.06e-10
AT5G49740	2938.86	9616.04	6277.45	1.71015	0.194326	8.8004	1.36e-18	1.39e-16
AT3G13560	17.8011	58.1127	37.9569	1.70947	0.617561	2.7681	0.00563841	0.0254563
AT5G55460	304.049	994.25	649.15	1.70944	0.61064	2.79943	0.00511927	0.0235138
AT1G24600	72.2305	235.944	154.087	1.7089	0.348923	4.89764	9.7e-07	1.4e-05
AT5G21100	47.2622	154.632	100.947	1.70772	0.366014	4.66573	3.08e-06	3.93e-05
AT1G04570	84.7621	276.227	180.495	1.70411	0.330138	5.1618	2.45e-07	4.03e-06
AT5G08760	1805.81	5881.45	3843.63	1.70362	0.268278	6.35019	2.15e-10	6.28e-09
AT1G05100	185.042	602.309	393.675	1.70263	0.361151	4.71447	2.42e-06	3.17e-05
AT1G71140	148.272	479.373	313.822	1.69358	0.22531	7.51669	5.62e-14	3.09e-12
AT3G57010	7.20913	23.2723	15.2407	1.69292	0.679979	2.48966	0.0127866	0.048877
AT4G37730	65.817	212.523	139.17	1.69179	0.566342	2.98722	0.00281525	0.0143349
AT1G75000	460.175	1486.09	973.131	1.69154	0.257531	6.56832	5.09e-11	1.66e-09
AT2G40750	1086.64	3509.55	2298.1	1.69143	0.483616	3.49747	0.0004697	0.00323275
AT1G72240	47.7884	154.173	100.981	1.69098	0.576798	2.93167	0.0033714	0.0166154
AT5G28646	364.633	1170.53	767.58	1.6831	0.27533	6.11305	9.77e-10	2.58e-08
AT4G00165	47.0469	151.098	99.0723	1.6817	0.363374	4.62801	3.69e-06	4.62e-05
AT5G13700	72.7957	233.25	153.023	1.67985	0.290606	5.7805	7.45e-09	1.64e-07
AT1G30250	305.984	979.448	642.716	1.67889	0.318697	5.26799	1.38e-07	2.39e-06
AT1G58340	579.232	1853.21	1216.22	1.67798	0.34195	4.90709	9.24e-07	1.34e-05
AT5G37550	8.40706	26.9599	17.6835	1.67704	0.658463	2.5469	0.0108684	0.0429989
AT1G74430	650.583	2080.02	1365.3	1.67703	0.272809	6.14727	7.88e-10	2.12e-08
AT2G05100	36488.6	116567	76527.8	1.67564	0.142713	11.7413	7.82e-32	3.42e-29
AT3G11650	362.923	1157.42	760.171	1.6732	0.228229	7.33123	2.28e-13	1.12e-11
AT3G56210	767.22	2440.19	1603.71	1.66927	0.175327	9.52092	1.72e-21	2.76e-19
AT4G09500	13.2932	42.2814	27.7873	1.66634	0.574706	2.89947	0.00373797	0.0181119
AT3G44326	9.80124	31.0526	20.4269	1.66418	0.587394	2.83316	0.00460904	0.0215338
AT2G40130	70.5534	223.316	146.935	1.66342	0.362549	4.58813	4.47e-06	5.48e-05
AT3G11010	629.049	1989.46	1309.25	1.66129	0.270474	6.14214	8.14e-10	2.18e-08
AT4G27657	192.049	606.746	399.398	1.65996	0.305215	5.43866	5.37e-08	1.01e-06
AT3G27490	76.7244	242.438	159.581	1.65994	0.243159	6.82655	8.7e-12	3.23e-10
AT5G51060	239.407	755.318	497.363	1.65784	0.243729	6.80197	1.03e-11	3.82e-10
AT1G80280	79.2956	250.043	164.669	1.65767	0.318994	5.19657	2.03e-07	3.41e-06
AT1G64390	117.41	369.857	243.633	1.65528	0.275694	6.00404	1.92e-09	4.75e-08
AT5G19040	23.2772	73.1991	48.2381	1.65447	0.481328	3.4373	0.00058754	0.00386408
AT3G18090	32.9227	103.507	68.2147	1.65221	0.339262	4.87003	1.12e-06	1.59e-05
AT4G27980	36.8185	115.56	76.1893	1.64931	0.349366	4.72087	2.35e-06	3.09e-05
AT5G46871	22.013	68.9667	45.4899	1.64923	0.540888	3.04911	0.00229523	0.0121578
AT3G25510	125.72	394.098	259.909	1.64915	0.229653	7.18104	6.92e-13	3.17e-11
AT2G15620	1354.77	4244	2799.38	1.64742	0.20692	7.96164	1.7e-15	1.15e-13
AT1G61260	433.212	1354.68	893.945	1.64507	0.265625	6.1932	5.9e-10	1.61e-08
AT1G20850	73.0989	228.505	150.802	1.64424	0.226594	7.25631	3.98e-13	1.88e-11
AT1G52900	33.771	105.267	69.5192	1.64203	0.418554	3.92309	8.74e-05	0.0007608
AT3G12910	41.9704	130.544	86.257	1.63838	0.641709	2.55315	0.0106754	0.042394
AT2G37170	1591.43	4953.87	3272.65	1.63831	0.232797	7.03748	1.96e-12	8.12e-11
AT3G13950	1147.32	3568.54	2357.93	1.63728	0.114965	14.2415	5.06e-46	4.63e-43
AT5G62170	31.571	98.2832	64.9271	1.63717	0.378633	4.3239	1.53e-05	0.00016326
AT5G41180	445.905	1383.67	914.788	1.63406	0.18917	8.63804	5.72e-18	5.4e-16
AT4G35970	17.4284	53.8501	35.6392	1.6306	0.535938	3.04251	0.00234613	0.0123818
AT1G17140	74.2171	229.885	152.051	1.63024	0.24209	6.73403	1.65e-11	5.88e-10
AT5G59680	855.817	2647.86	1751.84	1.6296	0.229438	7.10255	1.22e-12	5.34e-11
AT4G35560	72.0943	222.782	147.438	1.62822	0.404938	4.02092	5.8e-05	0.00052843
AT2G20950	638.607	1973.45	1306.03	1.62794	0.15408	10.5656	4.3e-26	1.12e-23
AT2G16586	182.126	562.346	372.236	1.6271	0.309943	5.24969	1.52e-07	2.61e-06
AT1G20680	19.5968	60.4431	40.02	1.6251	0.578563	2.80886	0.00497175	0.0229671
AT5G23370	17.7154	54.6014	36.1584	1.62481	0.621277	2.61527	0.00891568	0.0368397
AT3G48650	1918.28	5912.19	3915.23	1.62397	0.239614	6.77746	1.22e-11	4.43e-10
AT5G49630	479.615	1471.48	975.547	1.61762	0.253372	6.38437	1.72e-10	5.08e-09
AT5G22545	43.3944	133.106	88.2502	1.61719	0.285108	5.67219	1.41e-08	2.98e-07
AT1G20070	3122.68	9577.39	6350.04	1.61686	0.488789	3.3079	0.00093999	0.00577073
AT5G40010	59.8334	183.275	121.554	1.61394	0.286439	5.6345	1.76e-08	3.63e-07
AT1G01720	4112.83	12580.8	8346.82	1.61303	0.576693	2.79703	0.00515747	0.0236566
AT2G24285	15.6559	47.8897	31.7728	1.61286	0.495135	3.2574	0.00112436	0.00672544
AT3G23000	1495.21	4572.42	3033.82	1.61263	0.144876	11.1311	8.85e-29	2.83e-26
AT1G30420	1359.57	4151.21	2755.39	1.61049	0.122043	13.1961	9.24e-40	6.64e-37
AT5G42380	1233.56	3764.69	2499.12	1.60979	0.273336	5.8894	3.88e-09	9.05e-08
AT4G21903	286.529	873.16	579.844	1.6081	0.271238	5.92874	3.05e-09	7.25e-08
AT1G63310	16.7018	50.5646	33.6332	1.59974	0.50566	3.16367	0.00155795	0.00882402
AT5G15780	13.9639	42.3396	28.1518	1.59824	0.631973	2.52896	0.01144	0.0447642
AT3G47010	65.9736	199.472	132.723	1.59642	0.331325	4.81828	1.45e-06	2.01e-05
AT1G29715	219.59	663.565	441.577	1.59528	0.16442	9.70246	2.94e-22	5.29e-20
AT5G03140	37.8918	114.593	76.2423	1.59451	0.407927	3.90881	9.28e-05	0.00079776
AT2G37180	1307.56	3942.16	2624.86	1.59222	0.291049	5.47063	4.48e-08	8.58e-07
AT4G35655	13.1173	39.472	26.2947	1.59159	0.544059	2.9254	0.00344014	0.016876
AT5G03620	15.1371	45.5029	30.32	1.59084	0.591077	2.69144	0.00711452	0.0307409
AT1G61795	24.4859	73.6565	49.0712	1.58954	0.437794	3.63079	0.00028256	0.00209143
AT5G20970	26.9097	80.4341	53.6719	1.58092	0.51811	3.05133	0.00227828	0.0120903
AT1G51090	1058	3163.28	2110.64	1.58026	0.212655	7.4311	1.08e-13	5.6e-12
AT5G48800	20.611	61.6048	41.1079	1.57998	0.55344	2.85483	0.00430595	0.0203959
AT2G29470	495.007	1479.04	987.023	1.5792	0.141327	11.1741	5.46e-29	1.77e-26
AT2G23170	685.402	2044.82	1365.11	1.577	0.542759	2.90553	0.00366634	0.0178292
AT5G46040	25.2516	75.1616	50.2066	1.57491	0.545015	2.88967	0.00385643	0.0185918
AT3G21950	32.015	95.1089	63.562	1.57132	0.380673	4.12774	3.66e-05	0.00035417
AT5G10380	1565.8	4644.21	3105	1.56859	0.175969	8.91403	4.92e-19	5.38e-17
AT1G14880	3846.55	11392.3	7619.43	1.56647	0.114606	13.6684	1.57e-42	1.26e-39
AT5G10520	409.683	1212.49	811.085	1.5659	0.208509	7.50998	5.91e-14	3.24e-12
AT3G06500	11724.2	34697.9	23211.1	1.56537	0.235067	6.65924	2.75e-11	9.42e-10
AT5G67090	60.5919	178.908	119.75	1.56244	0.444011	3.51892	0.00043331	0.00301219
AT3G56270	29.2526	86.4566	57.8546	1.56152	0.373768	4.17779	2.94e-05	0.00029201
AT4G29610	128.782	379.028	253.905	1.55829	0.31456	4.95388	7.27e-07	1.08e-05
AT2G45760	228.909	673.809	451.359	1.55803	0.227375	6.85226	7.27e-12	2.77e-10
AT1G24470	332.252	977.369	654.811	1.55676	0.229692	6.77761	1.22e-11	4.43e-10
AT2G43018	3244.7	9540.3	6392.5	1.55599	0.251695	6.18205	6.33e-10	1.72e-08
AT1G29640	36.4217	107.187	71.8043	1.55593	0.405504	3.83704	0.00012453	0.00103566
AT3G21150	28.6136	83.9587	56.2862	1.55522	0.479169	3.24566	0.00117177	0.00695186
AT1G79270	1589.92	4671.57	3130.74	1.55499	0.197753	7.86331	3.74e-15	2.4e-13
AT2G21510	93.5623	274.704	184.133	1.55261	0.279172	5.56148	2.67e-08	5.36e-07
AT1G20310	204.746	599.717	402.231	1.55081	0.302612	5.12474	2.98e-07	4.81e-06
AT2G23270	53.7438	156.732	105.238	1.54568	0.490586	3.15068	0.00162889	0.00916318
AT2G47750	18.4529	53.676	36.0645	1.54339	0.560366	2.75425	0.00588268	0.0263112
AT4G00430	2292.72	6680.93	4486.83	1.54305	0.261501	5.90074	3.62e-09	8.5e-08
AT4G27410	8931.69	26010	17470.8	1.54207	0.497839	3.09753	0.00195144	0.0106508
AT1G29920	52138.6	151673	101906	1.54055	0.118333	13.0188	9.57e-39	6.21e-36
AT4G11370	264.119	767.808	515.963	1.53983	0.223219	6.89831	5.26e-12	2.06e-10
AT5G06330	10.4187	30.3024	20.3606	1.53961	0.588801	2.61483	0.00892726	0.036871
AT2G16060	67.1059	194.886	130.996	1.53921	0.320058	4.80916	1.52e-06	2.09e-05
AT1G33760	147.36	426.919	287.139	1.53471	0.267253	5.74255	9.33e-09	2.02e-07
AT2G36830	9120.75	26371.8	17746.3	1.53179	0.236919	6.46544	1.01e-10	3.08e-09
AT1G32690	48.3303	139.466	93.898	1.52935	0.336914	4.53929	5.64e-06	6.71e-05
AT4G01600	44.2675	127.657	85.9622	1.5273	0.334024	4.57242	4.82e-06	5.86e-05
AT3G13880	49.8999	143.258	96.579	1.52285	0.383604	3.96986	7.19e-05	0.00064217
AT3G60520	142.488	409.108	275.798	1.52216	0.300291	5.06895	4e-07	6.29e-06
AT3G60420	1346.89	3865.27	2606.08	1.5209	0.169982	8.9474	3.64e-19	4.09e-17
AT5G43150	399.523	1145.75	772.637	1.52021	0.227765	6.67447	2.48e-11	8.55e-10
AT2G33580	1014.62	2905.33	1959.98	1.51783	0.26406	5.74806	9.03e-09	1.97e-07
AT3G28580	316.558	904.865	610.711	1.51581	0.188795	8.02888	9.84e-16	6.87e-14
AT5G60930	64.8152	185.173	124.994	1.51577	0.428169	3.54012	0.00039995	0.00281237
AT1G67810	1095.92	3132.54	2114.23	1.5154	0.203709	7.43903	1.01e-13	5.33e-12
AT1G42980	87.9819	250.962	169.472	1.51303	0.474335	3.18979	0.00142374	0.00816036
AT3G54720	133.569	380.31	256.939	1.51	0.289144	5.22231	1.77e-07	2.99e-06
AT2G38090	18.6521	52.9899	35.821	1.50718	0.558496	2.69863	0.00696249	0.0302399
AT4G36570	361.598	1027.52	694.558	1.50696	0.162353	9.282	1.66e-20	2.16e-18
AT3G04220	939.457	2667.81	1803.63	1.50597	0.193531	7.78154	7.16e-15	4.42e-13
AT5G63630	48.9302	139.025	93.9776	1.50516	0.406918	3.69893	0.00021651	0.00166885
AT5G64310	9054.16	25686.2	17370.2	1.50435	0.219783	6.84468	7.66e-12	2.9e-10
AT1G16300	326.27	923.361	624.815	1.50112	0.250836	5.98446	2.17e-09	5.29e-08
AT4G37670	1803.17	5101.42	3452.3	1.50051	0.178684	8.39756	4.56e-17	3.74e-15
AT5G10760	1579.3	4465.87	3022.58	1.49969	0.460992	3.25317	0.00114124	0.00680282
AT5G24910	73.5649	207.755	140.66	1.49805	0.448091	3.34319	0.0008282	0.00519058
AT1G67000	49.5797	139.729	94.6542	1.49598	0.440604	3.39529	0.00068555	0.00440638
AT2G27140	39.6703	111.764	75.7174	1.49549	0.412371	3.62658	0.0002872	0.00212268
AT4G37390	279.969	788.545	534.257	1.49438	0.377494	3.95867	7.54e-05	0.00066677
AT1G78820	666.106	1871.16	1268.63	1.49039	0.131007	11.3764	5.48e-30	2e-27
AT3G04640	1033.16	2890.07	1961.62	1.48419	0.211858	7.00555	2.46e-12	1.01e-10
AT4G04510	301.656	843.573	572.615	1.4837	0.221128	6.70971	1.95e-11	6.87e-10
AT2G36970	276.164	771.688	523.926	1.48194	0.227434	6.51588	7.23e-11	2.28e-09
AT3G53150	238.231	664.117	451.174	1.47922	0.270928	5.45984	4.77e-08	9.05e-07
AT1G23840	395.248	1099.85	747.551	1.47676	0.155637	9.48845	2.34e-21	3.6e-19
AT1G06490	36.8261	102.02	69.4229	1.47161	0.475233	3.09661	0.00195748	0.0106722
AT4G37370	1838.81	5091.21	3465.01	1.4693	0.295611	4.97041	6.68e-07	1e-05
AT5G51460	223.397	616.451	419.924	1.46463	0.163739	8.9449	3.72e-19	4.14e-17
AT5G47640	324.088	893.524	608.806	1.46338	0.303941	4.81469	1.47e-06	2.04e-05
AT1G50310	19.7487	54.325	37.0369	1.46223	0.576759	2.53525	0.0112368	0.0441958
AT4G22590	1378.48	3796.23	2587.35	1.46156	0.259525	5.63167	1.78e-08	3.69e-07
AT3G18080	3164.34	8708.86	5936.6	1.4606	0.171303	8.52641	1.51e-17	1.36e-15
AT4G30090	103.308	284.111	193.709	1.45976	0.297158	4.91241	9e-07	1.31e-05
AT4G27300	1751.33	4811.76	3281.54	1.45817	0.19065	7.64843	2.03e-14	1.19e-12
AT1G32450	28.2188	77.4087	52.8137	1.45727	0.544023	2.6787	0.0073909	0.0316766
AT4G09430	72.5102	198.902	135.706	1.45724	0.318734	4.57196	4.83e-06	5.87e-05
AT3G21070	3847.55	10556.7	7202.14	1.4562	0.255729	5.6943	1.24e-08	2.64e-07
AT5G26230	49.7606	136.665	93.2126	1.45611	0.289133	5.03615	4.75e-07	7.33e-06
AT4G00700	498.554	1365.94	932.248	1.45419	0.222978	6.52165	6.95e-11	2.21e-09
AT4G08115	38.1984	104.504	71.3513	1.45348	0.509337	2.85368	0.00432162	0.0204522
AT1G17550	1423.95	3898.02	2660.98	1.45293	0.22854	6.35745	2.05e-10	6.01e-09
AT4G04570	1525.4	4173.32	2849.36	1.45216	0.18415	7.88573	3.13e-15	2.04e-13
AT2G04490	30.7738	84.1548	57.4643	1.45207	0.443557	3.2737	0.00106149	0.0063937
AT5G15580	43.2936	118.483	80.8881	1.45206	0.398934	3.63985	0.00027279	0.00203404
AT2G46630	102.401	279.711	191.056	1.45079	0.309819	4.68271	2.83e-06	3.65e-05
AT4G34000	364.75	996.991	680.871	1.4507	0.212475	6.82761	8.63e-12	3.22e-10
AT1G73920	5175.71	14118.3	9647	1.44775	0.23291	6.21591	5.1e-10	1.41e-08
AT5G58930	93.7499	255.527	174.639	1.44712	0.222769	6.49607	8.24e-11	2.57e-09
AT1G73390	553.516	1508.86	1031.19	1.44696	0.193648	7.47213	7.89e-14	4.22e-12
AT3G23240	204.629	557.339	380.984	1.44572	0.28346	5.10027	3.39e-07	5.43e-06
AT1G33730	67.9395	184.924	126.432	1.44318	0.2694	5.35702	8.46e-08	1.54e-06
AT5G25980	1840.79	4998.7	3419.74	1.44132	0.167922	8.58331	9.22e-18	8.43e-16
AT1G76040	874.748	2374.96	1624.85	1.44113	0.224734	6.41262	1.43e-10	4.25e-09
AT2G37640	185.174	500.511	342.842	1.43465	0.268757	5.33808	9.39e-08	1.69e-06
AT1G70830	17.8543	48.3233	33.0888	1.43451	0.557192	2.57453	0.0100377	0.0403797
AT5G49100	25.518	68.9363	47.2271	1.43423	0.521383	2.75082	0.0059447	0.0265414
AT2G04495	402.338	1086.87	744.601	1.43408	0.251856	5.69406	1.24e-08	2.64e-07
AT2G29720	3392.14	9165.37	6278.75	1.43407	0.203311	7.05356	1.74e-12	7.32e-11
AT3G56620	57.9803	156.202	107.091	1.43086	0.334669	4.27545	1.91e-05	0.00019863
AT1G52890	9700.4	26130.7	17915.6	1.42963	0.250878	5.69853	1.21e-08	2.59e-07
AT4G17230	10085.5	27162.2	18623.9	1.42934	0.210333	6.79559	1.08e-11	3.97e-10
AT4G34950	2661.19	7164.27	4912.73	1.42879	0.114584	12.4694	1.1e-35	5.52e-33
AT3G04630	473.617	1274.19	873.906	1.42801	0.280625	5.08866	3.61e-07	5.73e-06
AT5G66310	87.8052	236.277	162.041	1.42719	0.313734	4.54905	5.39e-06	6.45e-05
AT1G57560	227.729	611.305	419.517	1.42451	0.143766	9.90852	3.82e-23	7.49e-21
AT1G28480	1059.99	2844.34	1952.17	1.42416	0.262924	5.41662	6.07e-08	1.13e-06
AT2G35940	3623.32	9720.03	6671.67	1.42366	0.162012	8.78738	1.53e-18	1.53e-16
AT2G38080	48.1162	128.768	88.4421	1.41941	0.408048	3.47854	0.00050415	0.00342653
AT1G61800	4246.51	11349.3	7797.91	1.41828	0.187363	7.56968	3.74e-14	2.13e-12
AT4G17030	19.1849	51.3253	35.2551	1.4181	0.478638	2.96278	0.00304873	0.0153183
AT4G00820	23.4804	62.7437	43.1121	1.41774	0.384668	3.68563	0.00022813	0.00174775
AT3G23920	6981.86	18647.4	12814.6	1.4173	0.260122	5.44861	5.08e-08	9.59e-07
AT4G39580	752.505	2009.6	1381.05	1.41721	0.254766	5.56279	2.66e-08	5.33e-07
AT5G22540	395.895	1057.12	726.505	1.41716	0.175015	8.09736	5.62e-16	4.04e-14
AT1G09750	85.689	228.891	157.29	1.41713	0.268761	5.27281	1.34e-07	2.33e-06
AT4G25470	456.328	1217.93	837.131	1.41655	0.316043	4.48213	7.39e-06	8.5e-05
AT1G74450	1415.29	3777.52	2596.41	1.41635	0.214109	6.61509	3.71e-11	1.25e-09
AT5G01370	23.3069	62.0908	42.6989	1.41571	0.46414	3.05017	0.0022871	0.0121211
AT4G25480	346.278	921.615	633.947	1.41272	0.261346	5.40555	6.46e-08	1.19e-06
AT2G32690	545.326	1451.39	998.36	1.41203	0.18352	7.69418	1.42e-14	8.4e-13
AT1G04490	44.9076	119.348	82.128	1.41108	0.393752	3.58368	0.00033879	0.00244964
AT3G60970	147.583	392.163	269.873	1.41032	0.291033	4.84593	1.26e-06	1.77e-05
AT2G33380	1505.82	3996.26	2751.04	1.40818	0.177278	7.94334	1.97e-15	1.31e-13
AT4G18270	32.747	86.9218	59.8344	1.40661	0.493712	2.84906	0.00438486	0.0206665
AT4G22040	55.7946	147.706	101.75	1.40572	0.369518	3.8042	0.00014226	0.00116392
AT2G26390	45.0437	119.357	82.2002	1.40566	0.368417	3.81539	0.00013597	0.00111898
AT3G55700	13.7746	36.3612	25.0679	1.40294	0.552318	2.54008	0.0110826	0.0437004
AT5G50760	197.526	521.942	359.734	1.40225	0.281381	4.98344	6.25e-07	9.42e-06
AT5G22520	816.522	2157.62	1487.07	1.40217	0.152182	9.21372	3.15e-20	3.96e-18
AT1G09950	227.339	600.274	413.806	1.40127	0.185601	7.54991	4.36e-14	2.45e-12
AT5G41550	97.3987	256.667	177.033	1.39807	0.274372	5.09551	3.48e-07	5.55e-06
AT2G46140	396.621	1040.89	718.754	1.39224	0.161196	8.63694	5.77e-18	5.43e-16
AT1G76620	97.5431	256.033	176.788	1.39126	0.388228	3.58362	0.00033887	0.00244964
AT4G21740	120.978	317.116	219.047	1.39051	0.261979	5.3077	1.11e-07	1.96e-06
AT4G22780	1749.12	4580.27	3164.7	1.38888	0.229272	6.0578	1.38e-09	3.51e-08
AT2G18660	36.6542	95.8143	66.2343	1.38684	0.510536	2.71644	0.00659881	0.0289289
AT1G18830	28.1536	73.5197	50.8367	1.38614	0.404244	3.42897	0.00060588	0.00396653
AT5G13990	13.7213	35.8106	24.7659	1.38419	0.515691	2.68416	0.00727132	0.0312307
AT1G78370	41.0391	106.984	74.0117	1.38409	0.387469	3.57212	0.0003541	0.00253786
AT4G11280	4074.81	10628.6	7351.68	1.38317	0.290906	4.75471	1.99e-06	2.67e-05
AT1G59950	330.549	861.598	596.074	1.38267	0.212971	6.49229	8.45e-11	2.62e-09
AT1G56520	639.166	1664.96	1152.06	1.38124	0.173718	7.95105	1.85e-15	1.24e-13
AT3G27690	890.913	2317.45	1604.18	1.3794	0.110593	12.4728	1.05e-35	5.42e-33
AT3G48640	392.005	1018.75	705.376	1.37814	0.135523	10.1691	2.72e-24	5.96e-22
AT3G53232	30.5371	79.1617	54.8494	1.37639	0.436748	3.15145	0.00162459	0.00914737
AT4G23310	46.2849	120.045	83.165	1.3763	0.431348	3.19069	0.00141935	0.00813833
AT4G01360	1387.29	3599.07	2493.18	1.37543	0.183946	7.47737	7.58e-14	4.08e-12
AT3G50930	7520.17	19419.8	13470	1.36871	0.217597	6.2901	3.17e-10	9.04e-09
AT3G01680	242.852	626.675	434.763	1.36813	0.220826	6.1955	5.81e-10	1.59e-08
AT1G58520	279.573	720.24	499.906	1.36554	0.195054	7.00085	2.54e-12	1.03e-10
AT4G33930	65.602	169.042	117.322	1.36527	0.39604	3.44731	0.00056619	0.00374694
AT3G23210	91.452	234.789	163.121	1.36134	0.38064	3.57645	0.00034829	0.00249878
AT4G28900	21.5614	55.3837	38.4725	1.36131	0.41182	3.3056	0.00094773	0.00581292
AT4G13395	1364.7	3505.49	2435.1	1.36108	0.154781	8.79356	1.45e-18	1.46e-16
AT1G06160	331.823	850.978	591.401	1.35863	0.316477	4.293	1.76e-05	0.0001848
AT1G53620	19.9754	51.0989	35.5371	1.35684	0.515895	2.63007	0.00853669	0.0355645
AT5G13320	1905.76	4877.1	3391.43	1.35563	0.0949449	14.2781	3e-46	2.87e-43
AT2G44840	854.251	2185.35	1519.8	1.35535	0.198396	6.83153	8.4e-12	3.15e-10
AT3G14570	86.6384	221.579	154.109	1.35486	0.347063	3.9038	9.47e-05	0.0008124
AT5G42860	51.0925	130.601	90.8466	1.35481	0.38959	3.47754	0.00050604	0.00343585
AT4G04220	1454.1	3713.97	2584.03	1.35295	0.18201	7.43339	1.06e-13	5.53e-12
AT4G14630	204.538	522.191	363.364	1.35193	0.293728	4.60266	4.17e-06	5.14e-05
AT1G16530	23.602	60.148	41.875	1.35085	0.482191	2.80147	0.005087	0.0234081
AT3G43250	1760.83	4488.17	3124.5	1.34994	0.233165	5.78964	7.05e-09	1.56e-07
AT4G29080	30.5106	77.3302	53.9204	1.3431	0.460563	2.91622	0.00354302	0.0173258
AT5G07920	1333.01	3379.63	2356.32	1.34223	0.20562	6.52776	6.68e-11	2.13e-09
AT5G49680	761.785	1929.41	1345.6	1.34073	0.205419	6.5268	6.72e-11	2.14e-09
AT2G41990	284.708	720.694	502.701	1.33955	0.232023	5.77334	7.77e-09	1.7e-07
AT2G31870	2140	5413.63	3776.82	1.33903	0.166756	8.0299	9.76e-16	6.86e-14
AT4G37710	63.5537	160.633	112.093	1.33886	0.483184	2.77092	0.00558984	0.0252805
AT4G17660	47.0238	118.764	82.8939	1.33786	0.454871	2.94118	0.00326966	0.0161937
AT2G48150	39.682	100.158	69.9199	1.33742	0.373442	3.58134	0.00034183	0.00246275
AT4G33666	764.881	1925.24	1345.06	1.33186	0.280096	4.75503	1.98e-06	2.67e-05
AT5G49280	249.348	627.366	438.357	1.3307	0.236131	5.63542	1.75e-08	3.62e-07
AT3G09032	222.177	558.555	390.366	1.33035	0.296703	4.48378	7.33e-06	8.45e-05
AT5G20960	1250.66	3134.15	2192.4	1.32541	0.211442	6.26842	3.65e-10	1.03e-08
AT1G05630	354.124	886.95	620.537	1.3251	0.145605	9.10068	8.98e-20	1.06e-17
AT1G30850	70.7335	177.196	123.965	1.32474	0.255033	5.1944	2.05e-07	3.44e-06
AT3G63300	53.2908	133.327	93.3091	1.32348	0.348442	3.79827	0.00014571	0.00118937
AT1G27770	4589.53	11483	8036.27	1.32312	0.22264	5.94285	2.8e-09	6.7e-08
AT4G37650	33.324	83.1731	58.2486	1.3196	0.448317	2.94344	0.00324582	0.0160876
AT2G29100	388.435	968.066	678.251	1.31774	0.367365	3.587	0.00033451	0.00242509
AT4G15690	548.043	1365.58	956.813	1.31736	0.182813	7.20606	5.76e-13	2.65e-11
AT2G01020	823.017	2049.41	1436.21	1.31634	0.185632	7.09111	1.33e-12	5.73e-11
AT3G62020	18.6261	46.3217	32.4739	1.31449	0.470174	2.79574	0.00517807	0.023724
AT2G44578	138.768	344.172	241.47	1.31122	0.367519	3.56777	0.00036003	0.00257484
AT4G14400	12519.7	31041	21780.3	1.30999	0.180408	7.26128	3.83e-13	1.82e-11
AT5G12960	562.259	1392.82	977.539	1.30853	0.14367	9.1079	8.4e-20	1.01e-17
AT4G14680	1232.17	3048.26	2140.21	1.30689	0.215304	6.06996	1.28e-09	3.29e-08
AT1G58270	667.761	1649.67	1158.72	1.30483	0.209927	6.21566	5.11e-10	1.41e-08
AT1G58410	44.3374	109.455	76.8961	1.30483	0.47169	2.76629	0.00566986	0.0255754
AT1G17745	1374.75	3394.09	2384.42	1.3039	0.223606	5.83122	5.5e-09	1.25e-07
AT2G46660	33.4508	82.5281	57.9895	1.30367	0.500389	2.60532	0.00917887	0.0375892
AT4G05040	3452.98	8520	5986.49	1.30305	0.168946	7.71281	1.23e-14	7.33e-13
AT2G35700	19.8105	48.9571	34.3838	1.30298	0.451215	2.88771	0.00388058	0.0186814
AT1G43910	130.887	322.772	226.83	1.30118	0.252761	5.14788	2.63e-07	4.3e-06
AT4G22720	23935.7	58983.9	41459.8	1.30117	0.188889	6.88854	5.64e-12	2.19e-10
AT5G02890	72.3128	178.052	125.182	1.2997	0.394896	3.29126	0.0009974	0.00607318
AT5G52570	183.646	452.041	317.843	1.29966	0.414936	3.13219	0.00173507	0.00963948
AT1G33080	208.668	512.058	360.363	1.29561	0.228574	5.66821	1.44e-08	3.04e-07
AT1G67865	14379.6	35251.6	24815.6	1.29369	0.172355	7.50595	6.1e-14	3.32e-12
AT4G26080	5863.47	14354.1	10108.8	1.29165	0.22472	5.74782	9.04e-09	1.97e-07
AT1G33560	447.273	1094.8	771.036	1.2916	0.24628	5.24445	1.57e-07	2.68e-06
AT5G10930	99.7295	243.796	171.763	1.29036	0.230262	5.60387	2.1e-08	4.26e-07
AT3G22410	34.7614	84.9604	59.8609	1.28796	0.399105	3.22711	0.00125049	0.00731959
AT3G25710	154.937	378.005	266.471	1.28706	0.498154	2.58365	0.00977614	0.0395409
AT1G03230	1208.78	2947.13	2077.96	1.28592	0.191687	6.7084	1.97e-11	6.92e-10
AT1G62290	71.6873	174.381	123.034	1.28332	0.309134	4.15133	3.31e-05	0.00032313
AT2G38690	17.6389	42.878	30.2584	1.28177	0.468215	2.73756	0.00618972	0.0274465
AT2G39800	445.78	1083.39	764.584	1.28144	0.249223	5.14174	2.72e-07	4.42e-06
AT1G11300	93.9224	228.172	161.047	1.28141	0.247906	5.16894	2.35e-07	3.9e-06
AT1G56170	43.4231	105.42	74.4217	1.27953	0.34794	3.67745	0.00023558	0.00179657
AT2G34150	20.8777	50.6554	35.7665	1.27838	0.432482	2.95592	0.00311739	0.0155921
AT4G01430	32.1096	77.8173	54.9635	1.27771	0.494904	2.58173	0.00983059	0.0397212
AT1G13340	2228.16	5394.85	3811.51	1.27581	0.188032	6.78505	1.16e-11	4.24e-10
AT2G46400	3366.07	8137.82	5751.94	1.27363	0.232807	5.47072	4.48e-08	8.58e-07
AT1G18870	206.095	497.659	351.877	1.27203	0.243718	5.21926	1.8e-07	3.04e-06
AT4G38950	60.6761	146.443	103.56	1.271	0.30018	4.23413	2.29e-05	0.00023336
AT1G75230	1392.49	3356.83	2374.66	1.26948	0.150174	8.45339	2.83e-17	2.41e-15
AT3G15540	178.202	428.997	303.599	1.26768	0.37187	3.40892	0.00065221	0.00422889
AT1G09932	7920.26	19062.6	13491.4	1.26715	0.126129	10.0465	9.52e-24	1.95e-21
AT3G13090	62.2006	149.241	105.721	1.26409	0.41098	3.07579	0.00209944	0.0112881
AT2G47800	912.277	2188.15	1550.21	1.26219	0.191829	6.57976	4.71e-11	1.55e-09
AT2G28190	362.467	868.544	615.506	1.26082	0.214611	5.87493	4.23e-09	9.79e-08
AT5G19240	14819.5	35497.3	25158.4	1.26022	0.248756	5.06611	4.06e-07	6.36e-06
AT1G76405	53.5119	128.016	90.7641	1.25861	0.316322	3.9789	6.92e-05	0.0006221
AT1G51670	2347.17	5610.76	3978.96	1.25733	0.177802	7.07151	1.53e-12	6.55e-11
AT3G62110	130.374	311.528	220.951	1.25643	0.26397	4.75975	1.94e-06	2.61e-05
AT5G53830	51.2589	122.334	86.7963	1.25488	0.377238	3.32649	0.00087946	0.00546081
AT2G40740	73.9857	176.277	125.131	1.25358	0.417691	3.00122	0.00268904	0.0138111
AT3G29010	732.622	1745.86	1239.24	1.25294	0.305905	4.09585	4.21e-05	0.00039821
AT1G57640	384.216	915.147	649.682	1.25238	0.287972	4.34896	1.37e-05	0.00014692
AT2G24600	9309.62	22167.1	15738.4	1.25165	0.266697	4.69313	2.69e-06	3.48e-05
AT1G07500	53.0149	126.119	89.5669	1.25079	0.361941	3.45578	0.0005487	0.00365643
AT4G12720	9730.3	23145.2	16437.7	1.25017	0.115371	10.8361	2.32e-27	6.97e-25
AT5G09760	79.3258	188.469	133.898	1.24933	0.326638	3.82483	0.00013086	0.0010834
AT5G57010	703.213	1670.96	1187.08	1.24888	0.254806	4.90129	9.52e-07	1.37e-05
AT3G59010	106.501	252.733	179.617	1.24739	0.215938	5.77661	7.62e-09	1.68e-07
AT1G19250	403.828	957.762	680.795	1.24606	0.14466	8.61371	7.07e-18	6.59e-16
AT3G55880	3034.03	7171.36	5102.69	1.24108	0.133018	9.33014	1.06e-20	1.43e-18
AT1G27420	23.4296	55.3353	39.3824	1.23869	0.42931	2.8853	0.00391037	0.0188023
AT1G63820	35.5668	83.7806	59.6737	1.23793	0.489489	2.52903	0.0114379	0.0447642
AT5G65300	1946.71	4590.32	3268.52	1.23762	0.259566	4.76803	1.86e-06	2.52e-05
AT4G05100	1297.44	3059.02	2178.23	1.23742	0.489309	2.52892	0.0114414	0.0447642
AT2G43000	163.272	384.709	273.991	1.23716	0.279331	4.429	9.47e-06	0.00010534
AT4G13800	25.2526	59.4292	42.3409	1.23638	0.446822	2.76705	0.00565666	0.0255216
AT1G72900	4049.06	9530.65	6789.85	1.23503	0.165296	7.47159	7.92e-14	4.23e-12
AT3G15200	70.9245	166.812	118.868	1.23452	0.483699	2.55224	0.0107033	0.0424795
AT1G48605	42.9764	101.13	72.0534	1.23398	0.35583	3.46788	0.00052459	0.00353437
AT1G66960	34.0596	80.1774	57.1185	1.2339	0.479639	2.57256	0.010095	0.0405289
AT1G31850	423.492	995.481	709.486	1.23298	0.12664	9.73612	2.11e-22	3.87e-20
AT4G14365	14636.4	34402.5	24519.4	1.23297	0.195179	6.31713	2.66e-10	7.67e-09
AT2G01660	39.3374	92.3775	65.8575	1.23227	0.481462	2.55942	0.0104846	0.0418094
AT1G66090	8207.19	19280.9	13744	1.23223	0.22696	5.42929	5.66e-08	1.06e-06
AT3G07600	24.6964	58.076	41.3862	1.23188	0.437173	2.81782	0.00483504	0.0224127
AT1G08860	202.03	473.812	337.921	1.23043	0.313212	3.92843	8.55e-05	0.00074627
AT5G64780	117.984	276.412	197.198	1.2285	0.275278	4.46278	8.09e-06	9.19e-05
AT1G56060	1837.47	4289.27	3063.37	1.22309	0.241935	5.05542	4.29e-07	6.69e-06
AT3G17120	68.8857	160.56	114.723	1.22184	0.337407	3.62128	0.00029315	0.00215789
AT4G26270	261.057	608.555	434.806	1.22169	0.173418	7.04479	1.86e-12	7.74e-11
AT5G54203	68.2118	158.86	113.536	1.22052	0.358577	3.40378	0.0006646	0.00429366
AT5G17700	60.7421	141.478	101.11	1.2199	0.323297	3.77331	0.0001611	0.00129896
AT3G23605	142.472	331.629	237.051	1.2194	0.186618	6.53419	6.4e-11	2.05e-09
AT2G29460	3311.02	7705.28	5508.15	1.2186	0.2101	5.80006	6.63e-09	1.47e-07
AT3G20440	64.8865	150.662	107.774	1.21677	0.305284	3.98568	6.73e-05	0.00060594
AT2G46380	66.0777	153.513	109.795	1.21642	0.350982	3.46577	0.00052871	0.00355859
AT1G13740	155.53	360.35	257.94	1.21262	0.36622	3.31119	0.00092902	0.00571209
AT5G56840	108.164	250.524	179.344	1.2124	0.206069	5.88349	4.02e-09	9.35e-08
AT5G22390	184.683	427.545	306.114	1.21167	0.285729	4.24064	2.23e-05	0.0002275
AT5G20230	45220.9	104658	74939.2	1.21062	0.20377	5.94112	2.83e-09	6.76e-08
AT1G17360	780.841	1805.85	1293.35	1.20953	0.180134	6.71465	1.89e-11	6.65e-10
AT2G36270	47.5743	109.905	78.7396	1.20889	0.432333	2.79621	0.00517064	0.0237008
AT1G62620	35.7662	82.5508	59.1585	1.20837	0.433303	2.78873	0.00529144	0.0241454
AT4G24380	2289.75	5288.33	3789.04	1.20761	0.14947	8.07929	6.51e-16	4.63e-14
AT5G01820	2376.44	5476.49	3926.47	1.20452	0.131515	9.15878	5.25e-20	6.48e-18
AT1G78450	128.723	296.797	212.76	1.20441	0.323113	3.72753	0.00019337	0.0015208
AT3G53100	56.719	130.709	93.7142	1.20397	0.331243	3.63471	0.0002783	0.00206519
AT5G44480	225.119	517.693	371.406	1.20204	0.303331	3.96281	7.41e-05	0.0006582
AT2G15090	369.385	849.386	609.386	1.20133	0.177252	6.77751	1.22e-11	4.43e-10
AT1G20030	96.463	221.679	159.071	1.20028	0.278556	4.30892	1.64e-05	0.00017337
AT1G47670	43.1977	99.172	71.1849	1.19961	0.448834	2.67273	0.00752377	0.0321229
AT3G25250	1369.93	3145.13	2257.53	1.19913	0.273522	4.38403	1.17e-05	0.00012717
AT4G02660	123.238	282.573	202.906	1.19764	0.364549	3.28526	0.00101889	0.00618341
AT1G76650	2846.19	6527.99	4687.09	1.19764	0.190234	6.29559	3.06e-10	8.78e-09
AT1G17610	133.973	307.136	220.554	1.19647	0.193145	6.19468	5.84e-10	1.59e-08
AT2G16720	255.546	585.049	420.298	1.19542	0.269692	4.43255	9.31e-06	0.00010397
AT1G10060	628.847	1440.33	1034.59	1.19536	0.157273	7.60054	2.95e-14	1.69e-12
AT3G12830	357.914	818.162	588.038	1.19294	0.180596	6.60557	3.96e-11	1.32e-09
AT5G62220	381.731	872.276	627.003	1.19268	0.158543	7.52276	5.36e-14	2.96e-12
AT1G31580	11788.2	26913.5	19350.8	1.191	0.17028	6.99432	2.67e-12	1.08e-10
AT3G02800	1923.23	4384.14	3153.69	1.18885	0.261153	4.55232	5.31e-06	6.36e-05
AT3G29639	20.5742	46.8561	33.7151	1.18789	0.468076	2.53781	0.0111548	0.0439507
AT2G31830	39.4738	89.912	64.6929	1.18721	0.383771	3.09355	0.00197779	0.0107625
AT4G15680	1008.25	2295.24	1651.75	1.18692	0.195428	6.07341	1.25e-09	3.23e-08
AT5G19250	10419.6	23718.4	17069	1.18672	0.192075	6.1784	6.48e-10	1.75e-08
AT4G00880	617.925	1406.42	1012.17	1.18668	0.195578	6.06756	1.3e-09	3.34e-08
AT4G18050	124.235	282.79	203.513	1.18646	0.395392	3.00071	0.00269352	0.0138271
AT5G25045	54.6745	124.246	89.46	1.18519	0.319916	3.7047	0.00021165	0.00163638
AT5G08240	1344.65	3052.93	2198.79	1.1831	0.221645	5.33781	9.41e-08	1.69e-06
AT1G56540	702.742	1594.98	1148.86	1.18267	0.224887	5.25897	1.45e-07	2.5e-06
AT1G22190	5413.85	12280.6	8847.24	1.18168	0.212863	5.55137	2.83e-08	5.66e-07
AT1G51780	16202.9	36746.2	26474.6	1.18136	0.15936	7.41313	1.23e-13	6.35e-12
AT1G05675	4714.83	10691	7702.92	1.18114	0.47309	2.49665	0.0125373	0.0481439
AT1G59620	1171.81	2654.77	1913.29	1.17997	0.180686	6.53049	6.56e-11	2.09e-09
AT4G20880	549.356	1243.94	896.647	1.17916	0.236786	4.97984	6.36e-07	9.58e-06
AT3G53420	6852.48	15490.1	11171.3	1.17668	0.153845	7.64845	2.03e-14	1.19e-12
AT2G21320	24.7713	55.9028	40.337	1.17419	0.436131	2.69229	0.00709636	0.0306823
AT2G37970	590.372	1331.83	961.103	1.1738	0.219686	5.34305	9.14e-08	1.65e-06
AT2G32140	1925.09	4325.58	3125.34	1.16807	0.18198	6.41867	1.37e-10	4.11e-09
AT3G28080	118.418	266.068	192.243	1.16758	0.371622	3.14185	0.00167886	0.00938983
AT4G39030	3600.35	8081.61	5840.98	1.16656	0.161726	7.2132	5.47e-13	2.53e-11
AT3G44830	72.6917	162.79	117.741	1.16406	0.280449	4.15072	3.31e-05	0.00032384
AT2G30070	235.692	527.963	381.828	1.16312	0.155922	7.45961	8.68e-14	4.59e-12
AT4G18250	3558.26	7942.15	5750.2	1.15843	0.116081	9.97953	1.87e-23	3.77e-21
AT5G45800	187.132	417.15	302.141	1.1573	0.228875	5.05646	4.27e-07	6.67e-06
AT5G01890	51.3364	114.433	82.8846	1.15683	0.412181	2.80661	0.00500661	0.0231016
AT3G19050	30.1942	67.1333	48.6638	1.15475	0.416745	2.77089	0.00559041	0.0252805
AT5G05300	427.911	952.036	689.973	1.15404	0.322331	3.5803	0.0003432	0.00246945
AT5G05340	210.871	469.011	339.941	1.15353	0.333941	3.45429	0.00055175	0.00367432
AT5G17850	1184.01	2633.77	1908.89	1.15351	0.252154	4.57463	4.77e-06	5.81e-05
AT5G54250	108.128	240.513	174.321	1.15345	0.325883	3.53947	0.00040094	0.00281735
AT1G67980	1773.56	3943.28	2858.42	1.15284	0.253367	4.5501	5.36e-06	6.42e-05
AT2G43150	407.559	906.025	656.792	1.15281	0.148793	7.74772	9.36e-15	5.67e-13
AT2G01180	1874.54	4165.99	3020.27	1.15215	0.442033	2.60647	0.00914806	0.037521
AT5G58940	973.997	2163.12	1568.56	1.15134	0.163563	7.0391	1.93e-12	8.04e-11
AT1G67400	43.6768	97.0446	70.3607	1.151	0.352953	3.26105	0.00111	0.00664413
AT5G27150	1591.98	3530.17	2561.07	1.1489	0.167809	6.84648	7.57e-12	2.87e-10
AT3G53310	257.987	571.204	414.596	1.14723	0.190574	6.01987	1.75e-09	4.35e-08
AT2G32150	5852.05	12956.1	9404.05	1.14665	0.125074	9.16777	4.83e-20	6e-18
AT5G58120	2852.8	6315.66	4584.23	1.14659	0.232045	4.94126	7.76e-07	1.14e-05
AT5G02950	67.4978	149.295	108.397	1.14636	0.342423	3.34777	0.00081464	0.00511673
AT1G68390	147.283	325.736	236.51	1.14586	0.3478	3.2946	0.00098562	0.00600869
AT1G24147	3889.18	8602.03	6245.61	1.14525	0.223981	5.11316	3.17e-07	5.09e-06
AT3G52540	66.6211	147.159	106.89	1.14487	0.346287	3.30613	0.00094595	0.00580379
AT3G48100	233.307	514.978	374.143	1.14276	0.359604	3.17783	0.0014838	0.00845401
AT4G10390	165.717	365.655	265.686	1.14261	0.234642	4.8696	1.12e-06	1.59e-05
AT3G54020	1295.61	2859.51	2077.56	1.14217	0.15601	7.3211	2.46e-13	1.2e-11
AT5G46520	2947.89	6498.69	4723.29	1.14054	0.175446	6.50082	7.99e-11	2.5e-09
AT3G16560	259.804	572.663	416.233	1.14013	0.2131	5.35024	8.78e-08	1.59e-06
AT1G69530	706.629	1556.76	1131.69	1.13964	0.116486	9.78356	1.32e-22	2.47e-20
AT4G10955	747.908	1647.27	1197.59	1.13934	0.189285	6.01917	1.75e-09	4.36e-08
AT5G46470	4975.35	10956.4	7965.87	1.1389	0.167689	6.79175	1.11e-11	4.07e-10
AT4G24350	5001.13	11012.3	8006.73	1.13879	0.152696	7.45791	8.79e-14	4.64e-12
AT1G72960	29.021	63.9136	46.4673	1.13825	0.404295	2.8154	0.00487172	0.022562
AT1G61215	168.873	371.429	270.151	1.13801	0.250185	4.5487	5.4e-06	6.45e-05
AT3G54950	944.663	2078.72	1511.69	1.1379	0.240227	4.73676	2.17e-06	2.89e-05
AT5G18600	2304.55	5070.52	3687.54	1.13769	0.189748	5.99583	2.02e-09	4.98e-08
AT1G04680	2628.03	5781	4204.51	1.13731	0.196832	5.77809	7.56e-09	1.66e-07
AT4G30020	36.919	81.019	58.969	1.13421	0.368066	3.08153	0.00205941	0.0111248
AT2G47880	4582.42	10055.2	7318.79	1.13379	0.196411	5.77253	7.81e-09	1.71e-07
AT2G24850	24960.2	54764.9	39862.6	1.13364	0.170583	6.64567	3.02e-11	1.02e-09
AT1G14730	53.6657	117.541	85.6035	1.13278	0.450176	2.5163	0.0118593	0.0459681
AT2G25290	805.807	1764.39	1285.1	1.13081	0.214302	5.27673	1.32e-07	2.29e-06
AT1G65483	33.8483	74.0587	53.9535	1.12912	0.411319	2.74513	0.00604872	0.0269341
AT1G11410	89.0586	194.707	141.883	1.12863	0.258454	4.36687	1.26e-05	0.00013633
AT1G72030	103.331	225.859	164.595	1.12804	0.321105	3.513	0.00044307	0.00307474
AT4G39830	1695.2	3704.43	2699.81	1.12792	0.230132	4.90118	9.53e-07	1.37e-05
AT5G44570	163.074	356.198	259.636	1.12748	0.359268	3.13827	0.0016995	0.00948554
AT5G51790	30.4123	66.3691	48.3907	1.12689	0.407824	2.76318	0.00572409	0.025768
AT2G02930	167.417	365.185	266.301	1.12577	0.250605	4.49221	7.05e-06	8.18e-05
AT4G36830	102.037	222.376	162.207	1.12494	0.307207	3.66184	0.00025041	0.00189102
AT4G25490	320.438	698.71	509.574	1.12491	0.395664	2.84309	0.00446778	0.0209962
AT3G61430	5453.61	11887.9	8670.77	1.12425	0.140258	8.01559	1.1e-15	7.58e-14
AT2G26980	2107.79	4593.36	3350.57	1.12383	0.260816	4.30888	1.64e-05	0.00017337
AT3G14590	632.68	1378.25	1005.46	1.12334	0.223744	5.02066	5.15e-07	7.9e-06
AT4G22130	50.0364	108.661	79.3484	1.11965	0.396236	2.82572	0.00471751	0.0219438
AT1G22550	211.343	459.465	335.404	1.11964	0.240986	4.64608	3.38e-06	4.28e-05
AT2G40180	379.769	824.436	602.103	1.11868	0.286762	3.90106	9.58e-05	0.00082058
AT3G50760	4674.02	10144	7408.99	1.11793	0.14354	7.78826	6.79e-15	4.21e-13
AT2G40200	57.0522	123.757	90.4047	1.11688	0.273301	4.08661	4.38e-05	0.00041263
AT3G06130	48.4725	104.875	76.6738	1.11449	0.376847	2.9574	0.00310241	0.0155336
AT1G01140	4577.29	9903.96	7240.63	1.11353	0.144845	7.68773	1.5e-14	8.81e-13
AT1G50420	227.366	491.498	359.432	1.11148	0.204642	5.43135	5.59e-08	1.05e-06
AT5G52310	29927.6	64649.3	47288.5	1.11116	0.210767	5.27199	1.35e-07	2.34e-06
AT1G65800	6869.86	14837.4	10853.6	1.11092	0.162306	6.84459	7.67e-12	2.9e-10
AT3G62260	934.338	2017.43	1475.88	1.11059	0.211101	5.26095	1.43e-07	2.47e-06
AT3G12320	465.221	1003.93	734.574	1.11005	0.147852	7.50786	6.01e-14	3.29e-12
AT2G42600	11062.9	23874.2	17468.5	1.10975	0.135656	8.18059	2.82e-16	2.07e-14
AT5G67190	325.167	701.123	513.145	1.10883	0.166351	6.66562	2.64e-11	9.05e-10
AT5G55620	157.509	339.799	248.654	1.10846	0.204517	5.41988	5.96e-08	1.11e-06
AT1G05460	41.5074	89.4593	65.4833	1.10834	0.331157	3.34688	0.00081728	0.00513009
AT5G01200	53.4827	115.316	84.3992	1.10801	0.38718	2.86173	0.00421334	0.020027
AT2G03240	1096.24	2361.56	1728.9	1.10727	0.219491	5.0447	4.54e-07	7.02e-06
AT3G23170	695.833	1498.6	1097.22	1.10681	0.152682	7.24916	4.19e-13	1.97e-11
AT4G39670	3562.33	7667.51	5614.92	1.10599	0.228324	4.84398	1.27e-06	1.79e-05
AT4G29910	52.593	113.294	82.9434	1.10581	0.414207	2.6697	0.00759194	0.032359
AT1G69720	462.054	991.141	726.597	1.10072	0.158613	6.93965	3.93e-12	1.56e-10
AT3G17170	72.1915	154.712	113.452	1.10027	0.258871	4.25025	2.14e-05	0.00021928
AT5G40920	560.404	1201.05	880.727	1.09999	0.153304	7.17524	7.22e-13	3.29e-11
AT2G30010	1124.93	2411.29	1768.11	1.09991	0.113496	9.69119	3.29e-22	5.75e-20
AT5G62720	2457.05	5258.43	3857.74	1.09778	0.188308	5.82967	5.55e-09	1.26e-07
AT4G28390	1208.82	2586.56	1897.69	1.0976	0.130097	8.43679	3.26e-17	2.73e-15
AT5G57510	379.206	810.77	594.988	1.09655	0.221015	4.96143	7e-07	1.04e-05
AT2G38180	135.432	289.603	212.517	1.09633	0.251707	4.35559	1.33e-05	0.00014293
AT3G13277	268.818	574.684	421.751	1.09627	0.278629	3.93452	8.34e-05	0.00072949
AT2G46510	2382.16	5089.46	3735.81	1.0953	0.222851	4.91493	8.88e-07	1.29e-05
AT1G22890	1782.25	3806.95	2794.6	1.09504	0.138197	7.92376	2.3e-15	1.53e-13
AT5G62570	5675.48	12111.1	8893.3	1.09355	0.214854	5.08973	3.59e-07	5.71e-06
AT2G32930	1243.53	2648.37	1945.95	1.09071	0.198379	5.49809	3.84e-08	7.47e-07
AT1G63390	132.578	282.452	207.515	1.09053	0.203629	5.35546	8.53e-08	1.55e-06
AT1G76470	68.5599	145.795	107.178	1.08957	0.400201	2.72256	0.00647775	0.0284976
AT3G57380	42.9462	91.3118	67.129	1.08903	0.433085	2.51459	0.0119171	0.0461587
AT3G45730	424.801	902.364	663.582	1.08726	0.154336	7.04477	1.86e-12	7.74e-11
AT5G45100	908.927	1929.99	1419.46	1.08651	0.219034	4.9605	7.03e-07	1.05e-05
AT5G52750	2995.48	6348.72	4672.1	1.08373	0.283969	3.81636	0.00013543	0.0011162
AT3G44670	8196.37	17368.2	12782.3	1.08339	0.140631	7.70384	1.32e-14	7.84e-13
AT4G01026	2820.17	5972.75	4396.46	1.08265	0.209932	5.15713	2.51e-07	4.11e-06
AT1G77680	5235	11087.2	8161.08	1.08264	0.409306	2.64505	0.00816779	0.0343108
AT4G09900	217.806	461.257	339.532	1.0824	0.180121	6.00929	1.86e-09	4.62e-08
AT1G69610	745.372	1577.88	1161.63	1.08216	0.233595	4.63263	3.61e-06	4.53e-05
AT3G29575	307.189	650.037	478.613	1.0816	0.333204	3.24605	0.00117017	0.00694644
AT3G06490	403.135	852.89	628.013	1.08115	0.217668	4.96697	6.8e-07	1.02e-05
AT1G14480	45.4296	95.9906	70.7101	1.07943	0.354513	3.04482	0.00232822	0.0123034
AT1G12890	281.502	594.431	437.967	1.07831	0.226213	4.7668	1.87e-06	2.53e-05
AT3G62820	94.3548	199.088	146.721	1.07801	0.315286	3.41916	0.00062814	0.00409495
AT2G06950	1197.74	2528.84	1863.29	1.07796	0.167002	6.45476	1.08e-10	3.29e-09
AT1G72930	4137.37	8729.45	6433.41	1.07724	0.14399	7.48134	7.36e-14	3.98e-12
AT1G64065	1059.62	2234.88	1647.25	1.07679	0.250912	4.29151	1.77e-05	0.00018585
AT2G35340	224.822	473.594	349.208	1.0744	0.228314	4.70582	2.53e-06	3.29e-05
AT3G22600	1175.75	2473.98	1824.87	1.07337	0.172879	6.20881	5.34e-10	1.47e-08
AT5G57700	105.019	220.948	162.983	1.07239	0.269762	3.97533	7.03e-05	0.00063008
AT1G19670	4787.82	10066.8	7427.32	1.07221	0.190431	5.63041	1.8e-08	3.71e-07
AT5G38290	448.537	941.908	695.222	1.07066	0.161332	6.63638	3.21e-11	1.08e-09
AT4G17340	9136	19187.3	14161.6	1.07052	0.122569	8.73399	2.46e-18	2.41e-16
AT3G07420	65.458	137.427	101.443	1.07024	0.393546	2.71949	0.00653833	0.0287076
AT1G32640	8574.38	17996.2	13285.3	1.06961	0.165543	6.46122	1.04e-10	3.16e-09
AT4G16690	224.495	471.223	347.859	1.06944	0.28629	3.7355	0.00018734	0.00147862
AT4G36010	4325.83	9073.28	6699.55	1.06869	0.163216	6.54774	5.84e-11	1.88e-09
AT1G72940	1237.67	2594.46	1916.07	1.06803	0.125801	8.48981	2.07e-17	1.81e-15
AT2G29120	4461.22	9346.32	6903.77	1.06698	0.161236	6.61753	3.65e-11	1.23e-09
AT3G28880	64.697	135.396	100.046	1.06569	0.292717	3.64069	0.00027191	0.00202906
AT3G23630	47.1666	98.7493	72.958	1.06541	0.413206	2.5784	0.00992585	0.0400177
AT1G59590	566.046	1184.29	875.169	1.06523	0.293397	3.63069	0.00028267	0.00209148
AT5G25220	1043.07	2182.23	1612.65	1.06498	0.131016	8.12863	4.34e-16	3.15e-14
AT5G47220	4333.81	9064.96	6699.39	1.06468	0.175742	6.05816	1.38e-09	3.51e-08
AT1G10990	151.982	317.514	234.748	1.06353	0.333509	3.1889	0.00142818	0.00818343
AT5G15230	164.724	344.068	254.396	1.06345	0.243288	4.37116	1.24e-05	0.00013403
AT5G41750	33838.8	70671.1	52254.9	1.06245	0.257541	4.12536	3.7e-05	0.00035699
AT5G59170	36.8479	76.878	56.863	1.06085	0.37843	2.8033	0.00505831	0.0232921
AT3G51920	3680.48	7671.95	5676.22	1.05975	0.228665	4.63452	3.58e-06	4.5e-05
AT5G64710	61.9991	129.303	95.6512	1.05928	0.384184	2.75722	0.00582953	0.026149
AT1G19320	96.4132	200.52	148.467	1.05771	0.290484	3.64119	0.00027138	0.00202586
AT1G03660	39.7619	82.6723	61.2171	1.05558	0.374302	2.82014	0.00480034	0.022293
AT3G28890	550.313	1142.56	846.438	1.0539	0.146972	7.17075	7.46e-13	3.37e-11
AT3G09010	1013.37	2103.47	1558.42	1.05381	0.12373	8.51705	1.64e-17	1.46e-15
AT1G62320	510.317	1059.21	784.763	1.05356	0.264132	3.98876	6.64e-05	0.00059947
AT1G23200	254.995	529.143	392.069	1.05356	0.280826	3.75163	0.00017569	0.00139924
AT4G04692	1199.76	2489.25	1844.51	1.05306	0.161073	6.53778	6.24e-11	2e-09
AT3G03450	44.9795	93.1632	69.0713	1.05199	0.398827	2.63772	0.00834667	0.0349393
AT2G44070	191.724	396.824	294.274	1.04987	0.373467	2.81114	0.00493665	0.0228364
AT2G32180	43.0085	89.0729	66.0407	1.04978	0.337	3.11506	0.00183908	0.0101095
AT4G11900	580.978	1201.71	891.346	1.04877	0.228524	4.58931	4.45e-06	5.46e-05
AT5G16360	336.054	695.187	515.621	1.04874	0.244079	4.29672	1.73e-05	0.00018202
AT1G78230	841.768	1741.11	1291.44	1.04849	0.210035	4.99199	5.98e-07	9.04e-06
AT2G06050	26863.9	55554.1	41209	1.04824	0.157658	6.64879	2.96e-11	1.01e-09
AT1G72125	1033.8	2137.26	1585.53	1.04785	0.202769	5.16768	2.37e-07	3.92e-06
AT5G03190	177.862	367.433	272.647	1.04674	0.166518	6.28603	3.26e-10	9.27e-09
AT4G34160	23475.2	48480.3	35977.8	1.04627	0.192575	5.43304	5.54e-08	1.04e-06
AT3G47580	169.997	350.88	260.438	1.0457	0.288748	3.62151	0.00029288	0.00215675
AT3G48850	469.285	967.749	718.517	1.04437	0.23544	4.43581	9.17e-06	0.00010258
AT2G47060	4354.81	8981.15	6667.98	1.04433	0.228692	4.56653	4.96e-06	6e-05
AT1G57610	947.974	1954.11	1451.04	1.04369	0.192606	5.41878	6e-08	1.12e-06
AT1G74440	739.682	1523.83	1131.76	1.04301	0.187777	5.55448	2.78e-08	5.57e-07
AT3G21220	526.582	1084.17	805.378	1.04196	0.355579	2.93033	0.003386	0.0166715
AT4G32020	35858.6	73821.9	54840.2	1.04174	0.1656	6.29068	3.16e-10	9.02e-09
AT2G37770	196.566	404.439	300.503	1.04105	0.406273	2.56243	0.0103943	0.0415235
AT4G23500	69.2044	142.284	105.744	1.04078	0.393243	2.64666	0.00812901	0.0341918
AT1G64080	47.4902	97.4875	72.4888	1.0388	0.346065	3.00175	0.00268435	0.013794
AT3G18490	1176.78	2416.22	1796.5	1.03796	0.189299	5.4832	4.18e-08	8.03e-07
AT3G28340	3193.56	6550.29	4871.92	1.03644	0.204354	5.07176	3.94e-07	6.2e-06
AT5G47070	1423.48	2919.48	2171.48	1.03634	0.24169	4.28788	1.8e-05	0.00018862
AT1G17920	30.4049	62.1705	46.2877	1.0323	0.398127	2.5929	0.00951702	0.0387264
AT4G13900	99.4825	203.274	151.378	1.03144	0.28943	3.56369	0.00036568	0.00260788
AT5G01250	33.7043	68.7944	51.2494	1.03031	0.414627	2.4849	0.0129587	0.0494038
AT4G37310	186.638	380.74	283.689	1.02883	0.231921	4.43613	9.16e-06	0.00010254
AT4G30210	21330.7	43508.9	32419.8	1.02839	0.194175	5.29619	1.18e-07	2.08e-06
AT1G67090	123573	251940	187756	1.02772	0.12557	8.18443	2.74e-16	2.02e-14
AT2G40390	97.456	198.507	147.982	1.02678	0.286425	3.58483	0.0003373	0.00244008
AT3G61280	1202.92	2450.47	1826.69	1.02668	0.127158	8.07405	6.8e-16	4.82e-14
AT4G30430	111.267	226.501	168.884	1.02608	0.368845	2.78188	0.00540458	0.0245827
AT5G38310	121.947	248.056	185.001	1.0253	0.317952	3.2247	0.00126104	0.00737485
AT5G59700	231.335	470.856	351.095	1.0248	0.186788	5.48641	4.1e-08	7.92e-07
AT4G22758	156.53	318.355	237.442	1.02462	0.269763	3.79824	0.00014573	0.00118937
AT5G62520	804.009	1635.64	1219.82	1.02454	0.202207	5.06681	4.05e-07	6.34e-06
AT2G44290	453.695	921.977	687.836	1.02337	0.184945	5.53338	3.14e-08	6.22e-07
AT2G47070	4567.24	9282.04	6924.64	1.02315	0.168656	6.06651	1.31e-09	3.35e-08
AT1G78580	527.106	1070.93	799.018	1.0229	0.210715	4.85441	1.21e-06	1.71e-05
AT3G52430	4334	8806.08	6570.04	1.02283	0.0968028	10.5661	4.28e-26	1.12e-23
AT1G74080	63.1851	128.147	95.666	1.02112	0.38593	2.64587	0.008148	0.034243
AT3G50280	142.729	289.458	216.094	1.02088	0.250509	4.07521	4.6e-05	0.00043093
AT2G30360	6250	12643.1	9446.54	1.01643	0.264125	3.84831	0.00011894	0.00099573
AT3G61830	153.668	310.702	232.185	1.01601	0.233685	4.3478	1.38e-05	0.00014755
AT1G62710	125.711	254.064	189.887	1.01551	0.365118	2.78133	0.00541362	0.0246092
AT3G25882	547.929	1107.16	827.542	1.01508	0.247559	4.10034	4.13e-05	0.00039138
AT5G63290	104.519	211.1	157.81	1.01421	0.307324	3.30014	0.00096635	0.00589659
AT1G69730	868.798	1754.43	1311.61	1.01396	0.181764	5.57843	2.43e-08	4.89e-07
AT3G16340	259.212	522.605	390.909	1.01177	0.373344	2.71002	0.00672785	0.02941
AT4G14370	4293.16	8653.38	6473.27	1.01125	0.290659	3.47918	0.00050296	0.00342073
AT1G66350	105.355	212.363	158.859	1.01104	0.251118	4.02617	5.67e-05	0.00051915
AT1G08450	6056.26	12203.9	9130.08	1.01088	0.130677	7.73571	1.03e-14	6.21e-13
AT2G20110	284.142	571.93	428.036	1.00951	0.278789	3.62105	0.00029341	0.00215903
AT2G34500	411.304	827.843	619.573	1.00919	0.196032	5.14809	2.63e-07	4.29e-06
AT1G22510	574.79	1156.71	865.749	1.00895	0.155815	6.47535	9.46e-11	2.91e-09
AT1G33110	2830.78	5689.36	4260.07	1.00714	0.113336	8.88635	6.32e-19	6.76e-17
AT2G20170	3829.66	7695.3	5762.48	1.00678	0.144527	6.96605	3.26e-12	1.31e-10
AT5G25180	32.2996	64.8908	48.5952	1.00605	0.394688	2.54897	0.0108041	0.0428121
AT4G37690	72.0253	144.592	108.309	1.00601	0.327265	3.07398	0.00211225	0.0113409
AT3G50240	82.4056	165.353	123.879	1.00543	0.249331	4.03253	5.52e-05	0.00050667
AT3G14350	4159.92	8350.25	6255.08	1.00526	0.146765	6.84945	7.41e-12	2.82e-10
AT1G21590	4044.74	8115.44	6080.09	1.00466	0.144114	6.97128	3.14e-12	1.26e-10
AT2G26330	134.96	270.347	202.654	1.00328	0.305719	3.2817	0.00103185	0.00624884
AT3G12740	10897.9	21843.2	16370.5	1.00315	0.137436	7.29899	2.9e-13	1.4e-11
AT1G02450	120.017	240.416	180.217	1.00313	0.333529	3.00762	0.00263302	0.0135684
AT5G38900	807.215	1616.4	1211.81	1.00202	0.219686	4.56115	5.09e-06	6.14e-05
AT2G16750	53.9459	107.833	80.8893	0.999457	0.323968	3.08504	0.00203523	0.0110304
AT1G26390	981.21	1960.85	1471.03	0.998865	0.324237	3.08067	0.00206538	0.0111487
AT1G24140	1921.47	3837.44	2879.45	0.998005	0.269346	3.70529	0.00021115	0.00163379
AT1G34420	901.759	1800.5	1351.13	0.99775	0.140165	7.1184	1.09e-12	4.83e-11
AT1G21550	1373.17	2741.06	2057.11	0.997324	0.195979	5.08892	3.6e-07	5.73e-06
AT3G13080	2792.85	5572.23	4182.54	0.99656	0.202365	4.92457	8.45e-07	1.24e-05
AT3G57020	724.752	1445	1084.88	0.99566	0.113596	8.76492	1.87e-18	1.85e-16
AT3G17690	90.2955	180.164	135.23	0.995466	0.39388	2.52733	0.0114932	0.0449321
AT5G50665	1475.77	2941.97	2208.87	0.995409	0.127581	7.80216	6.09e-15	3.81e-13
AT1G23330	512.129	1019.52	765.826	0.993538	0.200719	4.9499	7.43e-07	1.1e-05
AT5G60790	7662.45	15253.8	11458.1	0.99329	0.149167	6.6589	2.76e-11	9.42e-10
AT3G49530	3653.7	7270.47	5462.09	0.992707	0.183793	5.40124	6.62e-08	1.22e-06
AT1G13920	45.8192	91.2006	68.5099	0.991424	0.342541	2.89432	0.00379984	0.0183586
AT1G51140	85.8674	170.443	128.155	0.990087	0.301408	3.28488	0.00102028	0.00618732
AT2G03540	2702.13	5365.98	4034.06	0.989767	0.120181	8.23566	1.79e-16	1.34e-14
AT1G64563	493.627	978.516	736.071	0.987308	0.300674	3.28365	0.00102471	0.00620936
AT1G02940	89.5002	177.278	133.389	0.98665	0.233194	4.23103	2.33e-05	0.00023632
AT3G05650	1701.03	3369.64	2535.34	0.986228	0.261954	3.76489	0.00016662	0.00133677
AT2G25240	57.8578	114.457	86.1575	0.984701	0.28596	3.44349	0.00057427	0.00379163
AT5G56050	58.1591	115.051	86.605	0.984677	0.284455	3.46163	0.00053691	0.0035997
AT1G51520	108.665	214.855	161.76	0.983893	0.306464	3.21047	0.00132517	0.00768736
AT1G62440	385.793	762.56	574.177	0.982796	0.143365	6.85522	7.12e-12	2.72e-10
AT3G28180	1934.09	3821.93	2878.01	0.982588	0.166106	5.91542	3.31e-09	7.81e-08
AT5G03230	292.014	576.275	434.144	0.980997	0.291269	3.368	0.00075714	0.00480814
AT3G48190	558.562	1102.32	830.44	0.980466	0.150856	6.49934	8.07e-11	2.52e-09
AT2G03760	1909.17	3762.46	2835.82	0.978774	0.225738	4.33589	1.45e-05	0.0001551
AT4G23030	813.466	1601.88	1207.67	0.977865	0.18751	5.21501	1.84e-07	3.1e-06
AT1G21520	120.504	237.484	178.994	0.977823	0.30238	3.23375	0.00122176	0.00719536
AT4G11470	552.438	1087.57	820.004	0.977471	0.284099	3.4406	0.00058042	0.00382474
AT5G47910	10224.9	20125.7	15175.3	0.976975	0.250734	3.89645	9.76e-05	0.00083431
AT1G79110	81.3823	160.039	120.711	0.976749	0.32599	2.99626	0.00273315	0.0139983
AT1G25083	215.689	424.469	320.079	0.976592	0.279118	3.49885	0.00046727	0.00322056
AT5G49990	74.8369	147.147	110.992	0.976546	0.356425	2.73983	0.00614704	0.0273028
AT5G42050	39978.4	78609.1	59293.7	0.975478	0.183482	5.31648	1.06e-07	1.87e-06
AT4G22756	60.5947	119.123	89.8589	0.974642	0.315554	3.08867	0.00201055	0.0109102
AT1G77810	908.916	1784.92	1346.92	0.973738	0.130421	7.46611	8.26e-14	4.4e-12
AT3G06433	217.461	426.994	322.227	0.973547	0.167163	5.82393	5.75e-09	1.3e-07
AT2G23810	7582.3	14888.7	11235.5	0.973527	0.196973	4.94243	7.72e-07	1.14e-05
AT1G19950	54.4679	106.903	80.6854	0.972715	0.284252	3.42202	0.00062158	0.00405871
AT2G46420	249.757	490.017	369.887	0.972236	0.254452	3.82091	0.00013296	0.00109808
AT3G48460	1160.02	2275.23	1717.62	0.971874	0.288107	3.3733	0.00074272	0.00473147
AT2G18210	193.382	379.171	286.277	0.97179	0.161676	6.01074	1.85e-09	4.59e-08
AT4G33960	43.6822	85.6226	64.6524	0.970744	0.324204	2.99424	0.00275127	0.014059
AT3G19990	7187.63	14079.9	10633.8	0.970066	0.13856	7.00103	2.54e-12	1.03e-10
AT4G12040	3884.06	7597.37	5740.71	0.968005	0.150135	6.44756	1.14e-10	3.43e-09
AT1G77390	104.817	204.938	154.877	0.967999	0.29466	3.28514	0.0010193	0.00618404
AT5G12930	2993.81	5851.42	4422.61	0.966885	0.15052	6.42363	1.33e-10	3.98e-09
AT5G48655	2342.84	4577.31	3460.07	0.966272	0.140682	6.86846	6.49e-12	2.49e-10
AT1G17147	2524.65	4928.28	3726.47	0.965061	0.255037	3.78401	0.00015432	0.00125035
AT3G47295	137.785	268.745	203.265	0.964624	0.258095	3.73747	0.00018588	0.00146821
AT5G24590	4240	8268.38	6254.19	0.963558	0.180083	5.35063	8.76e-08	1.59e-06
AT4G35380	354.176	690.718	522.447	0.963476	0.225935	4.26439	2e-05	0.00020712
AT1G16420	872.895	1701.22	1287.06	0.962864	0.261968	3.67551	0.00023738	0.00180755
AT4G20000	576.196	1122.67	849.434	0.962651	0.238257	4.0404	5.34e-05	0.00049176
AT1G73100	19359.9	37714.3	28537.1	0.962045	0.201847	4.76621	1.88e-06	2.54e-05
AT3G04620	122.317	238.151	180.234	0.961624	0.307146	3.13084	0.00174308	0.00967643
AT4G18490	53.7726	104.636	79.2042	0.960002	0.359376	2.6713	0.00755582	0.0322324
AT5G56980	16793.9	32665.8	24729.9	0.959848	0.168794	5.68652	1.3e-08	2.74e-07
AT1G07000	8552.67	16616.8	12584.7	0.958217	0.201793	4.74852	2.05e-06	2.74e-05
AT3G14470	901.339	1750.83	1326.09	0.957669	0.115105	8.31999	8.8e-17	6.86e-15
AT1G74710	3688.12	7162.18	5425.15	0.95751	0.114275	8.37897	5.34e-17	4.33e-15
AT4G30450	59.5452	115.345	87.445	0.954963	0.283194	3.37211	0.00074595	0.00474902
AT1G25220	20384.8	39500.8	29942.8	0.954398	0.157011	6.07856	1.21e-09	3.14e-08
AT1G66880	11172.3	21627.2	16399.8	0.952933	0.212898	4.476	7.61e-06	8.71e-05
AT4G16370	4458.22	8610.52	6534.37	0.949606	0.147446	6.44038	1.19e-10	3.58e-09
AT5G10695	3130.19	6040.31	4585.25	0.948438	0.205038	4.62567	3.73e-06	4.67e-05
AT1G63400	321.264	619.436	470.35	0.947682	0.206974	4.57876	4.68e-06	5.71e-05
AT5G48570	247.388	477.264	362.326	0.947319	0.272889	3.47144	0.00051768	0.00349675
AT3G28210	1455.27	2805.78	2130.52	0.947121	0.222073	4.26491	2e-05	0.00020683
AT2G23420	900.212	1733.74	1316.98	0.945434	0.136373	6.93268	4.13e-12	1.64e-10
AT1G56580	528.013	1015.85	771.933	0.944074	0.188531	5.00752	5.51e-07	8.41e-06
AT5G13080	624.947	1201.76	913.354	0.943598	0.224621	4.20084	2.66e-05	0.00026629
AT1G33720	1086.72	2089.94	1588.33	0.943496	0.16668	5.66053	1.51e-08	3.17e-07
AT1G21310	9026.45	17353.2	13189.8	0.942978	0.244519	3.85646	0.00011504	0.00096672
AT1G53280	286.471	550.592	418.531	0.942633	0.203952	4.62183	3.8e-06	4.74e-05
AT5G01620	63.0796	121.153	92.1161	0.942042	0.298372	3.15727	0.00159252	0.00898692
AT2G30020	3170.72	6086.78	4628.75	0.940926	0.190605	4.93651	7.95e-07	1.17e-05
AT4G36280	180.473	346.322	263.398	0.940893	0.198742	4.73424	2.2e-06	2.92e-05
AT5G65660	3256.56	6251.5	4754.03	0.940882	0.186345	5.04915	4.44e-07	6.89e-06
AT3G59400	667.339	1281.12	974.231	0.940702	0.210361	4.47185	7.75e-06	8.85e-05
AT5G59480	1037.22	1989.18	1513.2	0.939518	0.259172	3.62507	0.00028888	0.00213272
AT2G41180	704.58	1350.92	1027.75	0.939178	0.181943	5.16194	2.44e-07	4.03e-06
AT1G17600	1426.06	2734.03	2080.04	0.939085	0.118113	7.9507	1.85e-15	1.24e-13
AT1G61120	4017.71	7700.35	5859.03	0.93861	0.209778	4.47431	7.67e-06	8.76e-05
AT3G13222	582.317	1116.07	849.193	0.938342	0.147821	6.34783	2.18e-10	6.37e-09
AT4G04610	1258.59	2410.54	1834.57	0.937682	0.170668	5.49418	3.93e-08	7.61e-07
AT1G55210	239.769	459.017	349.393	0.937415	0.32321	2.90032	0.00372777	0.0180712
AT2G40711	285.89	546.771	416.33	0.935587	0.329092	2.84294	0.00446997	0.0209962
AT1G08830	2002.42	3829.91	2916.16	0.935577	0.135003	6.93005	4.21e-12	1.66e-10
AT1G58140	408.707	781.336	595.022	0.935152	0.240159	3.89389	9.86e-05	0.00084164
AT5G44568	3609.01	6897.54	5253.28	0.934505	0.183892	5.08181	3.74e-07	5.91e-06
AT3G20600	1211.35	2314.86	1763.11	0.934467	0.172805	5.40764	6.39e-08	1.18e-06
AT1G26420	3461.2	6614.47	5037.83	0.934425	0.161058	5.8018	6.56e-09	1.46e-07
AT1G70750	808.518	1544.76	1176.64	0.934114	0.219859	4.24869	2.15e-05	0.0002206
AT5G60840	452.405	863.978	658.192	0.933556	0.133134	7.01217	2.35e-12	9.61e-11
AT5G67070	424.231	809.846	617.039	0.933091	0.17082	5.46244	4.7e-08	8.94e-07
AT1G32960	5136.42	9804.56	7470.49	0.932698	0.168588	5.53242	3.16e-08	6.24e-07
AT4G21500	324.846	619.939	472.393	0.932561	0.264846	3.52114	0.0004297	0.00299018
AT5G06320	36555	69767	53161	0.932481	0.180832	5.1566	2.51e-07	4.12e-06
AT3G04480	713.856	1362.03	1037.94	0.932331	0.116389	8.0105	1.14e-15	7.87e-14
AT2G46060	410.247	782.405	596.326	0.931449	0.140916	6.60994	3.84e-11	1.28e-09
AT3G51950	179.383	342.109	260.746	0.93126	0.188592	4.93795	7.89e-07	1.16e-05
AT1G21050	1241.89	2367.54	1804.72	0.931034	0.132317	7.0364	1.97e-12	8.17e-11
AT3G11660	1680.3	3202.59	2441.45	0.930525	0.183141	5.08091	3.76e-07	5.93e-06
AT3G46090	1103.36	2102.87	1603.11	0.930382	0.13836	6.72434	1.76e-11	6.24e-10
AT5G65590	47.3653	90.2217	68.7935	0.930366	0.356832	2.60729	0.00912615	0.0374694
AT1G21945	125.652	239.299	182.475	0.930038	0.31355	2.96615	0.00301549	0.0151702
AT5G27760	5570.18	10612.4	8091.29	0.930007	0.143264	6.49156	8.49e-11	2.63e-09
AT1G35210	1016.72	1936.89	1476.81	0.929986	0.203264	4.57527	4.76e-06	5.8e-05
AT1G07620	729.091	1388.72	1058.91	0.929824	0.110028	8.45079	2.89e-17	2.46e-15
AT1G21410	91.4753	174.058	132.767	0.928349	0.327976	2.83054	0.00464695	0.0216807
AT5G41460	66.9197	127.188	97.0539	0.926563	0.316727	2.92543	0.00343975	0.016876
AT1G49750	2472.82	4700.35	3586.58	0.926542	0.142885	6.48453	8.9e-11	2.75e-09
AT5G59450	2470.8	4694.75	3582.77	0.92612	0.185018	5.00557	5.57e-07	8.48e-06
AT3G47540	1947.54	3699.04	2823.29	0.925624	0.18773	4.93061	8.2e-07	1.2e-05
AT2G41480	44.1446	83.7463	63.9455	0.924326	0.337598	2.73795	0.00618235	0.0274259
AT5G64770	187.761	355.947	271.854	0.923403	0.305593	3.02167	0.00251381	0.0130622
AT4G23490	68.2736	129.363	98.8184	0.92256	0.312857	2.94882	0.0031899	0.0158651
AT2G15760	712.619	1350.24	1031.43	0.92232	0.20223	4.56075	5.1e-06	6.14e-05
AT1G53520	37.5849	71.2021	54.3935	0.922314	0.353145	2.61171	0.00900898	0.037117
AT4G11300	609.855	1154.96	882.407	0.921505	0.22774	4.0463	5.2e-05	0.00048062
AT4G15660	1091.88	2066.85	1579.37	0.920678	0.250644	3.67325	0.00023949	0.00182138
AT4G19370	761.059	1440.42	1100.74	0.920605	0.178151	5.16756	2.37e-07	3.92e-06
AT1G21130	99585.8	188487	144037	0.920458	0.16154	5.69801	1.21e-08	2.59e-07
AT3G19030	2774.4	5246.19	4010.3	0.919154	0.249124	3.68954	0.00022466	0.00172443
AT3G27540	164.734	311.553	238.143	0.918858	0.303956	3.023	0.00250286	0.0130244
AT1G13930	4353.3	8227.19	6290.24	0.918261	0.180357	5.09135	3.56e-07	5.67e-06
AT5G25610	13906.8	26276.9	20091.8	0.917997	0.207874	4.41612	1e-05	0.00011126
AT1G61610	778.138	1469.72	1123.93	0.917692	0.23615	3.88605	0.00010189	0.00086587
AT4G11360	1098.21	2074.43	1586.32	0.917588	0.110252	8.32265	8.6e-17	6.73e-15
AT3G61890	389.929	736.352	563.14	0.917151	0.190069	4.82536	1.4e-06	1.94e-05
AT4G39330	1409.63	2661.58	2035.6	0.916957	0.270856	3.3854	0.00071074	0.00455082
AT3G19580	1325.34	2501.87	1913.61	0.916775	0.240465	3.81251	0.00013757	0.00113053
AT5G40350	41.5312	78.3062	59.9187	0.915608	0.345152	2.65277	0.00798341	0.0337416
AT3G61330	305.501	575.884	440.692	0.914918	0.261154	3.50336	0.00045943	0.00317076
AT1G16500	749.432	1412.56	1081	0.914754	0.182746	5.0056	5.57e-07	8.48e-06
AT1G72950	90.6517	170.813	130.732	0.914738	0.264845	3.45387	0.00055261	0.00367885
AT4G36950	395.411	744.7	570.056	0.913425	0.211801	4.31265	1.61e-05	0.00017125
AT1G11265	325.143	611.492	468.318	0.911528	0.268069	3.40035	0.000673	0.00433537
AT1G32910	195.2	366.935	281.067	0.910972	0.328651	2.77185	0.00557388	0.025233
AT3G28950	18195.9	34188.9	26192.4	0.909937	0.140468	6.47787	9.3e-11	2.87e-09
AT1G25480	910.235	1710.15	1310.19	0.909874	0.109201	8.33212	7.94e-17	6.24e-15
AT1G11060	4620.19	8669.37	6644.78	0.908013	0.150283	6.04204	1.52e-09	3.85e-08
AT1G48720	237.893	446.233	342.063	0.907797	0.274794	3.30356	0.00095466	0.00584119
AT1G76980	2917.73	5473.37	4195.55	0.907643	0.192314	4.71959	2.36e-06	3.11e-05
AT2G17660	103.909	194.864	149.386	0.907607	0.263236	3.44789	0.00056499	0.00374266
AT5G44990	239.831	449.681	344.756	0.907424	0.23042	3.93813	8.21e-05	0.00071954
AT3G25400	63.7536	119.521	91.6371	0.907403	0.359382	2.5249	0.0115732	0.0451831
AT5G03760	239.347	448.781	344.064	0.90668	0.168188	5.39086	7.01e-08	1.29e-06
AT3G14870	262.821	492.531	377.676	0.906565	0.255482	3.54844	0.00038751	0.00273832
AT1G68740	301.152	564.287	432.719	0.906002	0.196427	4.61242	3.98e-06	4.93e-05
AT3G16370	1935.21	3626.48	2780.84	0.905993	0.170632	5.30964	1.1e-07	1.94e-06
AT1G19150	218.045	408.425	313.235	0.905868	0.201266	4.50084	6.77e-06	7.91e-05
AT2G32170	2969.35	5560.25	4264.8	0.905054	0.0957444	9.45282	3.3e-21	4.99e-19
AT3G26980	2664.35	4986.62	3825.49	0.904356	0.180905	4.99905	5.76e-07	8.75e-06
AT5G33382	77.6119	145.114	111.363	0.90389	0.274518	3.29264	0.00099251	0.00604706
AT4G28100	287.708	538.408	413.058	0.903693	0.247744	3.64768	0.00026462	0.00198196
AT4G30510	313.557	585.854	449.706	0.901689	0.178359	5.05546	4.29e-07	6.69e-06
AT1G77360	43.535	81.2628	62.3989	0.901626	0.345456	2.60996	0.00905534	0.0372395
AT3G13270	96.3838	179.95	138.167	0.901441	0.340177	2.64992	0.0080511	0.0339422
AT4G37640	13850.1	25863.6	19856.8	0.901042	0.184811	4.87549	1.09e-06	1.55e-05
AT2G23680	1888.34	3523.9	2706.12	0.900199	0.150843	5.96779	2.4e-09	5.8e-08
AT3G28070	95.3253	177.926	136.625	0.899876	0.309795	2.90475	0.0036755	0.0178651
AT3G08760	4460.17	8320.45	6390.31	0.899595	0.155002	5.80377	6.48e-09	1.44e-07
AT2G37940	10690.5	19939.4	15314.9	0.899316	0.185979	4.83559	1.33e-06	1.86e-05
AT3G06035	260.278	485.068	372.673	0.898508	0.156435	5.74366	9.26e-09	2.01e-07
AT3G44480	6399.31	11927.1	9163.21	0.898253	0.1309	6.86211	6.79e-12	2.6e-10
AT1G09310	15278.4	28446.2	21862.3	0.896742	0.126248	7.103	1.22e-12	5.34e-11
AT4G18630	81.9287	152.529	117.229	0.896677	0.256748	3.49244	0.00047862	0.0032897
AT1G58420	853.106	1587.95	1220.53	0.896537	0.228954	3.9158	9.01e-05	0.00077968
AT5G05870	2341.66	4359.02	3350.34	0.896499	0.239471	3.74366	0.00018136	0.00143701
AT5G07770	3822	7113.24	5467.62	0.896151	0.0966464	9.27247	1.82e-20	2.35e-18
AT1G56020	80.0488	148.976	114.512	0.895431	0.27099	3.30429	0.00095216	0.00583102
AT2G32400	500.261	930.071	715.166	0.894551	0.18453	4.84773	1.25e-06	1.76e-05
AT4G36550	571.816	1062.06	816.94	0.893606	0.167642	5.33043	9.8e-08	1.75e-06
AT1G65490	325.473	604.312	464.892	0.893112	0.358762	2.48943	0.0127948	0.0488891
AT1G42990	6850.88	12710.3	9780.59	0.891663	0.191317	4.66067	3.15e-06	4.01e-05
AT2G22300	8763.63	16244.3	12504	0.89035	0.157384	5.65717	1.54e-08	3.22e-07
AT4G11660	146.436	271.312	208.874	0.889687	0.315151	2.82305	0.00475699	0.0221121
AT4G21940	284.214	526.475	405.344	0.889407	0.221611	4.01336	5.99e-05	0.00054492
AT5G45090	108.675	200.812	154.743	0.886647	0.321287	2.75968	0.00578586	0.0259821
AT5G07130	98.0008	181.052	139.526	0.886024	0.238481	3.71529	0.00020297	0.00157782
AT5G46880	88.4038	163.369	125.887	0.885714	0.236467	3.74562	0.00017995	0.00142808
AT3G56090	137.614	254.035	195.824	0.88359	0.254208	3.47585	0.00050923	0.0034529
AT4G35110	3732.78	6884.56	5308.67	0.883153	0.192249	4.59381	4.35e-06	5.35e-05
AT3G59350	10251.9	18874.4	14563.2	0.880558	0.203749	4.32177	1.55e-05	0.00016476
AT5G66210	4572.75	8416.44	6494.59	0.880197	0.146991	5.98811	2.12e-09	5.2e-08
AT1G61400	83.867	154.255	119.061	0.879037	0.240818	3.65022	0.00026202	0.0019654
AT4G16680	1013.51	1863.67	1438.59	0.878811	0.216715	4.05514	5.01e-05	0.00046537
AT4G14740	291.319	535.348	413.333	0.878129	0.151438	5.79861	6.69e-09	1.48e-07
AT1G67520	1320.42	2426.62	1873.52	0.877931	0.128695	6.82181	8.99e-12	3.34e-10
AT5G60680	5306.02	9749.36	7527.69	0.877711	0.166378	5.27539	1.32e-07	2.31e-06
AT1G18030	1208.24	2219.16	1713.7	0.877073	0.15562	5.63598	1.74e-08	3.61e-07
AT5G52510	715.071	1313.27	1014.17	0.877012	0.195524	4.48543	7.28e-06	8.39e-05
AT3G03640	852.718	1565.97	1209.35	0.876661	0.200429	4.37393	1.22e-05	0.00013263
AT4G05050	31602	57966.1	44784	0.875203	0.135334	6.467	1e-10	3.05e-09
AT1G24100	3823.99	7010.53	5417.26	0.874449	0.145256	6.02007	1.74e-09	4.35e-08
AT5G53070	1166.93	2139.51	1653.22	0.87444	0.129449	6.75508	1.43e-11	5.11e-10
AT5G53370	1067.62	1956.49	1512.05	0.874048	0.123227	7.09301	1.31e-12	5.67e-11
AT3G51760	91.1367	166.943	129.04	0.873883	0.282936	3.08862	0.00201088	0.0109102
AT3G21190	338.445	620.316	479.381	0.873808	0.144742	6.03699	1.57e-09	3.96e-08
AT3G19830	2171.41	3978.92	3075.16	0.873792	0.153288	5.70033	1.2e-08	2.56e-07
AT1G56190	3085.19	5653.24	4369.22	0.873726	0.103579	8.43535	3.3e-17	2.76e-15
AT5G54660	117.708	215.621	166.664	0.872827	0.254478	3.42987	0.00060388	0.0039568
AT2G28760	97.3076	178.018	137.663	0.871705	0.25286	3.44738	0.00056606	0.00374694
AT2G38470	39697.8	72639.8	56168.8	0.871703	0.243597	3.57847	0.00034561	0.00248318
AT1G17420	30839.9	56369.2	43604.6	0.870114	0.189939	4.58102	4.63e-06	5.65e-05
AT1G70250	440.728	805.383	623.056	0.86982	0.233632	3.72304	0.00019684	0.00154088
AT1G74950	12742	23267.7	18004.9	0.868752	0.12525	6.93613	4.03e-12	1.6e-10
AT1G10280	217.419	396.767	307.093	0.86851	0.247478	3.50945	0.00044904	0.00310974
AT4G13810	414.92	757.161	586.041	0.867695	0.305201	2.84303	0.0044687	0.0209962
AT3G10985	20620.3	37602.3	29111.3	0.866766	0.122871	7.05428	1.73e-12	7.3e-11
AT5G04930	10715.9	19539.4	15127.7	0.866656	0.156301	5.54478	2.94e-08	5.86e-07
AT5G58770	79.9641	145.616	112.79	0.865539	0.315016	2.7476	0.00600328	0.0267613
AT4G23610	465	846.575	655.788	0.864712	0.285466	3.02912	0.00245264	0.0128228
AT4G26090	868.705	1579.81	1224.26	0.862924	0.28324	3.04662	0.0023143	0.0122492
AT2G43290	2828.91	5137.88	3983.39	0.860975	0.208987	4.11975	3.79e-05	0.00036422
AT5G06530	1321.29	2399.88	1860.59	0.860945	0.245183	3.51144	0.00044569	0.00309077
AT2G29680	75.1913	136.626	105.909	0.860703	0.259864	3.31213	0.00092589	0.00569943
AT1G79460	125.264	227.423	176.344	0.860297	0.248413	3.46318	0.00053384	0.00358468
AT2G25000	298.523	541.593	420.058	0.859031	0.162696	5.27998	1.29e-07	2.25e-06
AT1G19025	15043.2	27284.9	21164	0.859005	0.229407	3.74446	0.00018078	0.00143299
AT2G16500	19242	34874	27058	0.857912	0.102846	8.34171	7.32e-17	5.8e-15
AT5G67370	831.492	1506.72	1169.11	0.857766	0.120509	7.11786	1.1e-12	4.84e-11
AT5G54280	813.225	1473.55	1143.39	0.857713	0.226104	3.79345	0.00014857	0.00120812
AT5G03390	139.402	252.469	195.936	0.857594	0.32387	2.64796	0.008098	0.0340921
AT2G05940	4521.74	8191.08	6356.41	0.857206	0.244188	3.51044	0.00044737	0.00310033
AT3G52748	123.976	224.355	174.166	0.855813	0.309088	2.76884	0.0056257	0.0254161
AT1G44446	1840.87	3331.25	2586.06	0.855582	0.155	5.51989	3.39e-08	6.66e-07
AT4G33660	80.0524	144.768	112.41	0.855123	0.256316	3.33621	0.00084929	0.00529961
AT3G15356	46585.3	84258.5	65421.9	0.854954	0.176599	4.84123	1.29e-06	1.81e-05
AT5G40460	135.387	244.717	190.052	0.854544	0.337552	2.53159	0.0113546	0.0445114
AT2G26190	3311.25	5984.97	4648.11	0.854025	0.24235	3.52393	0.0004252	0.00296916
AT3G01500	20611.4	37236.4	28923.9	0.853279	0.169069	5.04694	4.49e-07	6.95e-06
AT2G15490	4694.69	8479.64	6587.17	0.85299	0.24165	3.52985	0.00041579	0.00291441
AT3G62700	1810	3263.12	2536.56	0.85018	0.120445	7.05865	1.68e-12	7.11e-11
AT2G41220	937.014	1687.6	1312.31	0.848798	0.114226	7.43088	1.08e-13	5.6e-12
AT1G47370	237.296	427.247	332.271	0.848725	0.277766	3.05554	0.00224653	0.0119629
AT2G34470	625.939	1127.24	876.587	0.848461	0.13942	6.08565	1.16e-09	3.02e-08
AT5G19875	117.757	211.807	164.782	0.847565	0.336244	2.52068	0.0117128	0.0455603
AT1G30520	80.1743	144.204	112.189	0.84749	0.290475	2.9176	0.00352733	0.0172575
AT5G03610	5486.64	9866.16	7676.4	0.846611	0.189469	4.46834	7.88e-06	8.98e-05
AT5G13190	8499.34	15278.8	11889.1	0.84613	0.112997	7.48809	6.99e-14	3.79e-12
AT2G02020	158.991	285.806	222.398	0.845624	0.278519	3.03614	0.00239627	0.0125771
AT2G31230	869.63	1560.77	1215.2	0.843856	0.313794	2.6892	0.00716235	0.0309012
AT2G22010	5806.34	10418.8	8112.59	0.843509	0.118777	7.10163	1.23e-12	5.37e-11
AT4G16250	1315.05	2358.98	1837.01	0.843115	0.187951	4.48583	7.26e-06	8.39e-05
AT1G18740	3291.31	5899.4	4595.36	0.84193	0.14931	5.63881	1.71e-08	3.57e-07
AT2G30770	5400.53	9677.73	7539.13	0.841608	0.273157	3.08104	0.00206276	0.0111376
AT3G03440	1275.44	2285.07	1780.25	0.841326	0.203334	4.13767	3.51e-05	0.00034083
AT5G39670	1431.29	2563.73	1997.51	0.841085	0.139327	6.03676	1.57e-09	3.96e-08
AT4G09570	2785.57	4989.3	3887.44	0.840897	0.113773	7.39098	1.46e-13	7.42e-12
AT5G52545	406.632	728.368	567.5	0.84085	0.14263	5.89531	3.74e-09	8.78e-08
AT3G28860	820.959	1470.15	1145.55	0.840576	0.176893	4.75188	2.02e-06	2.7e-05
AT1G74100	16914.9	30289.9	23602.4	0.84055	0.174568	4.81503	1.47e-06	2.04e-05
AT1G24150	4032.6	7219.09	5625.84	0.840155	0.201701	4.16536	3.11e-05	0.00030701
AT2G34600	1219.69	2179.58	1699.63	0.837537	0.248441	3.37117	0.00074851	0.00476384
AT2G33310	136.638	244.084	190.361	0.836954	0.226099	3.70172	0.00021414	0.00165316
AT1G20390	119.4	213.194	166.297	0.836834	0.289207	2.89354	0.00380921	0.018395
AT2G47240	2611.17	4663.2	3637.19	0.83653	0.11685	7.15901	8.13e-13	3.64e-11
AT1G06240	99.1371	176.964	138.05	0.835928	0.222275	3.76078	0.00016939	0.00135603
AT5G17380	8572.37	15291.6	11932	0.834975	0.179521	4.65112	3.3e-06	4.19e-05
AT1G64400	3077.71	5489.33	4283.52	0.834802	0.107117	7.79335	6.53e-15	4.06e-13
AT5G63500	98.5858	175.687	137.137	0.833819	0.219489	3.79891	0.00014533	0.0011871
AT5G15310	179.141	319.387	249.264	0.833725	0.248756	3.35158	0.00080351	0.00505474
AT5G01180	396.945	707.181	552.063	0.833113	0.223695	3.72432	0.00019584	0.00153726
AT2G42690	370.017	658.579	514.298	0.832016	0.185063	4.49584	6.93e-06	8.05e-05
AT1G55480	1861.23	3308.28	2584.75	0.829936	0.144669	5.73678	9.65e-09	2.09e-07
AT1G22710	9739.76	17310.8	13525.3	0.829725	0.173843	4.77284	1.82e-06	2.46e-05
AT3G17420	263.185	467.55	365.368	0.828954	0.286552	2.89285	0.0038176	0.0184311
AT4G34220	245.358	435.382	340.37	0.82758	0.198191	4.17566	2.97e-05	0.00029446
AT4G01950	1771.29	3142.78	2457.03	0.827222	0.173081	4.77941	1.76e-06	2.39e-05
AT1G53300	610.697	1083.2	846.946	0.826725	0.221697	3.72908	0.00019218	0.0015132
AT1G61820	1074.96	1906.06	1490.51	0.826533	0.131632	6.27912	3.4e-10	9.65e-09
AT4G29050	1824.85	3232.8	2528.83	0.825146	0.140838	5.85883	4.66e-09	1.07e-07
AT5G67600	1457.73	2582.09	2019.91	0.824803	0.154225	5.34806	8.89e-08	1.61e-06
AT4G33000	95.8968	169.814	132.856	0.823702	0.289363	2.8466	0.00441883	0.0208143
AT4G05390	1020.96	1806.76	1413.86	0.823344	0.157756	5.2191	1.8e-07	3.04e-06
AT4G35550	248.283	439.249	343.766	0.823193	0.244877	3.36166	0.00077475	0.00490908
AT5G59540	10040.8	17757.3	13899.1	0.822566	0.0766158	10.7362	6.88e-27	1.9e-24
AT1G68620	2045.65	3614.21	2829.93	0.821158	0.220548	3.72326	0.00019667	0.00154072
AT4G21800	683.037	1206.54	944.786	0.820674	0.157621	5.20662	1.92e-07	3.24e-06
AT1G77450	1920.62	3390.57	2655.6	0.81998	0.287432	2.85278	0.00433389	0.0204862
AT5G09800	619.284	1092.86	856.07	0.819667	0.239089	3.4283	0.00060738	0.00397376
AT5G14640	1346.66	2375.71	1861.19	0.819009	0.170076	4.81554	1.47e-06	2.03e-05
AT1G57660	3985.28	7030.43	5507.85	0.818974	0.0924208	8.86136	7.9e-19	8.33e-17
AT3G29240	2315.12	4083.77	3199.45	0.81879	0.108063	7.577	3.54e-14	2.02e-12
AT3G16860	2807.23	4948.91	3878.07	0.817994	0.162747	5.02617	5e-07	7.7e-06
AT5G05410	2898.34	5109.19	4003.77	0.817903	0.267243	3.06052	0.00220953	0.0117947
AT3G08720	5302.36	9344.92	7323.64	0.817588	0.187077	4.37034	1.24e-05	0.0001344
AT2G13790	14127.1	24894.7	19510.9	0.817392	0.149612	5.46342	4.67e-08	8.91e-07
AT1G10960	972.863	1714.17	1343.51	0.817025	0.192011	4.25509	2.09e-05	0.00021515
AT5G57070	447.003	786.853	616.928	0.816126	0.14177	5.75668	8.58e-09	1.87e-07
AT1G64900	1842.99	3244.33	2543.66	0.815784	0.208305	3.91629	8.99e-05	0.00077842
AT1G20510	23811	41894.5	32852.8	0.815139	0.153554	5.30849	1.11e-07	1.95e-06
AT1G15820	19577.2	34422.1	26999.7	0.814167	0.139504	5.83617	5.34e-09	1.22e-07
AT1G48370	607.827	1067.66	837.743	0.812808	0.247117	3.28917	0.00100485	0.00610924
AT2G24160	1417.72	2489.58	1953.65	0.81245	0.229822	3.53512	0.00040759	0.00285907
AT1G54960	67.1449	117.807	92.4758	0.81199	0.317804	2.555	0.0106186	0.0422269
AT3G22945	726.438	1275.04	1000.74	0.811845	0.177636	4.57027	4.87e-06	5.91e-05
AT3G49260	221.432	388.539	304.985	0.811637	0.193608	4.19216	2.76e-05	0.00027546
AT3G63110	382.442	671.09	526.766	0.811463	0.247725	3.27566	0.00105416	0.00636047
AT1G33770	726.755	1274.97	1000.86	0.811133	0.172681	4.69729	2.64e-06	3.42e-05
AT1G77280	339.497	595.268	467.383	0.810615	0.19025	4.26079	2.04e-05	0.00021026
AT3G21700	1306.76	2288.88	1797.82	0.808827	0.180315	4.48564	7.27e-06	8.39e-05
AT3G27210	818.375	1433.1	1125.74	0.808501	0.128458	6.29392	3.1e-10	8.86e-09
AT5G24206	89.2455	156.303	122.774	0.807685	0.241576	3.3434	0.00082757	0.00518826
AT5G07150	83.7285	146.509	115.119	0.80767	0.299794	2.69409	0.00705821	0.0305655
AT5G48780	101.845	178.088	139.966	0.807188	0.263401	3.06449	0.00218043	0.0116634
AT5G27290	688.259	1204.05	946.154	0.806911	0.13124	6.14837	7.83e-10	2.11e-08
AT3G21520	310.317	542.643	426.48	0.806693	0.268526	3.00416	0.00266317	0.0136957
AT1G77660	64.66	112.992	88.8259	0.805608	0.275647	2.92261	0.00347111	0.0170031
AT2G18680	2386.92	4171.65	3279.29	0.80554	0.138058	5.83479	5.39e-09	1.23e-07
AT5G65990	203.206	355.289	279.247	0.805458	0.206776	3.89531	9.81e-05	0.00083781
AT1G11960	5723.27	10000.3	7861.79	0.805141	0.177752	4.52956	5.91e-06	6.98e-05
AT2G45960	7417.45	12957.7	10187.6	0.804845	0.125781	6.39876	1.57e-10	4.64e-09
AT5G37440	114.266	199.508	156.887	0.804069	0.21042	3.82125	0.00013278	0.0010972
AT2G14290	711.624	1242.13	976.878	0.803856	0.283263	2.83785	0.00454192	0.0212681
AT4G38770	11315.8	19746.1	15530.9	0.803235	0.156966	5.11727	3.1e-07	4.99e-06
AT4G14390	87.1488	152.009	119.579	0.802855	0.271898	2.95278	0.00314928	0.015709
AT2G28570	694.69	1211.48	953.086	0.802234	0.162248	4.94451	7.63e-07	1.13e-05
AT5G09876	123.631	215.334	169.482	0.801079	0.2359	3.39584	0.00068419	0.00439937
AT5G17300	157.646	274.634	216.14	0.801059	0.223581	3.58286	0.00033985	0.00245411
AT5G58520	157.664	274.837	216.251	0.800943	0.232674	3.44234	0.00057671	0.00380462
AT1G51400	3817.02	6648.53	5232.77	0.800567	0.0988538	8.0985	5.56e-16	4.01e-14
AT5G18210	204.8	356.143	280.471	0.798824	0.231575	3.44953	0.00056156	0.00372485
AT1G20650	263.503	458.45	360.977	0.798367	0.218327	3.65675	0.00025543	0.00192679
AT5G53120	487.925	848.448	668.187	0.798267	0.234537	3.40359	0.00066505	0.0042952
AT2G25250	5000.43	8695.02	6847.73	0.798146	0.127192	6.27513	3.49e-10	9.88e-09
AT2G06550	25174.2	43768.2	34471.2	0.797944	0.132401	6.02673	1.67e-09	4.19e-08
AT5G01730	1225.37	2129.94	1677.65	0.797711	0.171576	4.64932	3.33e-06	4.22e-05
AT4G17250	928.903	1613.55	1271.23	0.796727	0.133194	5.9817	2.21e-09	5.37e-08
AT4G18530	216.053	375.157	295.605	0.796363	0.23527	3.38488	0.00071208	0.00455795
AT3G29320	1167.4	2026.55	1596.98	0.795949	0.120677	6.59572	4.23e-11	1.4e-09
AT4G20840	68319.8	118593	93456.4	0.795646	0.188531	4.22025	2.44e-05	0.00024646
AT1G21070	172.718	299.643	236.181	0.794715	0.28431	2.79524	0.00518608	0.0237554
AT4G28400	2075.63	3600	2837.81	0.794535	0.16058	4.94792	7.5e-07	1.11e-05
AT2G22760	1293.47	2242.53	1768	0.793995	0.241678	3.28534	0.00101859	0.00618341
AT4G28500	3534.83	6126.76	4830.8	0.793527	0.189307	4.19175	2.77e-05	0.00027582
AT1G54440	132.825	230.187	181.506	0.793252	0.266396	2.97772	0.00290406	0.0147163
AT1G48315	228.394	395.656	312.025	0.792657	0.303207	2.61424	0.0089425	0.0369112
AT3G44020	79.9718	138.565	109.268	0.792058	0.28735	2.75642	0.00584373	0.0261894
AT1G32120	638.764	1104.7	871.73	0.790529	0.176319	4.48351	7.34e-06	8.46e-05
AT3G52750	291.37	503.704	397.537	0.790294	0.191877	4.11875	3.81e-05	0.00036545
AT4G09160	91.2145	157.683	124.449	0.789419	0.251241	3.14207	0.00167757	0.00938524
AT1G32240	96.5734	166.814	131.694	0.789276	0.260757	3.02686	0.00247108	0.0128991
AT5G17600	171.36	295.997	233.678	0.789046	0.202977	3.88736	0.00010134	0.00086244
AT2G24290	97.4627	168.31	132.886	0.789002	0.237644	3.3201	0.00089984	0.00556843
AT2G32800	7168.11	12383.2	9775.66	0.788731	0.166144	4.74726	2.06e-06	2.76e-05
AT4G21570	8793.95	15185.1	11989.5	0.788085	0.173026	4.55472	5.25e-06	6.3e-05
AT3G08030	225.524	389.278	307.401	0.787983	0.173169	4.55036	5.36e-06	6.41e-05
AT2G36770	1673.76	2889.57	2281.66	0.787839	0.219403	3.59083	0.00032963	0.00239406
AT1G67860	1548.45	2673.07	2110.76	0.787805	0.207551	3.79572	0.00014722	0.00119811
AT5G01990	784.902	1354.33	1069.62	0.787201	0.153874	5.11588	3.12e-07	5.02e-06
AT1G52827	625.717	1079.36	852.537	0.786567	0.298595	2.63423	0.00843281	0.0352339
AT5G16630	963.989	1661.96	1312.97	0.785665	0.13479	5.82882	5.58e-09	1.26e-07
AT4G36780	2698.47	4647.67	3673.07	0.784373	0.18451	4.25111	2.13e-05	0.00021879
AT3G56260	1893.98	3261.17	2577.57	0.783971	0.236702	3.31207	0.0009261	0.00569943
AT5G01850	2102.72	3618.25	2860.49	0.783123	0.116853	6.70177	2.06e-11	7.2e-10
AT1G72000	99.0275	170.281	134.654	0.783099	0.302668	2.58732	0.00967252	0.0392164
AT2G32240	78664.3	135332	106998	0.782728	0.17226	4.54386	5.52e-06	6.58e-05
AT5G54930	688.295	1183.77	936.032	0.782505	0.19138	4.08875	4.34e-05	0.00040964
AT2G18690	30782.9	52942.9	41862.9	0.782308	0.131251	5.96041	2.52e-09	6.05e-08
AT2G24103	849.375	1460.56	1154.97	0.782008	0.190596	4.10295	4.08e-05	0.00038746
AT2G24200	4861.19	8351.9	6606.54	0.780821	0.0824899	9.46567	2.92e-21	4.45e-19
AT5G18290	526.596	904.196	715.396	0.780212	0.22147	3.52288	0.00042689	0.00297891
AT2G28940	605.01	1038.64	821.823	0.779983	0.177087	4.40453	1.06e-05	0.0001168
AT4G29900	7957.6	13663.5	10810.6	0.779941	0.147126	5.30119	1.15e-07	2.02e-06
AT2G17500	991.914	1702.94	1347.43	0.779661	0.307728	2.5336	0.0112898	0.0443089
AT4G02410	3019.3	5183	4101.15	0.779619	0.179631	4.34012	1.42e-05	0.00015231
AT4G24780	287.238	493.171	390.204	0.779551	0.232391	3.35448	0.00079513	0.00500671
AT5G54860	3330.05	5715.21	4522.63	0.779291	0.148454	5.24939	1.53e-07	2.61e-06
AT3G27870	152.991	262.536	207.763	0.778981	0.268299	2.90341	0.00369123	0.0179304
AT2G14740	706.563	1211.23	958.897	0.777852	0.191072	4.07099	4.68e-05	0.00043766
AT5G28630	601.422	1030.52	815.969	0.777169	0.251088	3.0952	0.0019668	0.0107172
AT2G40140	16253.8	27815.1	22034.5	0.775106	0.197362	3.92733	8.59e-05	0.00074936
AT3G55646	738.2	1262.45	1000.32	0.774366	0.184815	4.18995	2.79e-05	0.00027788
AT3G23560	22030.9	37666.2	29848.5	0.773752	0.133306	5.80435	6.46e-09	1.44e-07
AT4G02520	125309	214147	169728	0.773118	0.0854936	9.043	1.52e-19	1.76e-17
AT3G27330	343.577	586.73	465.153	0.772423	0.224181	3.44553	0.00056994	0.00376674
AT3G19240	1734.88	2962.81	2348.85	0.772084	0.16908	4.56638	4.96e-06	6e-05
AT5G42010	1260.87	2151.6	1706.24	0.771121	0.164508	4.68744	2.77e-06	3.57e-05
AT5G18830	489.064	834.527	661.795	0.770735	0.157065	4.90711	9.24e-07	1.34e-05
AT1G66970	9091.93	15502.3	12297.1	0.769856	0.117483	6.55289	5.64e-11	1.82e-09
AT3G13000	73.9505	126.013	99.9818	0.76948	0.29079	2.64617	0.00814095	0.0342277
AT5G63320	7487.65	12762.7	10125.2	0.76936	0.157769	4.8765	1.08e-06	1.54e-05
AT5G59550	4282.78	7297.15	5789.96	0.768828	0.194812	3.9465	7.93e-05	0.0006982
AT3G20300	645.174	1098.33	871.751	0.767537	0.176065	4.35939	1.3e-05	0.00014069
AT3G61640	1660.46	2823.43	2241.95	0.765954	0.140584	5.44838	5.08e-08	9.59e-07
AT5G24155	171.876	291.911	231.894	0.764798	0.254544	3.00458	0.00265947	0.0136802
AT4G00850	340.14	578.068	459.104	0.764715	0.15601	4.9017	9.5e-07	1.37e-05
AT5G59750	435.242	739.343	587.293	0.764374	0.24707	3.09375	0.00197645	0.0107582
AT3G25780	19192.5	32600	25896.3	0.764338	0.154379	4.95106	7.38e-07	1.1e-05
AT1G04530	2513.36	4269.1	3391.23	0.764337	0.112971	6.76575	1.33e-11	4.78e-10
AT3G07060	240.101	407.67	323.886	0.764061	0.209062	3.65471	0.00025747	0.00193856
AT2G24180	2148.76	3646.6	2897.68	0.763164	0.142131	5.36944	7.9e-08	1.44e-06
AT2G46830	278.465	472.593	375.529	0.763038	0.207077	3.68481	0.00022887	0.00175208
AT2G31900	122.775	208.212	165.494	0.76282	0.286067	2.66657	0.00766289	0.0326269
AT3G22370	6628.01	11245.2	8936.59	0.762683	0.135777	5.61717	1.94e-08	3.97e-07
AT1G28370	2575.37	4368.49	3471.93	0.762437	0.216501	3.52164	0.00042889	0.00298563
AT5G22300	3162.64	5364.92	4263.78	0.762432	0.139265	5.47467	4.38e-08	8.41e-07
AT3G14060	525.911	891.938	708.924	0.762333	0.239861	3.17823	0.00148179	0.00844492
AT5G40760	7589.35	12870.6	10230	0.762041	0.178171	4.27702	1.89e-05	0.00019754
AT3G11840	4964.04	8414.79	6689.42	0.76145	0.191541	3.97539	7.03e-05	0.00063008
AT5G40080	61.1447	103.532	82.3382	0.760641	0.280964	2.70726	0.00678415	0.0296124
AT3G02840	2049.76	3471.12	2760.44	0.760024	0.251248	3.02499	0.00248642	0.012959
AT3G52290	164.744	278.785	221.765	0.758726	0.181943	4.17012	3.04e-05	0.00030111
AT3G59310	188.66	318.921	253.79	0.757899	0.254993	2.97223	0.00295642	0.0149215
AT4G15700	1355.63	2291.76	1823.7	0.757553	0.170478	4.44371	8.84e-06	9.94e-05
AT3G14070	179.717	303.626	241.671	0.756999	0.179964	4.20639	2.59e-05	0.00026023
AT3G56200	3060.32	5171.4	4115.86	0.756896	0.199364	3.79656	0.00014672	0.00119503
AT3G17700	2446.54	4133.73	3290.13	0.756775	0.199192	3.79923	0.00014514	0.00118603
AT3G45850	155.483	262.626	209.055	0.756073	0.208734	3.62219	0.00029212	0.00215347
AT3G27880	293.754	495.444	394.599	0.754103	0.179614	4.19847	2.69e-05	0.00026884
AT1G69270	1342.03	2262.55	1802.29	0.753669	0.193253	3.89991	9.62e-05	0.00082343
AT2G14247	186.458	314.332	250.395	0.753125	0.248559	3.02997	0.00244581	0.0127905
AT5G13205	482.028	812.263	647.146	0.752687	0.241292	3.1194	0.00181219	0.0099966
AT1G79690	4457.2	7505.76	5981.48	0.751931	0.139988	5.37139	7.81e-08	1.43e-06
AT4G16780	530.087	892.427	711.257	0.751805	0.258017	2.91378	0.00357083	0.0174259
AT5G38212	1269.73	2136.45	1703.09	0.750835	0.185664	4.04406	5.25e-05	0.00048436
AT5G65630	6903.07	11612	9257.54	0.750328	0.14044	5.34271	9.16e-08	1.65e-06
AT3G11020	477.97	803.904	640.937	0.750218	0.246597	3.04228	0.0023479	0.0123879
AT2G21500	4045.53	6800.87	5423.2	0.749441	0.122582	6.11378	9.73e-10	2.58e-08
AT2G40520	240.011	403.392	321.702	0.749313	0.170983	4.38239	1.17e-05	0.00012793
AT3G61670	390.166	655.222	522.694	0.747805	0.189414	3.948	7.88e-05	0.00069415
AT1G80530	787.407	1322.45	1054.93	0.747748	0.162797	4.59315	4.37e-06	5.36e-05
AT3G26840	2688.34	4513.31	3600.82	0.747526	0.135173	5.53016	3.2e-08	6.31e-07
AT3G50070	76.4182	128.261	102.34	0.747251	0.264817	2.82176	0.0047761	0.0221907
AT1G70780	3696.68	6202.94	4949.81	0.746676	0.154419	4.83538	1.33e-06	1.86e-05
AT2G27310	6232.36	10457.1	8344.75	0.746668	0.168996	4.41824	9.95e-06	0.00011036
AT2G17450	2303.01	3863.93	3083.47	0.74656	0.161278	4.62902	3.67e-06	4.61e-05
AT3G29030	147.198	246.844	197.021	0.745946	0.250478	2.97809	0.00290055	0.0147022
AT2G05920	243.598	408.119	325.859	0.744183	0.164253	4.5307	5.88e-06	6.94e-05
AT3G11820	13982	23414	18698	0.743817	0.132094	5.63096	1.79e-08	3.7e-07
AT2G39650	1293.28	2165.22	1729.25	0.743625	0.20353	3.65363	0.00025856	0.00194408
AT2G28070	190.397	318.711	254.554	0.743125	0.240253	3.0931	0.00198078	0.010773
AT5G53050	11071.3	18521.2	14796.2	0.742377	0.139467	5.32296	1.02e-07	1.81e-06
AT1G61065	150.069	250.987	200.528	0.742122	0.251045	2.95613	0.00311524	0.0155863
AT5G11650	4524.33	7566.92	6045.63	0.742027	0.172198	4.30916	1.64e-05	0.00017334
AT3G61390	208.964	349.62	279.292	0.742014	0.275207	2.6962	0.00701351	0.0304418
AT1G01680	580.631	971.002	775.817	0.741554	0.201456	3.68097	0.00023235	0.00177465
AT1G16260	1680.46	2808.8	2244.63	0.741114	0.120765	6.13684	8.42e-10	2.25e-08
AT1G75030	1603.16	2679.27	2141.22	0.740983	0.130178	5.69206	1.26e-08	2.66e-07
AT3G21560	767.096	1281.85	1024.47	0.740842	0.203731	3.63637	0.00027651	0.00205343
AT5G61210	13751.3	22977.2	18364.3	0.740653	0.14444	5.12776	2.93e-07	4.75e-06
AT5G64860	409.607	684.053	546.83	0.740193	0.158405	4.6728	2.97e-06	3.81e-05
AT5G49570	1772.83	2960.78	2366.81	0.739958	0.125544	5.89403	3.77e-09	8.84e-08
AT5G06710	246.25	410.968	328.609	0.73926	0.209556	3.52774	0.00041913	0.00293286
AT5G67350	994.323	1659.28	1326.8	0.738935	0.201385	3.66926	0.00024325	0.00184321
AT3G60966	92.3826	154.061	123.222	0.738877	0.289771	2.54987	0.0107764	0.0427287
AT5G20700	3183.24	5312.25	4247.75	0.738858	0.188397	3.92182	8.79e-05	0.0007644
AT2G28400	2762.94	4604.49	3683.71	0.736913	0.159837	4.6104	4.02e-06	4.97e-05
AT5G11230	244.571	406.681	325.626	0.733552	0.285007	2.5738	0.0100588	0.040432
AT5G25260	27748.5	46137.8	36943.2	0.733546	0.12734	5.76054	8.38e-09	1.83e-07
AT4G26140	251.453	417.539	334.496	0.732194	0.170686	4.28972	1.79e-05	0.00018726
AT4G34380	157.465	261.454	209.459	0.732118	0.289422	2.52958	0.0114198	0.0447146
AT5G53030	89.0078	147.688	118.348	0.731565	0.254702	2.87224	0.00407574	0.0194962
AT2G46820	18433.8	30602.8	24518.3	0.731326	0.102157	7.15886	8.13e-13	3.64e-11
AT3G11420	1806.05	2997.59	2401.82	0.731077	0.166727	4.38488	1.16e-05	0.00012675
AT5G01600	1043.86	1732.44	1388.15	0.730818	0.209325	3.4913	0.00048067	0.00330152
AT2G47380	176.843	293.446	235.144	0.730632	0.16909	4.32097	1.55e-05	0.00016518
AT3G08710	1954.5	3242.94	2598.72	0.730629	0.146652	4.98205	6.29e-07	9.47e-06
AT5G13210	13535.9	22454.9	17995.4	0.730255	0.176165	4.14528	3.39e-05	0.00033097
AT5G54300	3720.85	6172.15	4946.5	0.73017	0.256126	2.85082	0.00436063	0.0205932
AT2G22850	292.803	485.593	389.198	0.730078	0.219085	3.3324	0.000861	0.00536606
AT3G30300	163.98	271.948	217.964	0.729555	0.214839	3.39582	0.00068424	0.00439937
AT3G04210	6088.38	10086.5	8087.43	0.728311	0.1642	4.43551	9.19e-06	0.00010261
AT2G30500	712.389	1179.45	945.922	0.727403	0.193054	3.76788	0.00016464	0.0013233
AT1G67530	2679.32	4433.7	3556.51	0.726666	0.186799	3.89009	0.00010021	0.00085459
AT2G21850	325.913	539.062	432.487	0.726386	0.158142	4.59326	4.36e-06	5.36e-05
AT4G33080	834.458	1380.35	1107.41	0.726264	0.143478	5.06183	4.15e-07	6.5e-06
AT4G29110	1019.22	1685.93	1352.57	0.726144	0.224578	3.23338	0.00122336	0.0071978
AT5G37630	131.74	217.585	174.662	0.723689	0.216002	3.35038	0.00080701	0.00507515
AT1G18900	1216.99	2006.46	1611.73	0.721453	0.162837	4.43053	9.4e-06	0.00010477
AT3G05580	2272.36	3746.38	3009.37	0.721372	0.158296	4.55712	5.19e-06	6.24e-05
AT5G13090	236.769	390.123	313.446	0.720826	0.203027	3.5504	0.00038464	0.00272187
AT3G51670	1697.7	2797.64	2247.67	0.720668	0.231074	3.11877	0.00181606	0.0100076
AT5G46500	1575.73	2596.23	2085.98	0.720357	0.17685	4.07327	4.64e-05	0.00043398
AT3G50260	5176.39	8526.76	6851.58	0.720086	0.181557	3.96618	7.3e-05	0.00065041
AT4G15490	2162.6	3560.41	2861.5	0.719272	0.185588	3.87563	0.00010635	0.00089973
AT5G03990	331.816	546.047	438.931	0.718987	0.228935	3.14058	0.00168616	0.00942806
AT1G63850	473.7	779.477	626.589	0.718825	0.152151	4.72442	2.31e-06	3.04e-05
AT3G21690	6887.98	11329.4	9108.71	0.717922	0.143685	4.9965	5.84e-07	8.86e-06
AT1G68710	186.472	306.668	246.57	0.717634	0.284972	2.51826	0.0117937	0.0458132
AT3G05730	754.63	1240.24	997.434	0.716933	0.244915	2.92727	0.00341954	0.0167914
AT1G67800	5349.37	8792.25	7070.81	0.716908	0.0964774	7.43083	1.08e-13	5.6e-12
AT2G34940	298.194	490.198	394.196	0.716883	0.151447	4.73354	2.21e-06	2.93e-05
AT5G56160	136.182	223.726	179.954	0.716827	0.256062	2.79943	0.00511932	0.0235138
AT3G25020	1594.17	2618.64	2106.4	0.716014	0.182786	3.91721	8.96e-05	0.00077612
AT5G66320	1746.56	2867.21	2306.88	0.715272	0.161116	4.43949	9.02e-06	0.00010123
AT1G50740	1978.34	3247.03	2612.69	0.714953	0.153372	4.66155	3.14e-06	4e-05
AT4G33060	1242.97	2039.46	1641.22	0.714495	0.133482	5.35274	8.66e-08	1.57e-06
AT3G49130	31422.2	51516.2	41469.2	0.713247	0.155971	4.57296	4.81e-06	5.85e-05
AT3G52870	3314.04	5432.7	4373.37	0.713146	0.162068	4.4003	1.08e-05	0.00011891
AT1G75110	848.198	1389.82	1119.01	0.712273	0.171476	4.15379	3.27e-05	0.00032046
AT4G15670	290.426	475.739	383.082	0.712216	0.255901	2.78317	0.00538313	0.0245073
AT3G44820	626.401	1026.25	826.325	0.712174	0.109649	6.49506	8.3e-11	2.58e-09
AT1G32350	730.938	1196.9	963.919	0.711662	0.20367	3.49419	0.00047551	0.00326939
AT3G17330	574.618	941.018	757.818	0.711574	0.202872	3.50751	0.00045233	0.00312604
AT5G45750	2154.78	3526.8	2840.79	0.710905	0.143612	4.95019	7.41e-07	1.1e-05
AT1G32870	802.602	1313.47	1058.04	0.710617	0.20021	3.54936	0.00038617	0.00273076
AT1G19330	360.409	589.625	475.017	0.710605	0.212692	3.341	0.00083478	0.00522692
AT2G40960	298.656	488.595	393.625	0.710053	0.204358	3.47456	0.0005117	0.00346252
AT2G19120	184.272	301.414	242.843	0.709936	0.241955	2.93416	0.00334451	0.0164914
AT2G42975	182.047	297.718	239.883	0.70987	0.234416	3.02826	0.0024597	0.0128497
AT2G25260	71.1778	116.404	93.7907	0.709822	0.259392	2.73648	0.00621001	0.0275304
AT3G47470	111405	182158	146782	0.709382	0.111931	6.33767	2.33e-10	6.78e-09
AT2G34430	141948	232094	187021	0.709344	0.134124	5.28871	1.23e-07	2.16e-06
AT4G21390	7848.83	12822.3	10335.6	0.70813	0.207853	3.40688	0.00065709	0.00425334
AT1G04770	245.482	401.02	323.251	0.708038	0.281648	2.51391	0.0119401	0.046221
AT1G31130	4848.05	7918.85	6383.45	0.707913	0.166893	4.24173	2.22e-05	0.00022663
AT1G16090	2518.01	4112.46	3315.24	0.707801	0.185821	3.80904	0.00013951	0.00114414
AT3G60540	440.589	719.29	579.939	0.706987	0.215787	3.27631	0.00105173	0.00635776
AT4G21280	7553.74	12328	9940.9	0.706693	0.141971	4.97774	6.43e-07	9.67e-06
AT1G70760	3480.08	5678.46	4579.27	0.706466	0.117068	6.03465	1.59e-09	4e-08
AT3G09410	1222.94	1995.04	1608.99	0.706284	0.126582	5.57966	2.41e-08	4.86e-07
AT1G23710	2749.8	4482.4	3616.1	0.705016	0.244922	2.87853	0.00399537	0.0191424
AT2G45470	415.881	677.243	546.562	0.703768	0.170168	4.13573	3.54e-05	0.00034355
AT3G16700	143.441	233.356	188.399	0.702676	0.238273	2.94904	0.00318768	0.015858
AT2G44210	3202.46	5211.24	4206.85	0.702448	0.120256	5.84129	5.18e-09	1.19e-07
AT1G62610	388.438	631.711	510.075	0.701404	0.139223	5.038	4.7e-07	7.27e-06
AT5G25140	710.224	1154.32	932.273	0.700907	0.110862	6.32234	2.58e-10	7.45e-09
AT4G04340	2674.81	4347.55	3511.18	0.700749	0.128747	5.44282	5.24e-08	9.89e-07
AT3G48090	2819.28	4578.25	3698.77	0.69953	0.157916	4.42975	9.43e-06	0.00010503
AT2G32220	4066.78	6603.55	5335.16	0.699366	0.171294	4.08284	4.45e-05	0.00041785
AT5G67310	306.745	497.965	402.355	0.699334	0.227211	3.0779	0.00208464	0.0112376
AT1G78680	1775.45	2882.42	2328.93	0.69908	0.122852	5.69044	1.27e-08	2.68e-07
AT1G63720	2685.09	4358.56	3521.82	0.69895	0.157566	4.43593	9.17e-06	0.00010258
AT4G11350	142.425	231.198	186.811	0.698876	0.256411	2.7256	0.00641838	0.0282859
AT5G51820	617.701	1002.26	809.981	0.698629	0.143445	4.87037	1.11e-06	1.58e-05
AT5G52420	241.84	392.538	317.189	0.698613	0.18923	3.69188	0.0002226	0.00171057
AT5G07070	588.514	955.053	771.783	0.698597	0.252044	2.77172	0.00557606	0.0252372
AT1G13210	30522.2	49517.2	40019.7	0.698079	0.149343	4.67433	2.95e-06	3.78e-05
AT1G12860	207.305	336.211	271.758	0.697002	0.18948	3.6785	0.00023461	0.00179057
AT2G28350	223.223	361.73	292.477	0.696614	0.163881	4.25073	2.13e-05	0.00021897
AT2G41870	1699.77	2751.98	2225.87	0.695182	0.124051	5.60398	2.09e-08	4.26e-07
AT5G61250	157.347	254.727	206.037	0.695056	0.269964	2.57463	0.0100348	0.0403762
AT1G44800	877.557	1420.36	1148.96	0.694871	0.208751	3.32871	0.00087251	0.00542767
AT3G18370	6089.52	9855.44	7972.48	0.694643	0.104095	6.67316	2.5e-11	8.61e-10
AT4G16670	392.984	635.896	514.44	0.694472	0.233357	2.976	0.00292033	0.0147802
AT1G07930	21586.1	34917.7	28251.9	0.693849	0.0781025	8.88382	6.46e-19	6.88e-17
AT5G64870	507.812	820.538	664.175	0.692356	0.197357	3.50813	0.00045126	0.00311977
AT1G27360	232.249	375.268	303.758	0.692189	0.232945	2.97147	0.00296377	0.0149518
AT5G25170	560.033	904.589	732.311	0.691617	0.124788	5.54236	2.98e-08	5.93e-07
AT4G37430	608.518	982.188	795.353	0.69097	0.149946	4.60812	4.06e-06	5.02e-05
AT2G39250	424.967	685.255	555.111	0.689567	0.200174	3.44485	0.00057139	0.00377508
AT1G71180	102.388	165.147	133.768	0.689307	0.264541	2.60568	0.0091693	0.0375699
AT5G11070	988.864	1592.87	1290.87	0.687711	0.158412	4.34128	1.42e-05	0.00015159
AT4G01883	402.416	647.839	525.127	0.687222	0.201444	3.41149	0.0006461	0.00419431
AT5G56850	149.913	241.362	195.637	0.686936	0.258082	2.6617	0.00777468	0.033026
AT2G45220	15206.2	24477.4	19841.8	0.686801	0.147551	4.65466	3.25e-06	4.12e-05
AT1G20340	15712.3	25289.8	20501.1	0.686682	0.104243	6.58733	4.48e-11	1.47e-09
AT1G71695	1625.24	2615.69	2120.47	0.686676	0.117546	5.84176	5.17e-09	1.18e-07
AT2G39920	193.497	311.55	252.524	0.686415	0.251275	2.73173	0.00630025	0.0278813
AT5G01340	200.963	323.1	262.031	0.685586	0.20843	3.28929	0.0010044	0.00610836
AT1G01950	347.768	559.353	453.561	0.685434	0.171145	4.00498	6.2e-05	0.00056256
AT4G25940	3604.74	5796.56	4700.65	0.68538	0.123485	5.5503	2.85e-08	5.68e-07
AT1G20816	83.2388	133.784	108.511	0.684939	0.261978	2.61449	0.00893608	0.0368998
AT2G35780	484.412	778.237	631.324	0.683977	0.190986	3.58129	0.00034191	0.00246275
AT1G08380	31457.4	50532.4	40994.9	0.683815	0.139525	4.901	9.53e-07	1.38e-05
AT1G30620	3919.27	6294.71	5106.99	0.683626	0.130054	5.25646	1.47e-07	2.53e-06
AT2G33530	339.712	545.492	442.602	0.683462	0.162904	4.19549	2.72e-05	0.00027171
AT5G50150	152.181	244.186	198.184	0.682361	0.25683	2.65686	0.00788716	0.0333699
AT5G38150	941.733	1511.03	1226.38	0.682124	0.183224	3.72291	0.00019694	0.00154106
AT2G19180	1053.78	1690.85	1372.32	0.681984	0.229518	2.97138	0.00296465	0.0149518
AT1G33811	80.0478	128.359	104.203	0.681363	0.268633	2.53641	0.0111996	0.0440925
AT5G01640	98.2331	157.614	127.924	0.681068	0.251915	2.70357	0.00685992	0.0298783
AT2G32030	1051.45	1685.51	1368.48	0.680979	0.246709	2.76025	0.00577574	0.0259657
AT5G62540	971.931	1557.78	1264.85	0.680605	0.177792	3.8281	0.00012914	0.00107177
AT5G39050	12315.9	19723.7	16019.8	0.679408	0.195058	3.48311	0.00049562	0.00337879
AT3G46590	2202.73	3526.82	2864.78	0.679142	0.122639	5.53772	3.06e-08	6.08e-07
AT3G11080	706.814	1131.35	919.08	0.678776	0.200696	3.38211	0.0007193	0.00460124
AT1G06830	630.026	1008.21	819.117	0.678465	0.229331	2.95845	0.00309187	0.0155079
AT5G08380	172.103	275.403	223.753	0.678097	0.187009	3.62602	0.00028783	0.00212572
AT3G22970	909.045	1453.93	1181.49	0.677745	0.159849	4.2399	2.24e-05	0.00022802
AT1G65500	1659.39	2653.82	2156.6	0.677521	0.221938	3.05274	0.0022676	0.0120432
AT3G46370	321.045	513.385	417.215	0.677519	0.188799	3.58858	0.00033248	0.00241388
AT5G13630	12234.6	19567.3	15900.9	0.677492	0.109886	6.16538	7.03e-10	1.89e-08
AT5G64700	136.805	218.635	177.72	0.676499	0.259059	2.61137	0.00901792	0.0371387
AT5G26038	8431.46	13475.4	10953.4	0.676481	0.111416	6.07167	1.27e-09	3.26e-08
AT3G27270	190.211	303.621	246.916	0.675082	0.194368	3.47321	0.00051428	0.00347774
AT2G46790	756.401	1207.61	982.005	0.675063	0.147783	4.56792	4.93e-06	5.97e-05
AT5G45030	472.222	753.627	612.924	0.67442	0.148987	4.52671	5.99e-06	7.06e-05
AT1G74370	105.753	168.876	137.315	0.67428	0.256633	2.62741	0.00860385	0.0358101
AT2G22250	1720.44	2744.28	2232.36	0.673717	0.0997345	6.7551	1.43e-11	5.11e-10
AT5G58560	773.869	1234.35	1004.11	0.673451	0.115935	5.80888	6.29e-09	1.41e-07
AT1G45145	6531.23	10411.4	8471.33	0.67278	0.141769	4.74562	2.08e-06	2.77e-05
AT4G00490	419.518	668.417	543.968	0.672227	0.157238	4.27523	1.91e-05	0.00019872
AT2G04240	321.725	512.796	417.26	0.672182	0.205426	3.27214	0.00106737	0.00642188
AT5G45250	3196.84	5093.89	4145.36	0.672169	0.174094	3.86095	0.00011295	0.00095034
AT2G42950	311.144	495.853	403.498	0.672099	0.161613	4.1587	3.2e-05	0.00031456
AT2G43010	1900.91	3028.42	2464.67	0.671983	0.115025	5.84206	5.16e-09	1.18e-07
AT5G43403	194.316	309.498	251.907	0.671897	0.180638	3.71958	0.00019955	0.00155486
AT5G18400	4042.39	6439.01	5240.7	0.671679	0.129145	5.20095	1.98e-07	3.33e-06
AT5G03330	1154.97	1839.46	1497.21	0.671655	0.135852	4.94402	7.65e-07	1.13e-05
AT3G56940	17094.7	27209.5	22152.1	0.670571	0.0923527	7.26097	3.84e-13	1.82e-11
AT2G22500	18899.9	30079	24489.5	0.670389	0.21694	3.0902	0.00200022	0.010867
AT2G36990	687.926	1094.84	891.385	0.670341	0.182086	3.68145	0.00023191	0.00177222
AT3G43920	230.668	367.059	298.864	0.670321	0.193142	3.47061	0.00051928	0.00350563
AT1G35560	217.805	346.637	282.221	0.670193	0.222138	3.01702	0.00255276	0.0132234
AT4G11000	781.519	1243.36	1012.44	0.670097	0.211394	3.1699	0.00152492	0.00865884
AT5G09790	288.25	458.422	373.336	0.66987	0.163558	4.09561	4.21e-05	0.00039843
AT3G53230	849.571	1351.56	1100.57	0.669662	0.238813	2.80412	0.00504536	0.0232644
AT2G44940	98.6604	156.799	127.73	0.668878	0.234093	2.85731	0.00427244	0.0202624
AT2G45290	5599.11	8898.79	7248.95	0.668443	0.148958	4.48746	7.21e-06	8.34e-05
AT4G39890	1572.47	2498.02	2035.25	0.667874	0.174895	3.81871	0.00013415	0.00110609
AT4G01010	4907.23	7794.78	6351.01	0.667644	0.133129	5.01502	5.3e-07	8.13e-06
AT1G21500	4952.53	7865.35	6408.94	0.667382	0.127414	5.23791	1.62e-07	2.77e-06
AT3G60160	1092.16	1734.12	1413.14	0.667111	0.257541	2.59031	0.00958899	0.0389572
AT3G52520	1709.1	2713.52	2211.31	0.667067	0.185132	3.60319	0.00031433	0.00229454
AT4G16960	71685.1	113816	92750.4	0.666954	0.103708	6.43107	1.27e-10	3.8e-09
AT1G30380	12484.2	19820.3	16152.3	0.666897	0.13706	4.86573	1.14e-06	1.62e-05
AT3G16530	61977.6	98395.9	80186.7	0.666857	0.165884	4.02003	5.82e-05	0.0005302
AT5G22090	2889.4	4586.62	3738.01	0.666682	0.153022	4.35677	1.32e-05	0.00014223
AT1G04280	1817.38	2884.57	2350.97	0.66664	0.150594	4.42673	9.57e-06	0.00010634
AT3G11630	8500.95	13487.7	10994.3	0.665983	0.119682	5.56458	2.63e-08	5.28e-07
AT4G38810	3021.34	4793.29	3907.31	0.665825	0.185877	3.58207	0.00034088	0.00245889
AT3G49810	287.692	456.3	371.996	0.665701	0.206002	3.23152	0.00123134	0.00723482
AT5G03630	14644.4	23220	18932.2	0.665032	0.134383	4.94879	7.47e-07	1.1e-05
AT1G21790	960.475	1522.71	1241.59	0.664946	0.183591	3.62189	0.00029246	0.00215485
AT4G34400	9960.39	15791.8	12876.1	0.664924	0.154406	4.30634	1.66e-05	0.00017503
AT3G59100	422.457	669.747	546.102	0.664734	0.192077	3.46076	0.00053865	0.00360861
AT1G53000	148.189	234.714	191.452	0.664169	0.222861	2.98019	0.00288069	0.0146163
AT1G55110	1957.79	3100.59	2529.19	0.663355	0.17516	3.78714	0.00015239	0.00123571
AT4G33120	331.192	524.003	427.598	0.662145	0.179609	3.68659	0.00022728	0.00174184
AT5G22640	509.681	806.263	657.972	0.661336	0.14799	4.46877	7.87e-06	8.96e-05
AT1G78420	4392.56	6946.89	5669.73	0.661335	0.14328	4.61567	3.92e-06	4.86e-05
AT5G22630	6638.83	10498.3	8568.55	0.66118	0.204582	3.23186	0.00122987	0.0072283
AT4G34710	25351.7	40076.6	32714.1	0.660674	0.135511	4.87542	1.09e-06	1.55e-05
AT3G12200	1534.84	2425.97	1980.4	0.660576	0.120934	5.46227	4.7e-08	8.94e-07
AT5G57610	1115.12	1761.78	1438.45	0.659851	0.143274	4.60551	4.11e-06	5.08e-05
AT1G77510	4644.26	7328.61	5986.43	0.658045	0.162396	4.0521	5.08e-05	0.00047037
AT1G32080	3030.45	4779.45	3904.95	0.657356	0.138859	4.73399	2.2e-06	2.92e-05
AT2G46620	3112.6	4903.15	4007.87	0.655658	0.160625	4.08193	4.47e-05	0.00041929
AT3G45290	1508.28	2374.79	1941.54	0.654902	0.0941873	6.95319	3.57e-12	1.43e-10
AT4G25960	2658.17	4182.88	3420.53	0.654026	0.153556	4.25919	2.05e-05	0.00021156
AT5G50645	2662.14	4186.18	3424.16	0.653005	0.0967387	6.75019	1.48e-11	5.27e-10
AT1G02880	1322.09	2078.49	1700.29	0.652901	0.147383	4.42997	9.42e-06	0.00010499
AT3G11580	211.418	332.445	271.932	0.652832	0.258565	2.52482	0.0115756	0.0451839
AT2G33490	1939.14	3047.79	2493.46	0.652407	0.131593	4.95775	7.13e-07	1.06e-05
AT3G06760	1024.47	1609.88	1317.17	0.652136	0.169485	3.84775	0.00011921	0.00099762
AT5G25630	785.813	1234.88	1010.35	0.652085	0.18491	3.5265	0.00042109	0.00294356
AT5G45350	6589.24	10350.6	8469.9	0.651541	0.143361	4.54476	5.5e-06	6.56e-05
AT5G08050	315.199	494.809	405.004	0.651035	0.208911	3.11633	0.00183115	0.0100771
AT2G38195	261.56	410.526	336.043	0.650346	0.186002	3.49644	0.00047151	0.00324414
AT2G18193	318.311	499.723	409.017	0.650047	0.22039	2.94953	0.00318263	0.0158407
AT2G34360	255.109	400.145	327.627	0.649623	0.237755	2.73232	0.00628906	0.0278379
AT4G08555	242.104	379.757	310.931	0.649577	0.226437	2.86868	0.00412186	0.0196734
AT1G25370	2363.96	3708.03	3035.99	0.649551	0.187509	3.4641	0.00053201	0.00357364
AT4G20010	2719.67	4265.81	3492.74	0.649462	0.0837245	7.75713	8.69e-15	5.31e-13
AT1G19860	1155.39	1812.37	1483.88	0.649435	0.104345	6.2239	4.85e-10	1.35e-08
AT1G18910	810.757	1271.58	1041.17	0.649339	0.159971	4.0591	4.93e-05	0.00045862
AT4G11890	11679.6	18307.5	14993.5	0.648464	0.155828	4.1614	3.16e-05	0.00031147
AT3G44720	11732.6	18387.1	15059.8	0.648191	0.139013	4.66281	3.12e-06	3.98e-05
AT5G10300	1675.01	2622.68	2148.84	0.646938	0.205319	3.15089	0.00162775	0.00916004
AT1G17380	7980.12	12495.3	10237.7	0.646934	0.176516	3.66501	0.00024733	0.00187127
AT1G17255	619.164	969.092	794.128	0.646535	0.17697	3.65336	0.00025884	0.00194518
AT3G58490	8919.93	13961.8	11440.9	0.646409	0.169691	3.80934	0.00013934	0.00114324
AT1G55360	754.849	1181.7	968.277	0.646373	0.130068	4.96952	6.71e-07	1e-05
AT1G69930	1152.04	1802.26	1477.15	0.645794	0.255828	2.52433	0.0115919	0.0452388
AT3G18290	13450.8	21043.7	17247.2	0.645708	0.188988	3.41666	0.00063395	0.00412876
AT5G45110	5966.15	9333.86	7650	0.645685	0.135779	4.7554	1.98e-06	2.67e-05
AT2G46680	483.892	756.897	620.395	0.645629	0.159295	4.05305	5.06e-05	0.00046912
AT4G29000	1044.45	1632.71	1338.58	0.644624	0.126346	5.10205	3.36e-07	5.38e-06
AT5G61810	1252.28	1956.28	1604.28	0.643562	0.147028	4.37715	1.2e-05	0.00013083
AT4G30100	7262.7	11341.4	9302.06	0.643041	0.138897	4.62961	3.66e-06	4.59e-05
AT2G16600	7936.43	12393.1	10164.8	0.64299	0.12737	5.04821	4.46e-07	6.92e-06
AT3G51660	13829.2	21589.2	17709.2	0.642612	0.159552	4.02759	5.64e-05	0.00051648
AT2G26240	799.134	1246.79	1022.96	0.641928	0.190049	3.37769	0.00073098	0.00466557
AT5G59820	4924.06	7680.77	6302.42	0.641439	0.187152	3.42736	0.00060947	0.00398615
AT1G15290	841.754	1312.83	1077.29	0.641283	0.161384	3.97366	7.08e-05	0.00063369
AT4G35300	437.282	681.838	559.56	0.640787	0.148283	4.32139	1.55e-05	0.00016496
AT5G42830	2937.73	4578.69	3758.21	0.640322	0.176236	3.63333	0.00027979	0.00207322
AT3G28700	131.64	205.258	168.449	0.640072	0.246682	2.59473	0.00946666	0.0385605
AT5G50540	2922.33	4553.88	3738.11	0.640062	0.0943945	6.78071	1.2e-11	4.36e-10
AT4G25700	881.502	1372.28	1126.89	0.638543	0.141755	4.50456	6.65e-06	7.79e-05
AT1G29660	404.634	629.345	516.989	0.637271	0.153485	4.15202	3.3e-05	0.00032232
AT2G35070	188.118	292.267	240.192	0.63613	0.25559	2.48887	0.0128151	0.0489396
AT5G19530	385.571	599.015	492.293	0.635773	0.175088	3.63117	0.00028214	0.00208912
AT4G37300	1959.99	3044.83	2502.41	0.635593	0.110815	5.73562	9.72e-09	2.1e-07
AT3G63180	837.236	1300.78	1069.01	0.635529	0.113787	5.58523	2.33e-08	4.71e-07
AT4G30960	5004.38	7772.94	6388.66	0.635275	0.156084	4.07008	4.7e-05	0.00043916
AT4G03820	660.763	1026.23	843.496	0.63522	0.197717	3.21277	0.00131461	0.00763934
AT3G14720	2163.22	3358.36	2760.79	0.634658	0.118463	5.35742	8.44e-08	1.54e-06
AT3G01990	422.477	655.725	539.101	0.634571	0.230536	2.75258	0.00591269	0.0264043
AT5G65890	446.854	693.399	570.126	0.633923	0.238547	2.65743	0.00787393	0.0333349
AT3G57400	979.678	1520.13	1249.91	0.633695	0.186139	3.40441	0.00066307	0.00428511
AT1G26260	187.246	290.492	238.869	0.633684	0.193688	3.27168	0.0010691	0.00642992
AT2G18630	357.837	554.573	456.205	0.632433	0.171231	3.69345	0.00022124	0.00170203
AT4G01670	170.863	264.781	217.822	0.632388	0.181958	3.47547	0.00050996	0.00345552
AT2G43620	35577.5	55143.5	45360.5	0.632234	0.15942	3.96583	7.31e-05	0.00065107
AT1G49840	259.125	401.41	330.268	0.631719	0.23249	2.71719	0.00658392	0.0288762
AT1G53090	300.515	465.363	382.939	0.631108	0.216758	2.91158	0.0035961	0.0175385
AT1G58080	1945.13	3011.01	2478.07	0.630452	0.116677	5.40341	6.54e-08	1.2e-06
AT1G14870	7396.4	11447.6	9421.99	0.630171	0.160944	3.91547	9.02e-05	0.00078034
AT2G21330	6480.78	10027.1	8253.93	0.629692	0.16051	3.92306	8.74e-05	0.0007608
AT5G49555	251.159	388.417	319.788	0.629003	0.172571	3.6449	0.0002675	0.0020013
AT5G58430	6754.52	10440.6	8597.58	0.628309	0.17407	3.60951	0.00030678	0.00224762
AT2G25510	5845.5	9034.46	7439.98	0.628115	0.165693	3.79083	0.00015014	0.00121995
AT4G01070	3023.41	4671.54	3847.47	0.627713	0.230252	2.7262	0.00640674	0.028264
AT1G59218	39869.1	61601.2	50735.1	0.627691	0.145761	4.30631	1.66e-05	0.00017503
AT2G39930	563.626	870.701	717.164	0.627628	0.15443	4.06417	4.82e-05	0.00044938
AT1G47530	6428.83	9932.33	8180.58	0.627614	0.0969859	6.47118	9.72e-11	2.98e-09
AT1G35780	283.465	437.632	360.548	0.62666	0.198677	3.15416	0.00160963	0.00907326
AT4G27520	22167.1	34204.7	28185.9	0.625769	0.0890646	7.02602	2.13e-12	8.76e-11
AT3G05030	337.162	519.956	428.559	0.625063	0.170606	3.66377	0.00024853	0.00187964
AT1G02270	2291.01	3533.43	2912.22	0.625034	0.0909027	6.87586	6.16e-12	2.38e-10
AT1G61520	100780	155388	128084	0.624675	0.151116	4.13374	3.57e-05	0.00034637
AT5G67300	17093	26349	21721	0.62432	0.110541	5.64786	1.62e-08	3.39e-07
AT1G80260	487.119	750.627	618.873	0.6234	0.15111	4.12548	3.7e-05	0.00035698
AT1G33040	190.518	293.516	242.017	0.623263	0.217641	2.86371	0.00418705	0.0199313
AT4G04850	548.32	844.343	696.332	0.623069	0.200706	3.10438	0.00190675	0.0104353
AT4G16260	762.034	1172.48	967.256	0.621568	0.150047	4.1425	3.44e-05	0.00033453
AT3G21140	1246.99	1918.39	1582.69	0.621519	0.108884	5.70806	1.14e-08	2.45e-07
AT1G55450	29048.3	44688	36868.2	0.621441	0.209062	2.97253	0.0029536	0.0149185
AT4G02220	585.976	901.208	743.592	0.621322	0.145582	4.26784	1.97e-05	0.00020447
AT3G47090	1228.84	1889.97	1559.4	0.62117	0.149307	4.16036	3.18e-05	0.00031274
AT5G62620	783.854	1205.64	994.748	0.621157	0.214241	2.89934	0.0037395	0.0181149
AT3G45210	526.375	809.384	667.88	0.62108	0.20373	3.04854	0.00229955	0.0121775
AT3G58270	119.474	183.709	151.591	0.62105	0.215056	2.88785	0.00387882	0.0186774
AT5G62430	583.751	897.558	740.655	0.620935	0.191267	3.24642	0.00116865	0.00693944
AT5G64620	724.775	1114.48	919.629	0.620612	0.128774	4.81938	1.44e-06	2e-05
AT1G15790	645.341	991.715	818.528	0.61995	0.119985	5.16692	2.38e-07	3.93e-06
AT2G32250	3123.2	4797.59	3960.39	0.619315	0.125342	4.94102	7.77e-07	1.14e-05
AT5G03490	1995.4	3064.9	2530.15	0.619199	0.24035	2.57624	0.00998825	0.0402531
AT4G23740	179.662	275.699	227.68	0.618057	0.190092	3.25137	0.00114852	0.00683857
AT1G08050	4141.78	6353.84	5247.81	0.617402	0.128524	4.80377	1.56e-06	2.14e-05
AT3G46780	16660.8	25557.1	21109	0.617284	0.0997115	6.19069	5.99e-10	1.63e-08
AT1G44000	422.401	647.975	535.188	0.617126	0.180967	3.41016	0.00064924	0.00421202
AT1G09210	8808.33	13501	11154.6	0.616097	0.181939	3.38628	0.00070846	0.00454057
AT5G52410	882.732	1352.76	1117.75	0.616045	0.212899	2.8936	0.00380852	0.018395
AT4G17570	1300.42	1992.45	1646.44	0.615774	0.113212	5.43915	5.35e-08	1.01e-06
AT2G04080	2882.45	4415.69	3649.07	0.615397	0.108777	5.6574	1.54e-08	3.22e-07
AT3G49290	133.364	204.336	168.85	0.615179	0.237076	2.59486	0.00946302	0.0385535
AT2G28950	159.172	243.659	201.416	0.614574	0.231205	2.65814	0.0078574	0.033293
AT1G52780	2075.47	3177.16	2626.32	0.614346	0.114695	5.35632	8.49e-08	1.54e-06
AT4G22770	472.928	723.913	598.421	0.613881	0.201036	3.05359	0.00226119	0.0120155
AT4G18390	1041.73	1594.39	1318.06	0.613862	0.128442	4.77929	1.76e-06	2.39e-05
AT3G26180	2329.42	3564.27	2946.84	0.613537	0.152432	4.02499	5.7e-05	0.00052152
AT5G57345	533.295	815.171	674.233	0.612176	0.19901	3.0761	0.00209729	0.0112846
AT5G17230	2356.06	3601.07	2978.57	0.611966	0.119246	5.13196	2.87e-07	4.66e-06
AT2G30550	7622.2	11648	9635.12	0.61183	0.148966	4.10719	4.01e-05	0.0003815
AT3G43270	3486.96	5328.3	4407.63	0.611755	0.204909	2.9855	0.00283117	0.0143868
AT2G46370	6762.92	10333.4	8548.14	0.6116	0.182624	3.34895	0.00081117	0.00509875
AT4G34200	5291.98	8085.03	6688.51	0.611443	0.140078	4.36501	1.27e-05	0.00013734
AT5G40170	11788.9	18009.3	14899.1	0.611328	0.206663	2.95809	0.00309554	0.0155186
AT1G75900	436.371	666.621	551.496	0.610955	0.240189	2.54364	0.0109703	0.043334
AT4G00750	1066.01	1628.09	1347.05	0.610838	0.154537	3.95271	7.73e-05	0.00068243
AT4G02530	1447.72	2210.14	1828.93	0.610537	0.130166	4.69045	2.73e-06	3.52e-05
AT2G41880	3223.78	4921.03	4072.4	0.610276	0.129538	4.71116	2.46e-06	3.22e-05
AT3G04240	9826.91	15000.5	12413.7	0.610208	0.138518	4.40527	1.06e-05	0.00011647
AT1G72480	180.27	275.052	227.661	0.60998	0.18418	3.31187	0.00092675	0.00570162
AT4G15440	117.327	178.964	148.145	0.609796	0.233677	2.60956	0.00906582	0.0372691
AT1G75690	1960.98	2987.92	2474.45	0.607656	0.102708	5.91637	3.29e-09	7.77e-08
AT1G10140	3564.44	5430.45	4497.45	0.607451	0.120079	5.05875	4.22e-07	6.6e-06
AT3G54150	5307.51	8083.31	6695.41	0.606966	0.144902	4.18881	2.8e-05	0.000279
AT5G67080	3560.45	5422.67	4491.56	0.606961	0.208164	2.91578	0.00354795	0.0173415
AT2G28510	319.61	486.607	403.108	0.606486	0.205876	2.94588	0.00322038	0.0159811
AT3G03780	2417.19	3680.24	3048.71	0.60643	0.0959695	6.31899	2.63e-10	7.59e-09
AT1G67440	274.918	418.55	346.734	0.606061	0.180236	3.3626	0.00077213	0.00489408
AT2G45660	3460.79	5266.74	4363.76	0.605836	0.115096	5.26377	1.41e-07	2.44e-06
AT5G13690	241.138	366.826	303.982	0.605547	0.213072	2.84198	0.00448345	0.0210448
AT5G54270	65986.7	100400	83193.3	0.605516	0.123155	4.91671	8.8e-07	1.28e-05
AT5G61910	6319.95	9611.15	7965.55	0.60483	0.0910277	6.64446	3.04e-11	1.03e-09
AT3G57530	6473.88	9844.79	8159.34	0.604757	0.20691	2.9228	0.00346902	0.016997
AT5G62020	941.381	1431.4	1186.39	0.604615	0.171	3.53576	0.0004066	0.00285315
AT4G25520	4214.84	6405.87	5310.36	0.603924	0.125068	4.82876	1.37e-06	1.92e-05
AT4G11170	1974.36	3000.27	2487.32	0.603813	0.23699	2.54784	0.0108391	0.0428945
AT4G24970	271.651	412.505	342.078	0.603128	0.168643	3.57637	0.0003484	0.00249878
AT3G52050	328.801	499.062	413.932	0.602072	0.204958	2.93754	0.00330829	0.0163448
AT4G00180	500.805	760.274	630.539	0.602071	0.212372	2.83498	0.0045829	0.0214301
AT1G22410	32231.7	48915.3	40573.5	0.601814	0.125446	4.79739	1.61e-06	2.2e-05
AT2G35710	2991.67	4538.01	3764.84	0.601158	0.197638	3.04172	0.00235232	0.0124047
AT5G07830	3106.36	4709.4	3907.88	0.600269	0.101195	5.9318	3e-09	7.13e-08
AT3G57880	2736.38	4147.4	3441.89	0.599958	0.155772	3.85151	0.00011739	0.00098445
AT4G14220	3790.71	5744.27	4767.49	0.599722	0.143274	4.18585	2.84e-05	0.00028239
AT4G26750	3038.29	4603.45	3820.87	0.599497	0.121124	4.94945	7.44e-07	1.1e-05
AT1G33590	42359.3	64161.7	53260.5	0.59904	0.167289	3.58088	0.00034244	0.00246485
AT1G75500	4221.35	6393.17	5307.26	0.598832	0.133564	4.48348	7.34e-06	8.46e-05
AT1G44575	11576.6	17526.8	14551.7	0.598376	0.126595	4.7267	2.28e-06	3.01e-05
AT5G14210	390.021	590.498	490.26	0.598302	0.153888	3.8879	0.00010111	0.00086122
AT2G17370	140.513	212.679	176.596	0.598202	0.232218	2.57604	0.00999404	0.0402684
AT2G24330	2085.94	3156.68	2621.31	0.597768	0.142368	4.19876	2.68e-05	0.00026862
AT2G38120	451.174	682.823	566.998	0.597634	0.148852	4.01497	5.95e-05	0.00054146
AT2G45600	218.024	329.629	273.827	0.596707	0.200614	2.9744	0.00293558	0.0148424
AT2G16280	601.99	910.393	756.191	0.596415	0.17512	3.40574	0.00065985	0.00426719
AT2G35830	1285.97	1942.78	1614.38	0.59529	0.165069	3.60631	0.00031059	0.00226966
AT4G02200	1592.23	2405.22	1998.72	0.595262	0.171561	3.46968	0.00052108	0.00351661
AT3G56050	8272.64	12494.8	10383.7	0.59492	0.10761	5.52848	3.23e-08	6.36e-07
AT1G73540	4286.92	6474.44	5380.68	0.594858	0.163776	3.63213	0.00028109	0.00208207
AT3G26060	1608.74	2429.52	2019.13	0.594835	0.154831	3.84184	0.00012212	0.00101897
AT1G62050	312.933	472.645	392.789	0.594771	0.158743	3.74675	0.00017914	0.00142338
AT1G33030	1097.81	1657.78	1377.79	0.594751	0.15303	3.8865	0.0001017	0.00086474
AT1G23080	809.596	1222.52	1016.06	0.594496	0.178471	3.33106	0.00086517	0.00538872
AT4G18370	425.655	642.599	534.127	0.594114	0.167604	3.54474	0.000393	0.00277028
AT5G64170	1736.95	2621.59	2179.27	0.593803	0.200775	2.95756	0.00310086	0.0155315
AT1G09070	58597.6	88418.5	73508	0.59351	0.181927	3.26235	0.00110494	0.00662369
AT5G01530	80071.9	120808	100440	0.593355	0.124569	4.76325	1.9e-06	2.57e-05
AT4G38430	380.525	574.069	477.297	0.593325	0.192685	3.07925	0.00207519	0.0111957
AT4G10040	330.268	498.369	414.319	0.593312	0.181127	3.27567	0.00105412	0.00636047
AT3G53990	6347.64	9574	7960.82	0.592932	0.159037	3.72826	0.00019281	0.00151757
AT2G41100	72996.6	110095	91545.9	0.592854	0.154286	3.84255	0.00012176	0.00101642
AT2G01670	12653.5	19067.8	15860.6	0.591615	0.124637	4.74671	2.07e-06	2.76e-05
AT4G29100	608.91	917.402	763.156	0.591446	0.135096	4.37796	1.2e-05	0.00013041
AT1G80840	20479	30843.1	25661.1	0.590809	0.171764	3.43964	0.00058248	0.0038369
AT1G18890	7063.65	10635.6	8849.6	0.590426	0.160678	3.67459	0.00023823	0.00181339
AT4G26850	5467.82	8232.44	6850.13	0.590352	0.181332	3.25565	0.00113135	0.00675786
AT1G16720	5106.56	7687.85	6397.2	0.590257	0.106651	5.53446	3.12e-08	6.19e-07
AT2G46520	3664.9	5517.45	4591.18	0.590239	0.133564	4.41915	9.91e-06	0.00010996
AT3G05510	5540.42	8339.44	6939.93	0.589906	0.146572	4.02467	5.71e-05	0.00052198
AT4G19520	14913.2	22442.8	18678	0.589667	0.159075	3.70684	0.00020986	0.00162519
AT1G06000	810.189	1217.69	1013.94	0.587849	0.143135	4.10696	4.01e-05	0.0003817
AT3G23580	334.058	502.159	418.108	0.587612	0.160467	3.66189	0.00025036	0.00189102
AT5G55540	649.934	976.549	813.242	0.587574	0.213411	2.75326	0.00590058	0.0263737
AT2G17220	4469.47	6714.8	5592.13	0.587268	0.119921	4.89713	9.72e-07	1.4e-05
AT3G21055	19961.2	29987.2	24974.2	0.587159	0.131736	4.45707	8.31e-06	9.41e-05
AT2G47590	1021.57	1534.26	1277.91	0.586863	0.133733	4.38831	1.14e-05	0.00012497
AT1G74170	784.246	1177.3	980.773	0.586346	0.144031	4.07098	4.68e-05	0.00043766
AT3G53260	36299.5	54487.7	45393.6	0.585989	0.16241	3.60808	0.00030847	0.00225747
AT2G29650	3968.67	5956.95	4962.81	0.585913	0.129076	4.53929	5.64e-06	6.71e-05
AT4G37470	1458.97	2189.5	1824.23	0.585503	0.156356	3.74469	0.00018062	0.00143226
AT4G00440	733.503	1100.38	916.941	0.585067	0.219691	2.66313	0.00774176	0.0329093
AT5G54810	47413	71119.7	59266.3	0.584974	0.128654	4.54686	5.45e-06	6.51e-05
AT2G29400	4552.54	6826.66	5689.6	0.584537	0.109332	5.34643	8.97e-08	1.62e-06
AT5G65470	343.182	514.407	428.794	0.583978	0.185751	3.14388	0.00166724	0.00933782
AT1G79850	4219.84	6324.19	5272.02	0.583744	0.147009	3.9708	7.16e-05	0.00063992
AT3G14067	20660.4	30934.8	25797.6	0.582366	0.118622	4.90943	9.13e-07	1.33e-05
AT5G19440	5616.14	8408.4	7012.27	0.582248	0.211114	2.75798	0.00581593	0.0260938
AT5G37360	2430.21	3637.44	3033.83	0.58188	0.0807262	7.20807	5.68e-13	2.62e-11
AT1G55670	94824.8	141907	118366	0.581611	0.0806736	7.20944	5.62e-13	2.6e-11
AT4G18700	2392.31	3576.7	2984.51	0.580167	0.180846	3.20808	0.00133625	0.00773172
AT5G40300	676.315	1010.94	843.63	0.580146	0.120664	4.80793	1.52e-06	2.1e-05
AT2G46270	1760.56	2631.52	2196.04	0.580006	0.130706	4.43751	9.1e-06	0.00010206
AT5G05460	807.084	1205.67	1006.38	0.579133	0.125311	4.62156	3.81e-06	4.74e-05
AT5G07120	297.263	444.082	370.673	0.578924	0.226365	2.55747	0.0105436	0.0420021
AT5G40480	837.642	1251.16	1044.4	0.578646	0.142675	4.05569	5e-05	0.00046449
AT4G17616	6718.4	10032	8375.2	0.578448	0.154885	3.73469	0.00018794	0.00148259
AT2G19130	2983.87	4454.46	3719.16	0.578124	0.148217	3.90053	9.6e-05	0.0008217
AT1G77500	5365.88	8009.94	6687.91	0.577998	0.170329	3.39342	0.00069026	0.00443284
AT4G14570	899.755	1342.74	1121.25	0.577806	0.155172	3.72364	0.00019637	0.00153945
AT3G55950	3006.48	4486.81	3746.64	0.577685	0.198383	2.91196	0.00359165	0.0175211
AT2G16380	2961.55	4418.25	3689.9	0.577119	0.12974	4.44829	8.66e-06	9.76e-05
AT2G38500	473.462	706.258	589.86	0.577072	0.162729	3.54621	0.00039082	0.00275975
AT4G34570	240.088	358.053	299.07	0.57694	0.227639	2.53445	0.0112624	0.0442661
AT1G74380	17299.6	25802.5	21551.1	0.576773	0.155168	3.71708	0.00020154	0.0015685
AT1G52190	493.489	735.975	614.732	0.57664	0.193876	2.97427	0.00293688	0.0148452
AT4G23920	707.705	1055.36	881.531	0.576588	0.133886	4.30654	1.66e-05	0.00017503
AT3G10640	3454.1	5150.7	4302.4	0.5765	0.150029	3.8426	0.00012174	0.00101642
AT2G17640	245.635	366.225	305.93	0.576331	0.20586	2.79963	0.00511608	0.0235138
AT4G36030	3533.61	5268.13	4400.87	0.57619	0.106935	5.38822	7.12e-08	1.3e-06
AT5G44870	4694.14	6997.74	5845.94	0.576066	0.127786	4.50807	6.54e-06	7.68e-05
AT4G17550	564.663	841.527	703.095	0.575239	0.148564	3.872	0.00010795	0.00091133

## Sheet: tableS5B
Gene_ID	Mock_Col_Juv	Mock_r10	baseMean	log2FoldChange	lfcSE	stat	pvalue	padj
AT3G09260	492.034	0	246.017	-11.3679	1.19429	-9.51855	1.76e-21	2.8e-19
AT1G52030	51.8877	0	25.9438	-8.1227	1.36419	-5.95423	2.61e-09	6.26e-08
AT1G73340	20.404	0	10.202	-6.77693	1.51298	-4.4792	7.49e-06	8.59e-05
AT5G65690	18.6177	0	9.30887	-6.64389	1.50424	-4.41678	1e-05	0.00011098
AT1G14120	18.0532	0	9.02662	-6.599	1.56372	-4.22006	2.44e-05	0.00024655
AT5G55150	16.4488	0	8.22442	-6.46445	1.57302	-4.10959	3.96e-05	0.00037827
AT1G52040	2995.25	37.0392	1516.15	-6.33575	0.200515	-31.5974	4.01e-219	4.04e-215
AT2G01890	14.7223	0	7.36113	-6.30502	1.58725	-3.97228	7.12e-05	0.0006368
AT5G28700	12.4944	0	6.24722	-6.06775	1.65032	-3.6767	0.00023627	0.00180047
AT3G16160	11.9304	0	5.9652	-6.0025	2.20422	-2.72318	0.00646565	0.0284568
AT5G02220	11.4437	0	5.72187	-5.94168	1.78988	-3.31959	0.0009015	0.00557574
AT4G37850	10.743	0	5.37151	-5.85081	2.26439	-2.58384	0.00977078	0.0395306
AT5G16850	10.2558	0	5.12791	-5.78309	2.29132	-2.52392	0.0116056	0.0452834
AT1G55430	9.55642	0	4.77821	-5.68082	1.79757	-3.16027	0.00157624	0.00890501
AT1G44020	9.50074	0	4.75037	-5.67295	1.74185	-3.25685	0.00112655	0.00673369
AT1G71050	8.54249	0	4.27124	-5.51923	1.7978	-3.06999	0.00214069	0.0114782
AT4G23680	8.54005	0	4.27002	-5.5189	1.8394	-3.00038	0.00269647	0.0138387
AT1G09450	8.5241	0	4.26205	-5.51639	1.822	-3.02766	0.00246455	0.0128717
AT1G52000	5673.36	124.609	2898.99	-5.50905	0.213726	-25.7762	1.64e-146	8.25e-143
AT2G37380	8.13305	0	4.06652	-5.4495	1.87456	-2.90709	0.00364809	0.0177576
AT3G05190	7.53936	0	3.76968	-5.33927	1.85015	-2.88586	0.00390349	0.0187782
AT3G46480	7.18534	0	3.59267	-5.27032	1.84642	-2.85434	0.00431261	0.0204192
AT3G20370	263.204	7.46603	135.335	-5.14095	1.09187	-4.70841	2.5e-06	3.26e-05
AT5G10090	6.54947	0	3.27474	-5.13635	1.97875	-2.59576	0.00943817	0.0384678
AT5G22355	6.53326	0	3.26663	-5.13306	1.9177	-2.67668	0.00743567	0.0318481
AT1G30710	6.42189	0	3.21095	-5.11002	2.06042	-2.48009	0.0131348	0.0499521
AT1G54020	31.6951	1.01095	16.353	-4.96877	1.27168	-3.90725	9.34e-05	0.0008019
AT1G52400	17945.9	640.961	9293.44	-4.80737	0.187965	-25.5759	2.83e-144	1.14e-140
AT5G26280	1148.46	50.1333	599.295	-4.51878	0.392425	-11.515	1.11e-30	4.29e-28
AT3G15950	4468.98	195.389	2332.19	-4.51526	0.233218	-19.3607	1.66e-83	3.33e-80
AT1G32560	22.6286	1.01095	11.8198	-4.48281	1.21299	-3.69567	0.00021931	0.00168912
AT5G28335	22.2959	1.01095	11.6534	-4.46146	1.21325	-3.67727	0.00023575	0.00179716
AT2G02680	94.9617	4.35228	49.657	-4.44276	0.732735	-6.06326	1.33e-09	3.41e-08
AT4G31875	83.9105	4.34821	44.1294	-4.26417	0.700582	-6.08661	1.15e-09	3e-08
AT3G16430	22640.5	1204.11	11922.3	-4.23289	0.155366	-27.2447	1.92e-163	1.29e-159
AT3G28300	526.738	29.7175	278.228	-4.14824	0.299981	-13.8283	1.72e-43	1.44e-40
AT1G52410	3632.53	210.682	1921.61	-4.10758	0.168956	-24.3116	1.48e-130	4.96e-127
AT3G16450	31.5732	2.0219	16.7976	-3.96381	1.17987	-3.35953	0.00078076	0.00493323
AT2G07140	10.4614	0.665824	5.56363	-3.96132	1.51206	-2.61982	0.00879764	0.0364554
AT2G34350	30.3166	2.0219	16.1692	-3.90569	1.12083	-3.48463	0.00049281	0.00336538
AT5G26260	387.733	26.2854	207.009	-3.88228	0.375717	-10.333	5e-25	1.21e-22
AT2G33130	19.9216	1.35317	10.6374	-3.88219	1.1375	-3.41292	0.00064271	0.00417637
AT3G28220	2800.35	199.507	1499.93	-3.81128	0.167111	-22.8069	3.92e-115	9.86e-112
AT3G62040	13.224	1.01095	7.11749	-3.70971	1.4723	-2.51966	0.0117468	0.0456659
AT1G62975	134.8	10.7224	72.7612	-3.64957	0.677206	-5.38915	7.08e-08	1.3e-06
AT3G16360	15.6778	1.33165	8.50473	-3.54882	1.36575	-2.59844	0.00936496	0.0382013
AT4G01140	54.2935	4.73175	29.5126	-3.52267	0.692472	-5.08709	3.64e-07	5.76e-06
AT5G38940	22.1576	1.99747	12.0775	-3.46396	1.18824	-2.9152	0.00355462	0.0173614
AT5G24780	65.5764	6.10237	35.8394	-3.42706	0.923874	-3.70944	0.00020772	0.00160971
AT4G38870	61.1279	5.67172	33.3998	-3.42584	0.897911	-3.81535	0.00013599	0.00111898
AT5G26270	47.0036	4.40118	25.7024	-3.42024	0.699068	-4.89257	9.95e-07	1.43e-05
AT4G10695	32.3217	3.02414	17.6729	-3.41559	0.968767	-3.52571	0.00042234	0.00295126
AT5G23820	972.573	96.8658	534.719	-3.32777	0.292476	-11.3779	5.39e-30	2e-27
AT3G06990	63.3333	6.34568	34.8395	-3.31511	0.80487	-4.11881	3.81e-05	0.00036545
AT2G39330	434.749	46.2035	240.476	-3.23389	0.45492	-7.1087	1.17e-12	5.15e-11
AT2G23910	21.6301	2.35888	11.9945	-3.19605	1.26366	-2.52921	0.0114321	0.0447539
AT1G10550	387.574	43.7702	215.672	-3.14619	0.372564	-8.44469	3.05e-17	2.57e-15
AT1G17345	53.3915	6.05989	29.7257	-3.13888	0.740227	-4.24043	2.23e-05	0.00022759
AT3G22800	17.5249	2.02541	9.77513	-3.1143	1.08383	-2.87343	0.00406037	0.0194307
AT4G24080	48.1946	5.76015	26.9774	-3.06668	0.853373	-3.5936	0.00032615	0.00237474
AT3G16460	8080.57	1009.75	4545.16	-3.00048	0.200759	-14.9457	1.66e-50	1.86e-47
AT4G13130	83.5905	10.4553	47.0229	-2.99949	0.451669	-6.6409	3.12e-11	1.05e-09
AT5G27940	25.2874	3.39603	14.3417	-2.90089	0.947898	-3.06034	0.00221084	0.0117947
AT1G22810	5190.94	697.527	2944.23	-2.8956	0.249552	-11.6032	3.97e-31	1.66e-28
AT3G07000	93.9169	12.7728	53.3448	-2.87628	0.473316	-6.07687	1.23e-09	3.17e-08
AT4G07850	81.9519	11.7898	46.8708	-2.79632	0.490993	-5.69523	1.23e-08	2.63e-07
AT5G03545	350.315	51.7461	201.03	-2.7579	0.33312	-8.27899	1.24e-16	9.58e-15
AT2G25770	106.78	15.8185	61.2993	-2.75383	0.399663	-6.89037	5.56e-12	2.17e-10
AT5G59520	62.6063	9.40707	36.0067	-2.73309	0.609743	-4.48236	7.38e-06	8.49e-05
AT3G28740	1119.41	169.989	644.698	-2.71927	0.664255	-4.09372	4.25e-05	0.00040152
AT5G43350	17.596	2.68365	10.1398	-2.70992	1.04238	-2.59974	0.00932931	0.0381013
AT5G18840	92.1469	14.1412	53.144	-2.70379	0.690224	-3.91727	8.96e-05	0.00077612
AT3G59220	6051.34	979.472	3515.4	-2.62719	0.231959	-11.3261	9.75e-30	3.5e-27
AT4G11200	28.0984	4.68519	16.3918	-2.58196	0.975813	-2.64595	0.00814612	0.0342423
AT4G15230	2966.59	510.918	1738.76	-2.53765	0.172635	-14.6995	6.49e-49	6.53e-46
AT4G17480	21.572	3.72777	12.6499	-2.5349	0.95245	-2.66146	0.00778035	0.0330431
AT4G38400	366.702	63.5818	215.142	-2.52755	0.343936	-7.34888	2e-13	9.9e-12
AT4G32810	32.9178	5.70835	19.3131	-2.52623	0.974095	-2.59341	0.00950298	0.0386849
AT4G17800	40.1262	7.05628	23.5912	-2.50632	0.912238	-2.74744	0.00600616	0.0267623
AT1G55580	40.0408	7.09063	23.5657	-2.49726	0.708939	-3.52253	0.00042745	0.00297895
AT5G43170	4293.51	764.444	2528.98	-2.48957	0.279893	-8.89472	5.86e-19	6.33e-17
AT1G05700	716.057	128.079	422.068	-2.48311	0.281335	-8.82615	1.08e-18	1.12e-16
AT2G34000	31.3492	5.72698	18.5381	-2.45182	0.79301	-3.09179	0.00198953	0.010817
AT5G40590	749.734	139.148	444.441	-2.42959	0.71815	-3.38312	0.00071668	0.00458594
AT5G15500	30.7238	5.71186	18.2178	-2.42445	0.669397	-3.62184	0.00029252	0.00215485
AT5G43580	59.5973	11.1746	35.386	-2.41657	0.670267	-3.60538	0.0003117	0.00227612
AT5G20850	23.2721	4.35228	13.8122	-2.41497	0.965038	-2.50246	0.0123334	0.0474788
AT5G01075	49.9801	9.40295	29.6915	-2.40898	0.900292	-2.67578	0.00745556	0.0319073
AT1G72620	30.1947	5.77063	17.9826	-2.39024	0.918279	-2.60296	0.00924232	0.0377998
AT1G77640	932.931	178.005	555.468	-2.38992	0.328168	-7.2826	3.27e-13	1.57e-11
AT4G38340	68.8217	13.1843	41.003	-2.38459	0.483939	-4.92747	8.33e-07	1.22e-05
AT5G15510	38.7269	7.42064	23.0738	-2.38416	0.583267	-4.08759	4.36e-05	0.00041112
AT1G07175	210.681	41.1307	125.906	-2.35657	0.432131	-5.45337	4.94e-08	9.36e-07
AT4G21200	261.412	51.4493	156.431	-2.34431	0.323676	-7.24278	4.4e-13	2.06e-11
AT3G50940	59.4549	11.8154	35.6352	-2.33138	0.466929	-4.99301	5.94e-07	9.01e-06
AT1G13590	123.442	24.5382	73.99	-2.32974	0.535819	-4.34799	1.37e-05	0.0001475
AT4G01350	103.479	20.6468	62.0627	-2.32662	0.574347	-4.0509	5.1e-05	0.00047258
AT5G59590	221.829	44.8218	133.326	-2.30722	0.354022	-6.51715	7.17e-11	2.27e-09
AT5G48430	103913	21080.1	62496.7	-2.30142	0.247218	-9.30929	1.29e-20	1.69e-18
AT3G51910	1028.85	210.092	619.473	-2.29184	0.313493	-7.31066	2.66e-13	1.29e-11
AT5G43890	267.622	54.9512	161.286	-2.28364	0.309962	-7.36747	1.74e-13	8.75e-12
AT3G27510	109.042	22.5721	65.8073	-2.27229	0.472172	-4.81241	1.49e-06	2.06e-05
AT1G18400	264.923	54.865	159.894	-2.27137	0.386344	-5.87914	4.12e-09	9.58e-08
AT2G43740	513.613	106.503	310.058	-2.26975	0.270441	-8.39277	4.75e-17	3.87e-15
AT1G77960	340.005	70.7907	205.398	-2.2649	0.325669	-6.95459	3.54e-12	1.41e-10
AT5G26010	183.319	38.2288	110.774	-2.26263	0.342082	-6.6143	3.73e-11	1.25e-09
AT3G54400	8517	1775.77	5146.38	-2.26187	0.14936	-15.1437	8.34e-52	1.05e-48
AT4G16563	1514.89	316.956	915.924	-2.25679	0.32363	-6.97337	3.09e-12	1.25e-10
AT1G72140	346.102	72.6985	209.4	-2.25166	0.336365	-6.69412	2.17e-11	7.57e-10
AT4G34810	69.3453	15.0811	42.2132	-2.19947	0.685992	-3.20627	0.0013447	0.00776929
AT2G43535	2022.59	442.491	1232.54	-2.19225	0.141552	-15.4872	4.23e-54	5.67e-51
AT5G05965	1415.72	310.774	863.247	-2.18738	0.194047	-11.2724	1.8e-29	6.02e-27
AT4G31380	31.2751	7.04234	19.1587	-2.14814	0.700749	-3.06549	0.00217314	0.0116336
AT1G16120	43.275	9.82028	26.5476	-2.14078	0.647391	-3.30678	0.00094375	0.00579205
AT1G62510	13472.2	3065.48	8268.82	-2.1358	0.222391	-9.6038	7.7e-22	1.28e-19
AT3G06840	36.6447	8.43393	22.5393	-2.11886	0.586646	-3.61183	0.00030404	0.00223157
AT3G54990	371.281	85.9014	228.591	-2.11156	0.265733	-7.94617	1.92e-15	1.29e-13
AT1G02340	1361.97	318.694	840.331	-2.09556	0.178942	-11.7108	1.12e-31	4.8e-29
AT5G12050	3889.34	925.337	2407.34	-2.07146	0.573625	-3.61117	0.00030482	0.00223645
AT5G14900	25.216	6.04768	15.6319	-2.05934	0.812803	-2.53362	0.011289	0.0443089
AT4G12090	789.1	189.509	489.305	-2.05755	0.226943	-9.06635	1.23e-19	1.43e-17
AT2G17230	1433.89	344.487	889.188	-2.05737	0.301358	-6.827	8.67e-12	3.23e-10
AT1G23120	53.885	13.2105	33.5478	-2.03018	0.509493	-3.98471	6.76e-05	0.00060788
AT4G01335	137.185	33.6921	85.4383	-2.02529	0.347099	-5.83491	5.38e-09	1.23e-07
AT1G76220	24.6407	6.05292	15.3468	-2.02478	0.747943	-2.70713	0.00678673	0.0296172
AT5G39520	656.473	161.686	409.079	-2.02143	0.404633	-4.99572	5.86e-07	8.89e-06
AT1G67265	44.9707	11.1257	28.0482	-2.015	0.582413	-3.45975	0.00054069	0.0036174
AT1G80133	18.9323	4.71313	11.8227	-2.00475	0.763386	-2.62614	0.00863602	0.0359263
AT5G05180	1124.1	281.433	702.768	-1.99775	0.224744	-8.88902	6.17e-19	6.63e-17
AT1G03820	34.9408	8.7674	21.8541	-1.99544	0.76674	-2.6025	0.00925468	0.0378426
AT3G10120	570.737	143.167	356.952	-1.99494	0.329039	-6.06294	1.34e-09	3.42e-08
AT2G19800	11487.2	2886.71	7186.95	-1.9925	0.262026	-7.60421	2.87e-14	1.65e-12
AT3G16470	5404.69	1365.08	3384.89	-1.98523	0.180965	-10.9703	5.31e-28	1.67e-25
AT3G57440	29.2761	7.41657	18.3464	-1.9811	0.677293	-2.92503	0.00344422	0.0168919
AT3G12977	58.0977	14.8017	36.4497	-1.97233	0.631997	-3.12079	0.00180365	0.00996045
AT5G03700	10225.2	2617.69	6421.43	-1.96574	0.198346	-9.91065	3.74e-23	7.45e-21
AT2G45400	144.528	37.0648	90.7964	-1.96219	0.342709	-5.72554	1.03e-08	2.23e-07
AT1G11380	984.273	252.589	618.431	-1.96215	0.228666	-8.58084	9.42e-18	8.57e-16
AT1G54010	966.319	249.924	608.122	-1.95115	0.178491	-10.9313	8.16e-28	2.53e-25
AT1G17180	93.8307	24.2949	59.0628	-1.9499	0.345943	-5.63647	1.74e-08	3.61e-07
AT3G25290	88.0016	22.8399	55.4208	-1.94493	0.561054	-3.46656	0.00052717	0.00355057
AT1G53340	295.73	77.0263	186.378	-1.94028	0.317895	-6.10351	1.04e-09	2.72e-08
AT5G08150	229.91	59.9972	144.953	-1.93803	0.266732	-7.26583	3.71e-13	1.76e-11
AT5G38780	299.504	78.5292	189.017	-1.93123	0.365304	-5.28663	1.25e-07	2.18e-06
AT1G16390	85.7109	22.4942	54.1025	-1.92828	0.46386	-4.15703	3.22e-05	0.00031656
AT5G25110	1363.52	358.284	860.901	-1.92787	0.198541	-9.71015	2.73e-22	4.95e-20
AT3G52500	22917.3	6038.65	14478	-1.92414	0.198526	-9.69213	3.26e-22	5.75e-20
AT1G15310	285.168	75.3263	180.247	-1.91967	0.306782	-6.25742	3.91e-10	1.1e-08
AT4G31820	11492	3050.22	7271.11	-1.91363	0.159474	-11.9996	3.57e-33	1.6e-30
AT1G06520	1998.56	535.441	1267	-1.90025	0.136479	-13.9234	4.57e-44	3.99e-41
AT1G72790	1191.97	319.819	755.893	-1.89803	0.256206	-7.40821	1.28e-13	6.57e-12
AT5G60470	96.532	25.8786	61.2053	-1.89776	0.407285	-4.65954	3.17e-06	4.03e-05
AT4G25000	41.3509	11.1129	26.2319	-1.8952	0.561195	-3.37708	0.00073261	0.004673
AT1G14550	320.026	86.2431	203.135	-1.89109	0.343374	-5.50737	3.64e-08	7.12e-07
AT1G31355	368.922	100.782	234.852	-1.87218	0.267324	-7.00341	2.5e-12	1.02e-10
AT1G03457	214.946	58.828	136.887	-1.87009	0.29351	-6.37147	1.87e-10	5.5e-09
AT4G16141	350.86	96.3403	223.6	-1.86476	0.392845	-4.74681	2.07e-06	2.76e-05
AT4G01250	32120.5	8935.37	20527.9	-1.84589	0.274148	-6.73317	1.66e-11	5.9e-10
AT1G64220	61.4207	17.1601	39.2904	-1.83979	0.614269	-2.99508	0.00274375	0.0140383
AT4G23670	651.397	182.605	417.001	-1.83445	0.270506	-6.78153	1.19e-11	4.34e-10
AT2G47440	2137.66	600.871	1369.27	-1.83091	0.246622	-7.42397	1.14e-13	5.86e-12
AT4G23550	30227.1	8512.4	19369.7	-1.82819	0.248494	-7.3571	1.88e-13	9.34e-12
AT1G28670	3130.49	882.144	2006.32	-1.82732	0.267118	-6.84088	7.87e-12	2.97e-10
AT2G36210	223.784	63.1924	143.488	-1.82447	0.403103	-4.52606	6.01e-06	7.08e-05
AT2G44370	13093.4	3719.76	8406.58	-1.81555	0.421046	-4.312	1.62e-05	0.00017139
AT5G55090	2205	626.482	1415.74	-1.81531	0.309299	-5.86912	4.38e-09	1.01e-07
AT4G26200	3761.03	1072.2	2416.61	-1.81051	0.242049	-7.47996	7.43e-14	4.01e-12
AT2G39180	204.103	58.2006	131.152	-1.80979	0.341749	-5.29566	1.19e-07	2.08e-06
AT2G42280	6490.77	1857.89	4174.33	-1.80474	0.203983	-8.84754	8.95e-19	9.33e-17
AT1G13700	2840.09	813.643	1826.86	-1.80344	0.244113	-7.38774	1.49e-13	7.59e-12
AT1G60960	339.793	97.3373	218.565	-1.80327	0.290568	-6.20601	5.43e-10	1.49e-08
AT1G42560	182.948	52.6936	117.821	-1.79554	0.37093	-4.84064	1.29e-06	1.82e-05
AT2G30930	15134.1	4416.11	9775.12	-1.77696	0.170454	-10.4248	1.91e-25	4.74e-23
AT1G15670	31558.9	9219.28	20389.1	-1.77532	0.208395	-8.519	1.61e-17	1.44e-15
AT5G24010	749.572	219.01	484.291	-1.7753	0.196361	-9.04103	1.55e-19	1.78e-17
AT3G15720	117.031	34.4248	75.7277	-1.76527	0.31904	-5.53307	3.15e-08	6.22e-07
AT4G24240	9831.37	2902.08	6366.72	-1.76027	0.193096	-9.11602	7.79e-20	9.5e-18
AT4G16140	123.258	36.3838	79.8211	-1.75982	0.329405	-5.34243	9.17e-08	1.65e-06
AT2G44390	7351.98	2171.74	4761.86	-1.75927	0.245317	-7.17143	7.42e-13	3.37e-11
AT1G77330	178.242	53.0166	115.629	-1.74997	0.386067	-4.53281	5.82e-06	6.89e-05
AT1G01810	33.9842	10.1427	22.0635	-1.74529	0.57866	-3.0161	0.0025605	0.0132558
AT4G01390	345.725	103.195	224.46	-1.74388	0.314151	-5.5511	2.84e-08	5.67e-07
AT1G65385	669.295	199.948	434.622	-1.74259	0.404091	-4.31237	1.62e-05	0.00017138
AT1G10020	887.298	265.476	576.387	-1.74082	0.28481	-6.11224	9.82e-10	2.59e-08
AT1G45616	247.288	74.1715	160.73	-1.73754	0.330901	-5.25092	1.51e-07	2.6e-06
AT4G38390	111.35	33.418	72.3841	-1.73657	0.386465	-4.49347	7.01e-06	8.13e-05
AT1G22110	145.401	43.6578	94.5293	-1.73506	0.483056	-3.59183	0.00032836	0.00238741
AT2G20670	2234.86	672.233	1453.55	-1.73314	0.49202	-3.52251	0.00042749	0.00297895
AT2G44383	138.767	41.75	90.2584	-1.73287	0.420343	-4.12251	3.75e-05	0.00036075
AT1G72600	25474.4	7666.52	16570.5	-1.73241	0.424031	-4.08558	4.4e-05	0.00041411
AT3G54410	40.9936	12.4167	26.7051	-1.72175	0.674345	-2.55322	0.0106732	0.0423937
AT4G40070	1774.17	539.04	1156.61	-1.71862	0.131068	-13.1124	2.8e-39	1.94e-36
AT2G24580	1243.27	378.976	811.122	-1.71397	0.2034	-8.42659	3.56e-17	2.96e-15
AT1G30110	1637.34	500.152	1068.75	-1.71091	0.205763	-8.31493	9.18e-17	7.13e-15
AT3G60290	4945.43	1512.53	3228.98	-1.70907	0.206828	-8.26327	1.42e-16	1.08e-14
AT5G41890	386.708	118.355	252.532	-1.70818	0.311398	-5.48552	4.12e-08	7.94e-07
AT5G43270	1209.59	370.308	789.948	-1.70768	0.295225	-5.78433	7.28e-09	1.61e-07
AT1G55760	1970.68	605.144	1287.91	-1.70338	0.294942	-5.7753	7.68e-09	1.69e-07
AT2G43730	284.519	87.506	186.012	-1.7015	0.31413	-5.41656	6.08e-08	1.13e-06
AT2G38750	820.687	252.788	536.737	-1.69888	0.213987	-7.93916	2.04e-15	1.35e-13
AT3G15650	98.7331	30.7098	64.7215	-1.68468	0.362432	-4.64828	3.35e-06	4.24e-05
AT5G64190	607.997	189.164	398.581	-1.68412	0.251051	-6.70825	1.97e-11	6.92e-10
AT3G19680	3287.51	1026.04	2156.77	-1.67986	0.231703	-7.25008	4.17e-13	1.96e-11
AT3G23670	56.3807	17.646	37.0134	-1.6777	0.610177	-2.74953	0.00596814	0.0266283
AT2G28930	5310.27	1662.24	3486.25	-1.67561	0.163482	-10.2495	1.19e-24	2.75e-22
AT1G66930	146.247	45.9504	96.0989	-1.67128	0.296416	-5.6383	1.72e-08	3.57e-07
AT3G22930	198.235	62.2438	130.24	-1.67028	0.307023	-5.44024	5.32e-08	1e-06
AT2G28560	64.2484	20.1877	42.218	-1.66903	0.42708	-3.90799	9.31e-05	0.00079979
AT5G03360	1157.57	364.939	761.256	-1.66537	0.185411	-8.98204	2.66e-19	3.02e-17
AT1G72416	7101.61	2239.31	4670.46	-1.66508	0.474564	-3.50865	0.0004504	0.00311591
AT2G29500	262.382	82.8831	172.632	-1.66315	0.441805	-3.76444	0.00016692	0.00133843
AT1G11260	233637	73984.9	153811	-1.65896	0.106821	-15.5304	2.16e-54	3.11e-51
AT1G71880	58705.2	18604	38654.6	-1.65787	0.153345	-10.8114	3.04e-27	8.99e-25
AT5G02480	9278.82	2943.82	6111.32	-1.65625	0.175472	-9.4388	3.77e-21	5.62e-19
AT3G21352	4690.27	1489.08	3089.67	-1.6553	0.189571	-8.73182	2.51e-18	2.45e-16
AT1G03870	3379.94	1074.95	2227.45	-1.6527	0.306009	-5.40083	6.63e-08	1.22e-06
AT3G59900	1145.08	364.888	754.982	-1.64981	0.292923	-5.63223	1.78e-08	3.68e-07
AT1G11362	400.142	127.682	263.912	-1.64783	0.253704	-6.49508	8.3e-11	2.58e-09
AT3G58120	222.633	71.0595	146.846	-1.64763	0.317555	-5.18848	2.12e-07	3.55e-06
AT1G03580	3367.61	1075.86	2221.73	-1.64618	0.177051	-9.29778	1.43e-20	1.87e-18
AT2G25680	564.384	180.539	372.461	-1.64468	0.255878	-6.4276	1.3e-10	3.89e-09
AT1G68500	553.909	177.904	365.907	-1.63828	0.316984	-5.16834	2.36e-07	3.91e-06
AT5G55050	32733.4	10542.7	21638.1	-1.63451	0.15708	-10.4056	2.34e-25	5.73e-23
AT2G36800	450.61	145.385	297.997	-1.6327	0.239738	-6.81032	9.74e-12	3.61e-10
AT5G24290	909.415	294.737	602.076	-1.62556	0.155616	-10.446	1.53e-25	3.89e-23
AT1G26210	319.645	104.278	211.961	-1.6158	0.369779	-4.36966	1.24e-05	0.00013473
AT5G44260	3331.43	1088.85	2210.14	-1.61332	0.289562	-5.57157	2.52e-08	5.08e-07
AT5G20790	87.3163	28.5802	57.9482	-1.61088	0.515886	-3.12255	0.00179292	0.00990934
AT1G29280	1203.91	394.371	799.14	-1.60989	0.185855	-8.6621	4.63e-18	4.42e-16
AT5G67020	179.063	58.665	118.864	-1.60941	0.263362	-6.111	9.9e-10	2.61e-08
AT1G09460	326.733	107.591	217.162	-1.60285	0.262359	-6.10937	1e-09	2.63e-08
AT5G12030	112.925	37.4222	75.1735	-1.59323	0.43767	-3.64025	0.00027238	0.00203178
AT3G02210	184.306	61.1316	122.719	-1.59273	0.31723	-5.02072	5.15e-07	7.9e-06
AT1G65730	8045.26	2668.2	5356.73	-1.59229	0.157578	-10.1048	5.26e-24	1.11e-21
AT4G33150	3410.48	1132.88	2271.68	-1.58993	0.237769	-6.68688	2.28e-11	7.89e-10
AT4G28720	70.1133	23.3054	46.7094	-1.58942	0.542871	-2.9278	0.00341364	0.0167665
AT2G25780	107.949	35.9252	71.9369	-1.58668	0.567002	-2.79837	0.00513609	0.0235801
AT5G44370	3100.12	1035.8	2067.96	-1.58155	0.130532	-12.1161	8.67e-34	4.06e-31
AT1G18710	313.733	104.96	209.346	-1.57918	0.276217	-5.71715	1.08e-08	2.34e-07
AT3G44735	2787.64	933.284	1860.46	-1.57861	0.173921	-9.07658	1.12e-19	1.31e-17
AT1G35140	1952.05	654.235	1303.14	-1.57706	0.230942	-6.82883	8.56e-12	3.2e-10
AT5G58650	9161.7	3075.43	6118.56	-1.5748	0.191847	-8.20864	2.24e-16	1.66e-14
AT3G45400	158.64	53.2726	105.956	-1.57433	0.336158	-4.68331	2.82e-06	3.64e-05
AT3G23730	76.1106	25.5846	50.8476	-1.57252	0.458487	-3.42981	0.000604	0.0039568
AT1G13100	2346.89	789.22	1568.05	-1.57217	0.178378	-8.81371	1.21e-18	1.24e-16
AT1G62760	116.373	39.216	77.7947	-1.57019	0.360763	-4.3524	1.35e-05	0.00014487
AT4G35060	80.1653	27.0996	53.6325	-1.56626	0.45585	-3.4359	0.00059058	0.00388023
AT4G27730	21691.2	7338.12	14514.7	-1.56363	0.184836	-8.45954	2.68e-17	2.3e-15
AT3G62460	180.819	61.4202	121.12	-1.55831	0.305168	-5.10641	3.28e-07	5.27e-06
AT2G35910	3550.66	1207.86	2379.26	-1.55559	0.163438	-9.51793	1.77e-21	2.8e-19
AT1G50040	524.072	179.037	351.554	-1.54971	0.298294	-5.19524	2.04e-07	3.43e-06
AT3G47690	89.7586	30.7034	60.231	-1.54707	0.37939	-4.07779	4.55e-05	0.00042643
AT4G34770	73.5369	25.1569	49.3469	-1.54641	0.565932	-2.7325	0.00628564	0.027835
AT5G44910	5824.58	1997.25	3910.92	-1.54409	0.164787	-9.37023	7.24e-21	1.02e-18
AT5G56870	52584.2	18109.7	35346.9	-1.53787	0.118153	-13.0159	9.94e-39	6.25e-36
AT5G48170	143.565	49.652	96.6084	-1.53235	0.290561	-5.27376	1.34e-07	2.32e-06
AT5G67410	108.017	37.421	72.7191	-1.52847	0.416519	-3.66963	0.0002429	0.00184195
AT3G19930	71928.7	24952.6	48440.6	-1.52738	0.12411	-12.3066	8.35e-35	4.1e-32
AT5G55045	36.7125	12.8141	24.7633	-1.51928	0.534372	-2.84311	0.00446761	0.0209962
AT3G43850	55.9134	19.5312	37.7223	-1.51735	0.445114	-3.4089	0.00065226	0.00422889
AT5G02320	1128.31	394.655	761.485	-1.51535	0.194417	-7.79433	6.48e-15	4.05e-13
AT5G62360	21689.4	7590.77	14640.1	-1.51466	0.147447	-10.2726	9.37e-25	2.2e-22
AT3G13674	94.9267	33.2777	64.1022	-1.51174	0.490503	-3.08201	0.00205606	0.0111133
AT1G53830	79.4546	27.9796	53.7171	-1.50586	0.357229	-4.2154	2.49e-05	0.00025118
AT1G78340	139.406	49.2649	94.3357	-1.50098	0.347713	-4.31672	1.58e-05	0.00016822
AT3G46280	97602.6	34539.3	66071	-1.49868	0.205333	-7.29877	2.9e-13	1.4e-11
AT1G05310	191.366	67.7205	129.543	-1.498	0.252874	-5.92392	3.14e-09	7.45e-08
AT5G14920	31110.9	11039	21075	-1.49481	0.215744	-6.92863	4.25e-12	1.67e-10
AT2G38760	366.107	130.001	248.054	-1.49418	0.2106	-7.09489	1.29e-12	5.6e-11
AT1G07160	3010.46	1069.94	2040.2	-1.49237	0.293317	-5.08789	3.62e-07	5.75e-06
AT1G70220	29.3005	10.4366	19.8686	-1.48878	0.583075	-2.55332	0.01067	0.0423937
AT4G31550	39680.8	14230.1	26955.4	-1.47948	0.189162	-7.82127	5.23e-15	3.31e-13
AT1G11220	80.4229	28.9109	54.6669	-1.47485	0.490679	-3.00574	0.00264934	0.0136351
AT1G50190	28.1401	10.1253	19.1327	-1.47428	0.582452	-2.53117	0.0113683	0.0445477
AT2G43520	1686.45	607.441	1146.95	-1.4731	0.176074	-8.36633	5.94e-17	4.78e-15
AT5G51910	58.1	20.9413	39.5207	-1.4719	0.585169	-2.51534	0.0118919	0.04607
AT2G28120	3872.95	1399.58	2636.26	-1.46842	0.199408	-7.36391	1.79e-13	8.96e-12
AT5G39970	428.578	155.025	291.802	-1.46664	0.270827	-5.41543	6.11e-08	1.13e-06
AT4G15630	2053.75	743.444	1398.6	-1.46591	0.252616	-5.80289	6.52e-09	1.45e-07
AT5G24280	201.032	72.9616	136.997	-1.46277	0.302665	-4.83295	1.35e-06	1.88e-05
AT5G12420	12773.4	4642.33	8707.88	-1.46023	0.210366	-6.94136	3.88e-12	1.55e-10
AT1G02620	1086.53	395.107	740.821	-1.45928	0.221872	-6.57713	4.8e-11	1.57e-09
AT5G58660	869.168	316.394	592.781	-1.45804	0.160158	-9.10378	8.72e-20	1.04e-17
AT2G36540	76.0114	27.7887	51.9001	-1.4536	0.48147	-3.01909	0.00253535	0.0131504
AT4G32290	3140.1	1146.92	2143.51	-1.45299	0.236524	-6.1431	8.09e-10	2.17e-08
AT3G11150	154.184	56.433	105.309	-1.45052	0.299227	-4.84754	1.25e-06	1.76e-05
AT4G15610	41937.3	15372	28654.7	-1.44793	0.143994	-10.0555	8.69e-24	1.8e-21
AT5G44130	21866.2	8023.26	14944.7	-1.44644	0.197377	-7.32833	2.33e-13	1.14e-11
AT5G53550	28998.5	10670.3	19834.4	-1.44237	0.138261	-10.4322	1.77e-25	4.44e-23
AT1G04040	5566.52	2051.53	3809.03	-1.44009	0.153813	-9.36257	7.78e-21	1.08e-18
AT4G23600	26658.9	9852.98	18255.9	-1.43597	0.161323	-8.90123	5.52e-19	6.01e-17
AT1G68840	28334.7	10477.6	19406.2	-1.43526	0.229178	-6.26264	3.79e-10	1.06e-08
AT5G28145	178.267	65.9676	122.117	-1.43522	0.30935	-4.63947	3.49e-06	4.39e-05
AT4G01910	143.166	53.0631	98.1148	-1.43268	0.376347	-3.80681	0.00014077	0.00115358
AT2G05160	230.654	85.5999	158.127	-1.42996	0.288707	-4.95298	7.31e-07	1.09e-05
AT4G21410	81750.3	30357.9	56054.1	-1.42915	0.105153	-13.5912	4.52e-42	3.5e-39
AT1G10770	525.336	195.14	360.238	-1.4286	0.168286	-8.48913	2.08e-17	1.81e-15
AT1G05300	17594.9	6537.31	12066.1	-1.42838	0.165438	-8.6339	5.93e-18	5.55e-16
AT3G08600	146.689	54.517	100.603	-1.42766	0.342391	-4.16968	3.05e-05	0.00030155
AT2G28710	379.237	141.791	260.514	-1.41917	0.2907	-4.8819	1.05e-06	1.5e-05
AT3G19230	136.008	50.8719	93.4399	-1.41871	0.331487	-4.27984	1.87e-05	0.00019516
AT5G24230	3368.62	1260.22	2314.42	-1.4184	0.191758	-7.39681	1.39e-13	7.12e-12
AT5G07060	140.784	52.8321	96.8082	-1.41339	0.336904	-4.19523	2.73e-05	0.00027189
AT3G54420	18198	6832.7	12515.3	-1.41325	0.187246	-7.54753	4.44e-14	2.48e-12
AT4G15550	2670.01	1004.6	1837.3	-1.41029	0.292479	-4.82185	1.42e-06	1.98e-05
AT1G54740	1425.76	536.96	981.36	-1.4087	0.163557	-8.61288	7.12e-18	6.61e-16
AT5G67450	5839.34	2200.44	4019.89	-1.40797	0.178737	-7.87733	3.34e-15	2.17e-13
AT3G04070	11046.9	4170.02	7608.48	-1.40553	0.220823	-6.36497	1.95e-10	5.73e-09
AT5G64530	287.996	108.876	198.436	-1.40348	0.23635	-5.93815	2.88e-09	6.87e-08
AT2G16790	234.518	88.7277	161.623	-1.40242	0.317318	-4.41962	9.89e-06	0.00010978
AT5G41880	49.0778	18.6139	33.8459	-1.39943	0.536958	-2.60621	0.00915498	0.0375332
AT5G55180	20158.2	7647.13	13902.7	-1.39839	0.135575	-10.3145	6.06e-25	1.45e-22
AT2G38240	122199	46399.4	84299.4	-1.39706	0.15099	-9.25268	2.19e-20	2.81e-18
AT5G52830	3007	1145.44	2076.22	-1.3924	0.172156	-8.088	6.07e-16	4.33e-14
AT2G03600	2341.55	892.266	1616.91	-1.39184	0.140474	-9.90819	3.84e-23	7.49e-21
AT1G14900	310.903	119.383	215.143	-1.38095	0.212581	-6.49614	8.24e-11	2.57e-09
AT1G66040	367.114	140.953	254.033	-1.38085	0.246534	-5.60106	2.13e-08	4.33e-07
AT3G52450	41318.1	15887.8	28602.9	-1.37884	0.167238	-8.2448	1.65e-16	1.25e-14
AT4G32650	5572.92	2143.24	3858.08	-1.37866	0.180164	-7.65222	1.98e-14	1.16e-12
AT3G32980	299.709	115.292	207.5	-1.37794	0.21261	-6.48109	9.11e-11	2.81e-09
AT1G24530	6602.71	2542.96	4572.84	-1.37656	0.144012	-9.5586	1.19e-21	1.97e-19
AT2G39200	122478	47178.9	84828.3	-1.3763	0.167689	-8.20745	2.26e-16	1.67e-14
AT2G43550	608.223	234.458	421.34	-1.3751	0.168806	-8.14602	3.76e-16	2.74e-14
AT5G15210	620.88	239.464	430.172	-1.37452	0.243549	-5.64371	1.66e-08	3.47e-07
AT3G28270	135.62	52.3426	93.9811	-1.37395	0.342491	-4.01164	6.03e-05	0.0005484
AT5G54380	1009.3	389.553	699.426	-1.37354	0.16588	-8.28036	1.23e-16	9.5e-15
AT2G39380	5941.97	2296.51	4119.24	-1.37148	0.243757	-5.62641	1.84e-08	3.78e-07
AT1G78290	755.424	291.998	523.711	-1.37123	0.233057	-5.88366	4.01e-09	9.35e-08
AT5G66920	1310.91	507.176	909.045	-1.37024	0.186157	-7.36067	1.83e-13	9.16e-12
AT1G14780	7041.65	2727.75	4884.7	-1.36815	0.118047	-11.5898	4.64e-31	1.87e-28
AT4G31520	129.539	50.2771	89.9079	-1.36609	0.366434	-3.72808	0.00019294	0.00151804
AT3G21330	749.855	291.358	520.607	-1.36409	0.318327	-4.28517	1.83e-05	0.00019074
AT4G13260	147.348	57.2565	102.302	-1.36364	0.341339	-3.99498	6.47e-05	0.000585
AT2G42060	407.299	158.368	282.833	-1.36294	0.262502	-5.19211	2.08e-07	3.48e-06
AT4G11910	763.91	297.897	530.904	-1.35843	0.227619	-5.96801	2.4e-09	5.8e-08
AT1G68725	72.2452	28.2118	50.2285	-1.35565	0.479131	-2.82939	0.00466371	0.0217388
AT3G12530	50.7898	19.8524	35.3211	-1.35346	0.484827	-2.79164	0.00524416	0.0239723
AT2G28460	235.214	92.1097	163.662	-1.35294	0.217088	-6.23221	4.6e-10	1.28e-08
AT4G12450	301.952	118.245	210.098	-1.3525	0.238118	-5.67996	1.35e-08	2.85e-07
AT4G20362	109.279	42.8767	76.078	-1.35004	0.376881	-3.58214	0.00034079	0.00245889
AT5G01445	94.3601	36.9845	65.6723	-1.35003	0.384091	-3.51486	0.00043998	0.00305435
AT4G12420	5147.12	2022.33	3584.73	-1.34774	0.151729	-8.88253	6.54e-19	6.92e-17
AT4G25350	6129.23	2412.91	4271.07	-1.3449	0.1831	-7.34515	2.06e-13	1.01e-11
AT5G05440	11209.5	4413.18	7811.35	-1.34482	0.238024	-5.64994	1.61e-08	3.36e-07
AT4G25850	880.804	347.476	614.14	-1.34206	0.28229	-4.7542	1.99e-06	2.68e-05
AT1G55420	204.351	80.6144	142.483	-1.34139	0.373001	-3.5962	0.0003229	0.00235535
AT1G21910	1107.99	437.687	772.839	-1.34013	0.24421	-5.4876	4.07e-08	7.87e-07
AT5G64410	23958.1	9471.14	16714.6	-1.33891	0.140713	-9.51518	1.81e-21	2.85e-19
AT4G37870	35220.7	13925.4	24573.1	-1.33872	0.106365	-12.586	2.52e-36	1.41e-33
AT5G67640	8492.43	3357.69	5925.06	-1.33868	0.118459	-11.3008	1.3e-29	4.43e-27
AT4G03510	7466.6	2954.66	5210.63	-1.33745	0.263723	-5.07144	3.95e-07	6.21e-06
AT3G07190	511.002	202.584	356.793	-1.33467	0.3033	-4.40049	1.08e-05	0.00011887
AT5G66350	61.9578	24.6127	43.2852	-1.3318	0.505709	-2.63354	0.00845009	0.0352695
AT2G41660	310.214	123.347	216.78	-1.33099	0.259586	-5.12736	2.94e-07	4.75e-06
AT1G80130	9201.99	3664.13	6433.06	-1.32846	0.210718	-6.30442	2.89e-10	8.3e-09
AT3G21530	266.28	106.076	186.178	-1.32759	0.295683	-4.4899	7.13e-06	8.26e-05
AT1G69970	87.8686	34.9818	61.4252	-1.32745	0.458488	-2.89529	0.00378812	0.0183064
AT1G73830	169.03	67.3905	118.21	-1.32657	0.312924	-4.23928	2.24e-05	0.00022841
AT3G14740	44.0273	17.5896	30.8084	-1.32493	0.503055	-2.63376	0.00844449	0.0352534
AT1G03620	94.378	37.6922	66.0351	-1.3231	0.35236	-3.75496	0.00017337	0.00138241
AT5G54145	342.874	137.051	239.963	-1.32267	0.245998	-5.37673	7.59e-08	1.39e-06
AT2G24570	7980.19	3191.3	5585.75	-1.32222	0.143915	-9.1875	4.02e-20	5.02e-18
AT2G07749	50.4843	20.1981	35.3412	-1.32108	0.452635	-2.91864	0.00351561	0.0172043
AT2G45360	3254.2	1306.41	2280.3	-1.31664	0.169589	-7.76367	8.25e-15	5.06e-13
AT5G04230	1494.31	599.925	1047.12	-1.31662	0.186325	-7.06627	1.59e-12	6.78e-11
AT4G24230	10681.5	4291.11	7486.31	-1.31568	0.137681	-9.55598	1.22e-21	2e-19
AT4G28280	44.22	17.8276	31.0238	-1.31011	0.515252	-2.54265	0.0110014	0.0434143
AT3G57157	121.351	49.315	85.333	-1.29916	0.328548	-3.95424	7.68e-05	0.00067837
AT4G17460	265.789	108.362	187.075	-1.29381	0.278584	-4.64422	3.41e-06	4.31e-05
AT2G45530	502.227	205.102	353.664	-1.29169	0.3097	-4.17079	3.04e-05	0.00030039
AT4G21680	7340.98	3002.1	5171.54	-1.29002	0.223534	-5.77102	7.88e-09	1.72e-07
AT5G23400	64.2874	26.3261	45.3067	-1.28735	0.438205	-2.93777	0.00330577	0.0163364
AT5G19120	6704.64	2749.08	4726.86	-1.28619	0.249723	-5.15049	2.6e-07	4.24e-06
AT5G65080	445.114	182.619	313.866	-1.28575	0.282304	-4.5545	5.25e-06	6.3e-05
AT2G11810	98.3658	40.3206	69.3432	-1.28542	0.423603	-3.03448	0.00240947	0.0126374
AT5G16410	104.044	42.7022	73.373	-1.28383	0.372243	-3.44892	0.00056284	0.003732
AT5G51550	1676.21	691.158	1183.69	-1.27806	0.199271	-6.41368	1.42e-10	4.23e-09
AT5G11410	222.065	91.6103	156.838	-1.27753	0.317596	-4.02249	5.76e-05	0.00052565
AT1G63040	524.248	216.432	370.34	-1.2768	0.21346	-5.98147	2.21e-09	5.37e-08
AT4G15236	100360	41529.1	70944.5	-1.27298	0.101764	-12.5091	6.65e-36	3.62e-33
AT1G78000	1371.26	567.937	969.596	-1.27165	0.26431	-4.81119	1.5e-06	2.07e-05
AT2G17630	200.667	83.3366	142.002	-1.26735	0.364064	-3.48112	0.00049932	0.00339943
AT1G32740	167.733	69.8403	118.786	-1.26407	0.311891	-4.05293	5.06e-05	0.00046914
AT1G01880	105.829	44.0571	74.9432	-1.26375	0.413508	-3.05618	0.00224178	0.0119407
AT4G26490	120.983	50.6227	85.8029	-1.2573	0.449508	-2.79706	0.005157	0.0236566
AT5G18930	163.38	68.3922	115.886	-1.25655	0.31394	-4.00253	6.27e-05	0.00056793
AT1G23480	1216.23	509.46	862.847	-1.25544	0.150156	-8.36091	6.22e-17	4.96e-15
AT4G37770	5764.45	2417.4	4090.93	-1.25378	0.167938	-7.46571	8.29e-14	4.4e-12
AT5G10820	2620.8	1100.46	1860.63	-1.25191	0.152076	-8.23212	1.84e-16	1.38e-14
AT1G02770	82.1289	34.5045	58.3167	-1.25155	0.433034	-2.89019	0.00385008	0.0185701
AT1G54575	3405.79	1430.82	2418.31	-1.25117	0.189197	-6.61307	3.76e-11	1.26e-09
AT3G46290	8794.5	3696.9	6245.7	-1.25027	0.114854	-10.8858	1.35e-27	4.11e-25
AT1G22330	566.091	238.701	402.396	-1.24561	0.207338	-6.00762	1.88e-09	4.66e-08
AT1G50400	116.702	49.3266	83.0141	-1.24255	0.409952	-3.03096	0.00243775	0.0127516
AT1G64380	13848.1	5854.02	9851.06	-1.24219	0.164653	-7.54432	4.55e-14	2.53e-12
AT4G35050	218.919	92.548	155.734	-1.24211	0.2574	-4.82561	1.4e-06	1.94e-05
AT4G17470	1146.09	484.5	815.293	-1.24205	0.196164	-6.33167	2.43e-10	7.04e-09
AT1G51850	90946.1	38461.8	64704	-1.24158	0.16508	-7.52111	5.43e-14	2.99e-12
AT5G23870	1026.52	434.157	730.339	-1.24149	0.259185	-4.79	1.67e-06	2.28e-05
AT4G31877	349.725	148.017	248.871	-1.24115	0.259106	-4.79013	1.67e-06	2.28e-05
AT1G34060	398.34	168.714	283.527	-1.23976	0.288695	-4.29437	1.75e-05	0.00018385
AT5G14610	72.9942	30.9159	51.9551	-1.23911	0.482543	-2.56788	0.0102323	0.0409658
AT5G56100	1050.46	445.938	748.197	-1.23613	0.176106	-7.01926	2.23e-12	9.16e-11
AT2G32670	214.495	91.1604	152.828	-1.23464	0.276782	-4.46069	8.17e-06	9.28e-05
AT2G03810	3753.87	1596.87	2675.37	-1.23311	0.144923	-8.50873	1.76e-17	1.56e-15
AT3G12145	670.644	285.671	478.157	-1.23101	0.265063	-4.64421	3.41e-06	4.31e-05
AT4G27860	1373.39	586.33	979.858	-1.22775	0.183551	-6.6889	2.25e-11	7.8e-10
AT5G05190	12461.5	5325.65	8893.57	-1.22643	0.148492	-8.25925	1.47e-16	1.12e-14
AT5G59580	607.454	259.791	433.623	-1.22516	0.224025	-5.46887	4.53e-08	8.65e-07
AT1G30720	53320.1	22849.4	38084.8	-1.22252	0.160263	-7.62821	2.38e-14	1.38e-12
AT2G43140	2301.23	986.898	1644.07	-1.22141	0.179745	-6.79521	1.08e-11	3.98e-10
AT5G62350	24272.4	10421.6	17347	-1.21974	0.101332	-12.0371	2.27e-33	1.04e-30
AT3G56000	753.362	323.699	538.531	-1.2186	0.229119	-5.31863	1.05e-07	1.85e-06
AT1G18670	732.882	315.025	523.954	-1.21834	0.171154	-7.11838	1.09e-12	4.83e-11
AT4G01720	16559	7127.95	11843.5	-1.21603	0.106242	-11.4458	2.47e-30	9.37e-28
AT5G10830	966.183	416.283	691.233	-1.2148	0.166621	-7.29079	3.08e-13	1.48e-11
AT4G13340	25465.1	10971.5	18218.3	-1.21476	0.184986	-6.5668	5.14e-11	1.67e-09
AT5G16190	246.774	106.484	176.629	-1.21242	0.287944	-4.21059	2.55e-05	0.00025569
AT1G30700	14882.2	6434.47	10658.3	-1.20968	0.235222	-5.14273	2.71e-07	4.4e-06
AT4G22470	163952	71009.9	117481	-1.20718	0.194407	-6.20955	5.31e-10	1.46e-08
AT1G22530	10237.9	4442.46	7340.17	-1.2045	0.124231	-9.69563	3.15e-22	5.6e-20
AT3G02040	6774.69	2948.33	4861.51	-1.20024	0.419107	-2.86381	0.00418575	0.0199311
AT1G34770	52.6944	22.9307	37.8126	-1.1997	0.468688	-2.55969	0.0104765	0.0417855
AT1G50055	293.685	127.916	210.801	-1.19961	0.290647	-4.12737	3.67e-05	0.00035457
AT4G28290	1301.07	567.714	934.395	-1.19639	0.152455	-7.84753	4.24e-15	2.71e-13
AT2G28130	730.263	319.348	524.805	-1.19317	0.178292	-6.69225	2.2e-11	7.65e-10
AT5G41800	7933.41	3470.93	5702.17	-1.19262	0.116618	-10.2267	1.51e-24	3.4e-22
AT3G47380	8818.78	3867.61	6343.2	-1.18914	0.244552	-4.86251	1.16e-06	1.64e-05
AT5G05430	170.063	74.7454	122.404	-1.18515	0.299162	-3.96158	7.45e-05	0.00066074
AT3G24005	86.0595	37.8726	61.9661	-1.18449	0.415666	-2.84961	0.00437723	0.0206474
AT3G19850	1950.69	858.306	1404.5	-1.18446	0.236469	-5.00892	5.47e-07	8.36e-06
AT1G55390	141.462	62.2904	101.876	-1.18326	0.314397	-3.76359	0.00016749	0.00134193
AT4G33980	2119.39	934.296	1526.84	-1.18157	0.196836	-6.0028	1.94e-09	4.78e-08
AT5G16370	16403.1	7246.35	11824.7	-1.17864	0.152449	-7.7314	1.06e-14	6.39e-13
AT5G06000	88.1006	38.9616	63.5311	-1.17595	0.431942	-2.72248	0.00647941	0.0284986
AT1G63420	931.743	412.4	672.071	-1.17586	0.173491	-6.77763	1.22e-11	4.43e-10
AT1G02520	193.572	85.7717	139.672	-1.17502	0.276431	-4.25069	2.13e-05	0.00021897
AT4G36670	175911	78247	127079	-1.16873	0.111114	-10.5183	7.11e-26	1.83e-23
AT1G25320	1415.37	629.628	1022.5	-1.16856	0.158469	-7.37404	1.66e-13	8.35e-12
AT1G67480	4186.39	1864.31	3025.35	-1.16705	0.138154	-8.44746	2.98e-17	2.52e-15
AT1G48780	1837.01	818.146	1327.58	-1.16694	0.17681	-6.59996	4.11e-11	1.36e-09
AT2G07674	65.9028	29.3666	47.6347	-1.16562	0.45007	-2.58987	0.00960116	0.0389978
AT2G16250	313.844	139.944	226.894	-1.16543	0.21105	-5.52204	3.35e-08	6.6e-07
AT3G22070	440.559	196.685	318.622	-1.16327	0.234119	-4.96872	6.74e-07	1.01e-05
AT3G47340	2502.23	1118.62	1810.42	-1.16137	0.178358	-6.51143	7.44e-11	2.35e-09
AT3G59570	2017.27	904.236	1460.75	-1.15749	0.157513	-7.34855	2e-13	9.9e-12
AT2G23290	831.45	372.904	602.177	-1.15689	0.171389	-6.75008	1.48e-11	5.27e-10
AT5G15350	4782.53	2146.6	3464.57	-1.15573	0.130538	-8.85364	8.47e-19	8.88e-17
AT2G30840	171.988	77.3179	124.653	-1.15389	0.303876	-3.79726	0.00014631	0.00119309
AT5G15300	56.2102	25.2768	40.7435	-1.15234	0.428536	-2.68901	0.0071665	0.0309058
AT3G10190	70.4895	31.7499	51.1197	-1.1511	0.401029	-2.87037	0.00409996	0.0195875
AT3G20640	979.425	441.36	710.392	-1.14966	0.17663	-6.50885	7.57e-11	2.38e-09
AT5G15130	1968.15	887.367	1427.76	-1.14923	0.246076	-4.67024	3.01e-06	3.85e-05
AT2G27700	144.749	65.3564	105.053	-1.14647	0.290957	-3.94036	8.14e-05	0.00071383
AT1G51790	37329.2	16880.2	27104.7	-1.14497	0.132162	-8.66334	4.58e-18	4.39e-16
AT5G44030	16508.8	7478.34	11993.6	-1.14244	0.146665	-7.78948	6.73e-15	4.18e-13
AT3G19540	1865.27	844.926	1355.1	-1.14238	0.115517	-9.8893	4.63e-23	8.96e-21
AT2G43120	1459.2	662.058	1060.63	-1.14016	0.178479	-6.38819	1.68e-10	4.97e-09
AT1G62480	5441.4	2472.89	3957.15	-1.13778	0.225182	-5.05271	4.36e-07	6.78e-06
AT1G72360	695.641	316.184	505.912	-1.13741	0.20602	-5.52087	3.37e-08	6.63e-07
AT5G20250	143296	65154.4	104225	-1.13706	0.153938	-7.38649	1.51e-13	7.64e-12
AT3G52460	1333.17	606.566	969.866	-1.13615	0.120847	-9.40157	5.38e-21	7.78e-19
AT5G55920	9342.98	4254.4	6798.69	-1.13494	0.111179	-10.2083	1.82e-24	4.07e-22
AT1G19380	41407.7	18883	30145.4	-1.1328	0.169525	-6.6822	2.35e-11	8.14e-10
AT1G03560	1058.61	483.449	771.029	-1.13055	0.117676	-9.60737	7.44e-22	1.25e-19
AT1G02900	404.43	184.734	294.582	-1.12987	0.277259	-4.07513	4.6e-05	0.00043093
AT2G40330	2010.32	918.673	1464.5	-1.12971	0.296055	-3.81589	0.00013569	0.00111743
AT5G44600	161.206	73.6402	117.423	-1.12953	0.324268	-3.48333	0.00049522	0.00337752
AT3G48570	4298.32	1965.01	3131.66	-1.12929	0.128254	-8.80508	1.31e-18	1.34e-16
AT4G08950	1230.65	564.133	897.393	-1.12544	0.284921	-3.95001	7.81e-05	0.00068924
AT5G04770	916.453	420.268	668.361	-1.12452	0.142556	-7.88824	3.06e-15	2e-13
AT2G36200	237.427	108.883	173.155	-1.12436	0.239635	-4.69198	2.71e-06	3.5e-05
AT4G02540	1906.29	874.597	1390.44	-1.12412	0.171225	-6.56516	5.2e-11	1.69e-09
AT4G14440	4406.51	2026.59	3216.55	-1.12058	0.155275	-7.21677	5.32e-13	2.47e-11
AT3G12500	61.507	28.2916	44.8993	-1.12031	0.397663	-2.81723	0.00484406	0.0224494
AT4G34138	5161.78	2374.56	3768.17	-1.12024	0.233461	-4.7984	1.6e-06	2.19e-05
AT5G25810	275.298	126.797	201.048	-1.11878	0.227744	-4.91244	9e-07	1.31e-05
AT3G61060	6832.63	3151.09	4991.86	-1.11658	0.154596	-7.22256	5.1e-13	2.38e-11
AT1G02350	2228.86	1028.23	1628.54	-1.1162	0.173964	-6.41628	1.4e-10	4.17e-09
AT1G18810	643.708	296.985	470.347	-1.11596	0.270639	-4.12343	3.73e-05	0.00035947
AT1G69760	5544.19	2560.24	4052.22	-1.11465	0.11306	-9.85898	6.27e-23	1.2e-20
AT3G57800	2833.35	1310.03	2071.69	-1.11296	0.219657	-5.0668	4.05e-07	6.34e-06
AT3G27170	1969.39	911.833	1440.61	-1.111	0.18326	-6.06244	1.34e-09	3.42e-08
AT5G61890	4975.61	2308.01	3641.81	-1.10823	0.235827	-4.69932	2.61e-06	3.39e-05
AT1G74010	4105.59	1904.72	3005.16	-1.10804	0.190723	-5.80971	6.26e-09	1.4e-07
AT3G58620	4826.8	2242.48	3534.64	-1.10598	0.155878	-7.09517	1.29e-12	5.6e-11
AT2G07696	87.0453	40.4684	63.7568	-1.10502	0.373849	-2.95579	0.00311872	0.0155921
AT4G20970	4410.41	2050.94	3230.68	-1.1046	0.246391	-4.48311	7.36e-06	8.47e-05
AT1G16400	483.752	224.986	354.369	-1.1043	0.196807	-5.61108	2.01e-08	4.1e-07
AT2G42540	4971.15	2313.27	3642.21	-1.10359	0.22628	-4.87709	1.08e-06	1.54e-05
AT2G46940	643.321	299.51	471.416	-1.10261	0.165875	-6.64722	2.99e-11	1.01e-09
AT1G68770	778.153	362.321	570.237	-1.10254	0.23373	-4.71714	2.39e-06	3.14e-05
AT1G14280	626.77	292.007	459.389	-1.10192	0.220718	-4.99245	5.96e-07	9.02e-06
AT4G01770	16647.2	7763.19	12205.2	-1.10054	0.155021	-7.0993	1.25e-12	5.45e-11
AT2G31010	4319.04	2015.38	3167.21	-1.09961	0.18697	-5.88124	4.07e-09	9.47e-08
AT3G20340	152.263	71.1404	111.701	-1.09745	0.294931	-3.72103	0.00019842	0.001548
AT3G06070	7034.1	3296.31	5165.2	-1.09351	0.174272	-6.27477	3.5e-10	9.89e-09
AT5G49440	5010.34	2348.53	3679.44	-1.09316	0.153526	-7.12038	1.08e-12	4.78e-11
AT1G69900	4343.96	2037.2	3190.58	-1.09237	0.201331	-5.42574	5.77e-08	1.08e-06
AT3G43960	114.355	53.6521	84.0038	-1.09213	0.353581	-3.08876	0.00200993	0.0109102
AT5G43210	233.228	109.382	171.305	-1.09177	0.32214	-3.38912	0.00070118	0.00449962
AT2G27470	184.557	86.6639	135.611	-1.09148	0.340888	-3.20189	0.0013653	0.00786348
AT3G15760	1612.43	759.303	1185.86	-1.08637	0.184383	-5.89191	3.82e-09	8.93e-08
AT5G49525	62.2737	29.3963	45.835	-1.08385	0.391495	-2.76849	0.00563159	0.025437
AT4G04972	73.5513	34.6745	54.1129	-1.08367	0.366367	-2.95787	0.00309773	0.0155257
AT5G09730	223.732	105.624	164.678	-1.08297	0.423403	-2.55777	0.0105347	0.041976
AT1G17860	9908.01	4687.39	7297.7	-1.0798	0.188489	-5.7287	1.01e-08	2.19e-07
AT1G52200	115301	54603.7	84952.3	-1.07833	0.143024	-7.53951	4.72e-14	2.61e-12
AT3G15630	11606.5	5509.71	8558.12	-1.07489	0.196024	-5.48344	4.17e-08	8.02e-07
AT1G11925	1166.89	553.945	860.416	-1.07471	0.207785	-5.17219	2.31e-07	3.85e-06
AT3G24810	392.154	186.26	289.207	-1.07451	0.2473	-4.34497	1.39e-05	0.00014922
AT2G30615	167.83	79.7484	123.789	-1.07362	0.391723	-2.74077	0.00612954	0.0272457
AT5G01050	5308.08	2524.35	3916.21	-1.07233	0.129583	-8.27524	1.28e-16	9.84e-15
AT5G56230	243.56	115.931	179.746	-1.07084	0.243017	-4.40645	1.05e-05	0.00011602
AT1G15480	923.762	439.953	681.858	-1.07012	0.179558	-5.95977	2.53e-09	6.06e-08
AT1G23980	128.847	61.3679	95.1074	-1.06999	0.261051	-4.09877	4.15e-05	0.00039378
AT3G51480	118.771	56.575	87.6729	-1.06985	0.331676	-3.22559	0.00125715	0.0073543
AT2G21710	104.678	49.9325	77.3051	-1.06812	0.289217	-3.69313	0.00022151	0.00170347
AT3G55560	3441.16	1641.27	2541.21	-1.06804	0.155418	-6.87205	6.33e-12	2.43e-10
AT1G68290	718.774	342.889	530.831	-1.06784	0.220801	-4.83623	1.32e-06	1.85e-05
AT4G01330	715.103	341.197	528.15	-1.06743	0.193704	-5.51061	3.58e-08	7e-07
AT4G09510	259.021	123.605	191.313	-1.06716	0.278069	-3.83775	0.00012417	0.00103394
AT3G61820	3851.72	1838.99	2845.35	-1.06663	0.0989176	-10.783	4.14e-27	1.17e-24
AT1G31350	4562.47	2178.92	3370.69	-1.06612	0.119293	-8.93704	4e-19	4.42e-17
AT5G15010	74.0128	35.384	54.6984	-1.06443	0.362474	-2.93659	0.00331846	0.016383
AT4G18980	184.534	88.2895	136.412	-1.06367	0.265708	-4.00315	6.25e-05	0.00056669
AT5G20050	16180.2	7741.88	11961	-1.06345	0.108106	-9.8371	7.79e-23	1.48e-20
AT1G02670	221.936	106.261	164.099	-1.063	0.233302	-4.55631	5.21e-06	6.26e-05
AT5G51795	270.177	129.592	199.885	-1.06014	0.263647	-4.02106	5.79e-05	0.00052836
AT1G07070	106.871	51.3701	79.1208	-1.05761	0.365167	-2.89623	0.0037767	0.0182599
AT1G26270	8365.5	4021.53	6193.52	-1.05671	0.121868	-8.67096	4.29e-18	4.14e-16
AT5G42320	1302.25	626.018	964.133	-1.0567	0.209321	-5.0482	4.46e-07	6.92e-06
AT2G15830	1529.71	735.509	1132.61	-1.05636	0.13164	-8.02458	1.02e-15	7.07e-14
AT2G26310	89.3246	42.9751	66.1498	-1.05605	0.389218	-2.71328	0.00666216	0.0291622
AT1G79310	124.492	59.9112	92.2017	-1.05433	0.337534	-3.12364	0.00178632	0.00987555
AT5G65940	7291.91	3514.84	5403.37	-1.05287	0.11308	-9.31083	1.27e-20	1.68e-18
AT1G76090	2475.74	1193.99	1834.87	-1.05221	0.193727	-5.43138	5.59e-08	1.05e-06
AT2G45830	118.165	56.9848	87.5751	-1.05151	0.328515	-3.20082	0.00137039	0.00788604
AT5G46440	315.848	152.943	234.395	-1.04618	0.26791	-3.90497	9.42e-05	0.00080883
AT1G25560	15300	7415.3	11357.7	-1.04496	0.205394	-5.08759	3.63e-07	5.75e-06
AT1G07880	91.7871	44.4995	68.1433	-1.04479	0.324794	-3.21679	0.00129634	0.00754625
AT4G04840	663.112	321.363	492.238	-1.04472	0.261593	-3.9937	6.51e-05	0.00058791
AT2G22170	1180.8	572.583	876.693	-1.04423	0.199214	-5.24175	1.59e-07	2.72e-06
AT4G35130	57.6878	28.0029	42.8453	-1.04302	0.400691	-2.60305	0.00923979	0.0377971
AT1G51800	93951	45606.9	69778.9	-1.04265	0.16908	-6.16662	6.98e-10	1.88e-08
AT1G72150	109082	53076.7	81079.4	-1.03927	0.10274	-10.1154	4.72e-24	1.02e-21
AT2G07798	75.6172	36.8256	56.2214	-1.03883	0.362542	-2.86542	0.00416461	0.0198445
AT1G29395	20158.9	9815.22	14987.1	-1.03831	0.132684	-7.8254	5.06e-15	3.22e-13
AT2G38310	21810.8	10623.1	16217	-1.03783	0.256446	-4.04697	5.19e-05	0.0004797
AT5G21280	256.705	125.157	190.931	-1.03631	0.298824	-3.46796	0.00052442	0.00353437
AT4G16350	318.966	155.687	237.326	-1.03481	0.249977	-4.1396	3.48e-05	0.00033863
AT3G24460	287.643	140.499	214.071	-1.03344	0.213574	-4.8388	1.31e-06	1.83e-05
AT2G38010	3825.49	1869.8	2847.65	-1.03277	0.207536	-4.97634	6.48e-07	9.72e-06
AT1G10070	10375.5	5074.67	7725.08	-1.03178	0.123826	-8.33249	7.92e-17	6.24e-15
AT3G50770	6233.72	3049.82	4641.77	-1.03139	0.146137	-7.05767	1.69e-12	7.14e-11
AT1G02650	298.093	145.849	221.971	-1.03096	0.271223	-3.80114	0.00014403	0.00117743
AT1G69850	14905	7312.68	11108.8	-1.02733	0.111498	-9.21395	3.14e-20	3.96e-18
AT2G17280	1109.52	546.365	827.944	-1.02201	0.140634	-7.26714	3.67e-13	1.75e-11
AT2G27430	360.363	177.544	268.953	-1.02161	0.168722	-6.05502	1.4e-09	3.57e-08
AT1G29050	6003.18	2957.8	4480.49	-1.02115	0.104639	-9.75879	1.69e-22	3.12e-20
AT4G18670	496.207	244.54	370.374	-1.02056	0.188429	-5.41615	6.09e-08	1.13e-06
AT2G28110	1780.74	878.087	1329.41	-1.01994	0.188739	-5.40396	6.52e-08	1.2e-06
AT4G03390	3143.42	1551.65	2347.53	-1.01863	0.153105	-6.65316	2.87e-11	9.78e-10
AT1G72855	210.471	103.954	157.213	-1.01825	0.308165	-3.30422	0.00095242	0.00583102
AT5G57760	443.857	219.158	331.507	-1.01792	0.312875	-3.25343	0.00114023	0.00680281
AT5G17010	84209.3	41600.8	62905	-1.01737	0.162426	-6.26357	3.76e-10	1.06e-08
AT5G19920	570.227	282.098	426.162	-1.01524	0.228118	-4.45049	8.57e-06	9.68e-05
AT1G22500	4565.79	2259.28	3412.53	-1.015	0.108411	-9.36247	7.79e-21	1.08e-18
AT5G41980	85.646	42.4467	64.0463	-1.01264	0.385842	-2.62449	0.00867782	0.036048
AT1G21830	7113.17	3526.36	5319.77	-1.01229	0.141348	-7.16167	7.97e-13	3.59e-11
AT5G43760	30503.9	15138.2	22821.1	-1.0108	0.104743	-9.65033	4.9e-22	8.35e-20
AT3G47600	1704.09	846.302	1275.19	-1.00977	0.184599	-5.4701	4.5e-08	8.6e-07
AT4G37450	3216.53	1597.65	2407.09	-1.00958	0.273536	-3.69086	0.0002235	0.00171622
AT5G61440	376.566	187.069	281.818	-1.00914	0.271085	-3.7226	0.00019719	0.00154177
AT5G56550	1498.46	744.817	1121.64	-1.00852	0.2783	-3.62386	0.00029024	0.00214119
AT3G03980	386.033	191.915	288.974	-1.00804	0.224027	-4.49964	6.81e-06	7.94e-05
AT2G17740	35444.5	17632.4	26538.4	-1.00733	0.223852	-4.49997	6.8e-06	7.94e-05
AT5G25450	2546.65	1268.72	1907.69	-1.00521	0.162557	-6.18376	6.26e-10	1.7e-08
AT3G50310	118.055	58.8606	88.458	-1.00413	0.40489	-2.48	0.0131382	0.0499554
AT1G02610	2091.57	1042.94	1567.25	-1.00394	0.153149	-6.55527	5.55e-11	1.8e-09
AT4G21920	1810.24	903.561	1356.9	-1.00238	0.206512	-4.85387	1.21e-06	1.71e-05
AT4G18760	172.612	86.1633	129.387	-1.00232	0.334665	-2.99499	0.00274455	0.0140389
AT5G44050	396.428	197.862	297.145	-1.00227	0.197122	-5.08452	3.69e-07	5.83e-06
AT2G27400	292.2	145.842	219.021	-1.00227	0.241056	-4.1578	3.21e-05	0.00031564
AT4G38780	122.293	61.0727	91.6828	-1.00189	0.33995	-2.94716	0.00320709	0.0159388
AT5G11260	118.64	59.3012	88.9705	-1.00025	0.297595	-3.36112	0.00077628	0.00491572
AT5G23860	1290.31	645.714	968.014	-0.998941	0.141027	-7.08334	1.41e-12	6.04e-11
AT1G20900	255.455	127.864	191.66	-0.998571	0.336062	-2.97139	0.00296457	0.0149518
AT4G38490	11808.2	5911.48	8859.84	-0.998183	0.131133	-7.61197	2.7e-14	1.56e-12
AT1G02640	645.511	323.342	484.427	-0.997317	0.171713	-5.80805	6.32e-09	1.41e-07
AT4G03415	2331.51	1168.3	1749.9	-0.996953	0.106068	-9.39917	5.5e-21	7.9e-19
AT1G25570	2059.5	1031.94	1545.72	-0.996898	0.117526	-8.48238	2.21e-17	1.9e-15
AT1G66230	890.756	446.306	668.531	-0.996889	0.169228	-5.89081	3.84e-09	8.98e-08
AT5G42900	2612.89	1310.53	1961.71	-0.995395	0.221881	-4.48616	7.25e-06	8.38e-05
AT1G71970	2393.79	1201.74	1797.77	-0.994204	0.238125	-4.17514	2.98e-05	0.00029499
AT1G68110	409.696	205.942	307.819	-0.992474	0.181918	-5.4556	4.88e-08	9.25e-07
AT3G54070	277	139.224	208.112	-0.99204	0.24099	-4.11651	3.85e-05	0.00036797
AT5G46270	6319.6	3178.75	4749.17	-0.991364	0.133985	-7.39905	1.37e-13	7.02e-12
AT4G21230	333.592	167.906	250.749	-0.990972	0.197687	-5.01284	5.36e-07	8.21e-06
AT1G64170	26529.8	13351.1	19940.5	-0.990649	0.163427	-6.06174	1.35e-09	3.43e-08
AT1G69310	1719.14	865.83	1292.48	-0.989572	0.182254	-5.42962	5.65e-08	1.06e-06
AT1G80450	5963.23	3005.41	4484.32	-0.988514	0.102333	-9.65973	4.47e-22	7.69e-20
AT2G43700	170.621	86.0516	128.336	-0.987728	0.225044	-4.38904	1.14e-05	0.00012462
AT3G16410	2685.16	1354.08	2019.62	-0.987684	0.251349	-3.92954	8.51e-05	0.00074315
AT5G23750	335.058	168.952	252.005	-0.987676	0.26661	-3.70458	0.00021175	0.00163653
AT4G14020	416.3	210.05	313.175	-0.986646	0.219295	-4.49916	6.82e-06	7.95e-05
AT4G31360	80.8139	40.7874	60.8007	-0.986487	0.38051	-2.59254	0.00952711	0.0387361
AT1G65610	3948.75	1995.51	2972.13	-0.984661	0.179328	-5.49084	4e-08	7.74e-07
AT5G02400	291.246	147.266	219.256	-0.984406	0.245294	-4.01317	5.99e-05	0.00054511
AT1G08810	500.688	253.059	376.874	-0.984086	0.164825	-5.97049	2.37e-09	5.72e-08
AT2G38940	1280	647.111	963.555	-0.983969	0.282243	-3.48624	0.00048986	0.00334973
AT5G23420	118.397	59.8389	89.118	-0.983784	0.390552	-2.51896	0.0117702	0.0457392
AT3G02030	274.427	138.783	206.605	-0.983547	0.274575	-3.58208	0.00034088	0.00245889
AT5G62990	233.092	117.922	175.507	-0.983054	0.300114	-3.2756	0.00105439	0.00636047
AT5G57887	7218.69	3652.88	5435.79	-0.982692	0.135028	-7.27769	3.4e-13	1.62e-11
AT1G16130	16261	8239.84	12250.4	-0.980714	0.12692	-7.72705	1.1e-14	6.59e-13
AT4G03460	6842.68	3468.53	5155.61	-0.980205	0.185827	-5.27482	1.33e-07	2.31e-06
AT2G30600	34208	17374.3	25791.2	-0.977376	0.163575	-5.97508	2.3e-09	5.58e-08
AT5G14120	56478.9	28695.1	42587	-0.976911	0.136152	-7.17517	7.22e-13	3.29e-11
AT4G02050	2208.88	1122.73	1665.8	-0.976278	0.115055	-8.48529	2.15e-17	1.87e-15
AT3G13190	97.9996	49.8522	73.9259	-0.975035	0.356609	-2.73418	0.00625351	0.0276988
AT1G77380	2378.53	1210.18	1794.36	-0.974725	0.104664	-9.31294	1.24e-20	1.67e-18
AT3G43800	430.004	218.8	324.402	-0.974463	0.234027	-4.16389	3.13e-05	0.00030869
AT4G38420	3233.68	1649.81	2441.75	-0.970841	0.130528	-7.43781	1.02e-13	5.36e-12
AT3G56960	125.489	64.0271	94.7581	-0.970114	0.284068	-3.41508	0.00063763	0.00415007
AT3G61150	14298	7319.5	10808.7	-0.965991	0.13176	-7.33142	2.28e-13	1.12e-11
AT5G60120	1093.62	560.291	826.956	-0.964898	0.147207	-6.5547	5.58e-11	1.8e-09
AT1G17060	1093.33	560.402	826.866	-0.964088	0.181699	-5.30595	1.12e-07	1.98e-06
AT3G46950	166.846	85.6255	126.236	-0.962931	0.303537	-3.17237	0.001512	0.00859277
AT2G01300	1421.24	729.273	1075.25	-0.962815	0.118979	-8.09229	5.86e-16	4.19e-14
AT3G05675	348.038	178.669	263.354	-0.961969	0.184119	-5.2247	1.74e-07	2.96e-06
AT5G50900	1834.44	942.347	1388.39	-0.961115	0.121496	-7.91065	2.56e-15	1.68e-13
AT1G15190	164.051	84.2333	124.142	-0.960858	0.293392	-3.27499	0.00105664	0.00637025
AT2G35880	1234.68	634.545	934.612	-0.960334	0.172795	-5.55764	2.73e-08	5.47e-07
AT1G20090	2257.66	1161.66	1709.66	-0.958625	0.182416	-5.25516	1.48e-07	2.54e-06
AT1G22360	19452.5	10017.4	14734.9	-0.957441	0.153595	-6.23355	4.56e-10	1.27e-08
AT3G25572	2320.77	1196.21	1758.49	-0.956138	0.101168	-9.45102	3.36e-21	5.04e-19
AT1G61667	500.304	257.911	379.108	-0.95603	0.173885	-5.49807	3.84e-08	7.47e-07
AT5G50720	1419.26	733.824	1076.54	-0.951532	0.109788	-8.66704	4.44e-18	4.27e-16
AT1G14820	1435.47	742.513	1088.99	-0.951056	0.151344	-6.28407	3.3e-10	9.37e-09
AT3G43720	4883.19	2527.04	3705.11	-0.950389	0.147323	-6.45107	1.11e-10	3.36e-09
AT2G37195	134.269	69.4933	101.881	-0.950375	0.314311	-3.02368	0.00249722	0.0130018
AT1G23800	2818.55	1458.98	2138.76	-0.95001	0.255209	-3.72247	0.00019728	0.00154191
AT3G56930	972.452	503.955	738.203	-0.948489	0.155628	-6.09459	1.1e-09	2.86e-08
AT3G02140	1974.8	1023.66	1499.23	-0.948047	0.167391	-5.66368	1.48e-08	3.12e-07
AT5G59150	2193.04	1136.99	1665.01	-0.947852	0.14025	-6.7583	1.4e-11	5.02e-10
AT1G17710	103.522	53.6767	78.5992	-0.94766	0.362956	-2.61095	0.00902915	0.0371755
AT3G50560	342.63	177.778	260.204	-0.946697	0.372568	-2.54101	0.0110534	0.0435999
AT2G42620	2194.88	1139.2	1667.04	-0.946195	0.161213	-5.86922	4.38e-09	1.01e-07
AT3G55150	7410.07	3846.26	5628.17	-0.946002	0.249135	-3.79714	0.00014637	0.00119318
AT1G12940	4918.3	2553.72	3736.01	-0.945613	0.149042	-6.3446	2.23e-10	6.49e-09
AT5G13400	4979.81	2586.62	3783.22	-0.945034	0.187284	-5.046	4.51e-07	6.98e-06
AT5G43280	1388.53	721.431	1054.98	-0.944616	0.144217	-6.54996	5.76e-11	1.85e-09
AT5G51670	112.035	58.313	85.1742	-0.942536	0.360534	-2.61428	0.00894168	0.0369112
AT2G37430	4693.99	2442.48	3568.23	-0.942402	0.214677	-4.38985	1.13e-05	0.00012422
AT5G01810	3340.42	1739.7	2540.06	-0.941224	0.197092	-4.77555	1.79e-06	2.43e-05
AT1G45010	1110.85	578.921	844.886	-0.94036	0.233398	-4.029	5.6e-05	0.00051386
AT2G07677	117.719	61.3138	89.5165	-0.940256	0.310168	-3.03144	0.00243392	0.0127382
AT2G27800	146.571	76.4646	111.518	-0.938876	0.357968	-2.62279	0.00872119	0.0361833
AT2G26250	13256.5	6941.72	10099.1	-0.933349	0.136311	-6.84721	7.53e-12	2.86e-10
AT4G08870	10895.1	5709.74	8302.42	-0.932159	0.143346	-6.50286	7.88e-11	2.47e-09
AT4G05140	10969.2	5750.18	8359.7	-0.931781	0.16787	-5.55061	2.85e-08	5.68e-07
AT2G29550	5150.05	2701	3925.53	-0.931122	0.102213	-9.10966	8.26e-20	9.96e-18
AT3G55740	4335	2275.08	3305.04	-0.930114	0.180156	-5.16284	2.43e-07	4.01e-06
AT5G61600	4651.56	2442.22	3546.89	-0.929525	0.206414	-4.50321	6.69e-06	7.83e-05
AT3G14770	4711.88	2474.51	3593.2	-0.929155	0.141667	-6.55871	5.43e-11	1.76e-09
AT2G20690	2230.59	1171.48	1701.04	-0.929117	0.118152	-7.86375	3.73e-15	2.4e-13
AT2G39700	204.535	107.438	155.987	-0.928696	0.259592	-3.57752	0.00034687	0.00248957
AT1G21670	42283.4	22215.5	32249.5	-0.928523	0.113874	-8.15394	3.52e-16	2.58e-14
AT2G45970	601.088	315.984	458.536	-0.927925	0.225961	-4.10657	4.02e-05	0.00038217
AT2G19230	123311	64826.7	94068.8	-0.927639	0.174087	-5.32861	9.9e-08	1.76e-06
AT1G65410	99978.6	52562.7	76270.7	-0.927577	0.153928	-6.02603	1.68e-09	4.2e-08
AT2G38400	7772.23	4086.22	5929.23	-0.927566	0.170501	-5.44024	5.32e-08	1e-06
AT2G27690	41464.8	21835.3	31650	-0.925225	0.234577	-3.94423	8.01e-05	0.0007032
AT1G09560	70030.5	36903	53466.7	-0.924247	0.122582	-7.53983	4.71e-14	2.61e-12
AT3G09550	259.857	137.067	198.462	-0.923466	0.208167	-4.43619	9.16e-06	0.00010254
AT1G79330	277.811	146.451	212.131	-0.923127	0.262373	-3.51838	0.00043419	0.0030173
AT1G34160	77.3998	40.8316	59.1157	-0.922584	0.338598	-2.72472	0.00643569	0.0283435
AT1G76410	245.5	129.534	187.517	-0.922257	0.2883	-3.19895	0.00137927	0.00793029
AT3G20350	365.194	192.759	278.976	-0.922075	0.248351	-3.71279	0.00020499	0.00159224
AT1G76350	1214.59	641.221	927.906	-0.921582	0.180149	-5.11566	3.13e-07	5.02e-06
AT1G17230	2909.62	1537.51	2223.56	-0.920262	0.134677	-6.83308	8.31e-12	3.12e-10
AT3G11700	9857.71	5211.48	7534.6	-0.91957	0.1487	-6.18405	6.25e-10	1.7e-08
AT3G22400	104.698	55.3721	80.0352	-0.918838	0.34926	-2.63081	0.00851812	0.0355019
AT5G50390	216.189	114.348	165.268	-0.918686	0.224943	-4.08408	4.43e-05	0.00041581
AT5G44390	7789.93	4121.03	5955.48	-0.91861	0.150519	-6.10296	1.04e-09	2.72e-08
AT2G37130	6632.88	3509.23	5071.05	-0.918543	0.129803	-7.07644	1.48e-12	6.33e-11
AT5G62410	166.082	87.8895	126.986	-0.917657	0.286016	-3.20841	0.00133473	0.00772724
AT4G30680	161.068	85.2717	123.17	-0.917385	0.252994	-3.62611	0.00028773	0.00212572
AT2G46690	1924.2	1018.81	1471.5	-0.917321	0.15363	-5.97098	2.36e-09	5.71e-08
AT1G57820	316.201	167.526	241.863	-0.917051	0.345777	-2.65215	0.00799819	0.0337694
AT1G70140	9018.38	4776.53	6897.46	-0.9169	0.152236	-6.02288	1.71e-09	4.28e-08
AT1G22800	754.262	399.636	576.949	-0.916239	0.207733	-4.41065	1.03e-05	0.00011392
AT4G27260	2350.27	1245.91	1798.09	-0.915626	0.29921	-3.06014	0.00221231	0.0117994
AT1G66920	19973.4	10593.9	15283.6	-0.91483	0.10942	-8.36068	6.24e-17	4.96e-15
AT3G09700	90.1603	47.8297	68.995	-0.914562	0.356819	-2.5631	0.0103743	0.0414684
AT5G40780	95117.8	50462.2	72790	-0.91451	0.114794	-7.96653	1.63e-15	1.11e-13
AT1G15175	164.986	87.5165	126.251	-0.914254	0.289405	-3.15908	0.00158269	0.00893395
AT3G45230	491.836	261.213	376.525	-0.913349	0.215841	-4.23158	2.32e-05	0.0002359
AT5G05590	2931.02	1556.23	2243.63	-0.91329	0.132696	-6.88257	5.88e-12	2.28e-10
AT4G20140	215.616	114.505	165.061	-0.913197	0.285333	-3.20046	0.00137207	0.00789281
AT5G40400	118.697	63.1116	90.9044	-0.912021	0.320683	-2.844	0.00445514	0.0209608
AT1G04240	817.004	434.231	625.617	-0.911698	0.137724	-6.61975	3.6e-11	1.21e-09
AT3G07040	3295.29	1753.16	2524.22	-0.910406	0.143904	-6.32648	2.51e-10	7.27e-09
AT3G61160	1127.66	601.092	864.378	-0.907623	0.130052	-6.97894	2.97e-12	1.2e-10
AT1G16830	78.5266	41.8827	60.2047	-0.907559	0.360502	-2.51749	0.0118196	0.0458603
AT4G19420	2335.44	1245.25	1790.34	-0.907286	0.220608	-4.11267	3.91e-05	0.0003738
AT2G43280	277.71	148.23	212.97	-0.90598	0.224377	-4.03776	5.4e-05	0.00049663
AT1G32900	419.481	223.876	321.679	-0.905795	0.202629	-4.47021	7.81e-06	8.91e-05
AT2G28890	12117.7	6469.1	9293.39	-0.905469	0.164422	-5.50698	3.65e-08	7.13e-07
AT2G43141	232.367	124.177	178.272	-0.904641	0.285832	-3.16494	0.00155116	0.00878802
AT3G28550	1757.81	939.652	1348.73	-0.903589	0.261472	-3.45578	0.0005487	0.00365643
AT1G69580	181.199	96.8619	139.03	-0.90334	0.268162	-3.36863	0.00075542	0.00479869
AT1G26570	4056.37	2168.79	3112.58	-0.903298	0.278043	-3.24877	0.00115906	0.00688856
AT2G35190	490.172	262.318	376.245	-0.902103	0.202941	-4.44514	8.78e-06	9.88e-05
AT1G75750	21040.7	11264.8	16152.7	-0.901365	0.241246	-3.73629	0.00018675	0.00147452
AT1G19550	170.068	91.0528	130.56	-0.901124	0.229599	-3.92477	8.68e-05	0.00075704
AT3G04000	295.972	158.617	227.295	-0.900154	0.228178	-3.94496	7.98e-05	0.00070149
AT4G28350	6033.68	3233.39	4633.53	-0.899934	0.133205	-6.75598	1.42e-11	5.1e-10
AT4G20480	9349.15	5013.79	7181.47	-0.898926	0.148779	-6.04203	1.52e-09	3.85e-08
AT5G39580	37689.3	20212.7	28951	-0.898885	0.176702	-5.087	3.64e-07	5.76e-06
AT2G35850	2764.52	1484.19	2124.35	-0.897342	0.108875	-8.24196	1.69e-16	1.28e-14
AT1G75840	982.024	527.839	754.932	-0.895644	0.146017	-6.13384	8.58e-10	2.29e-08
AT3G23880	238.471	128.251	183.361	-0.894764	0.31683	-2.82412	0.00474111	0.0220433
AT3G13437	451.721	242.91	347.315	-0.894568	0.201374	-4.44233	8.9e-06	0.0001
AT5G59870	244.822	131.659	188.241	-0.894361	0.302524	-2.95633	0.00311322	0.0155801
AT3G60200	2889.22	1554.57	2221.9	-0.894115	0.153182	-5.83693	5.32e-09	1.22e-07
AT2G32960	172.247	92.6429	132.445	-0.894014	0.258399	-3.45982	0.00054053	0.0036174
AT4G33560	287.405	154.818	221.112	-0.892805	0.280349	-3.18461	0.00144947	0.00829127
AT2G26440	19528.6	10519.7	15024.1	-0.892493	0.1427	-6.25435	3.99e-10	1.12e-08
AT1G53920	2514.61	1355.65	1935.13	-0.891316	0.225709	-3.94896	7.85e-05	0.00069166
AT4G15990	1460.06	787.174	1123.62	-0.891058	0.201689	-4.41797	9.96e-06	0.00011044
AT1G63500	13387.7	7220.9	10304.3	-0.890663	0.146618	-6.0747	1.24e-09	3.21e-08
AT5G44500	319.437	172.339	245.888	-0.890354	0.229073	-3.88676	0.00010159	0.00086419
AT5G58600	900.807	486.294	693.55	-0.889453	0.198783	-4.47449	7.66e-06	8.76e-05
AT1G20780	8204.84	4434.15	6319.5	-0.887822	0.109408	-8.11481	4.87e-16	3.52e-14
AT5G20150	1866.52	1008.84	1437.68	-0.887608	0.284066	-3.12466	0.00178011	0.00985204
AT1G09240	2188.59	1184.81	1686.7	-0.88547	0.214391	-4.13016	3.63e-05	0.00035113
AT5G22880	256.229	138.688	197.458	-0.884907	0.248078	-3.56705	0.00036103	0.00258107
AT5G16020	55764.5	30211	42987.8	-0.884274	0.182392	-4.84821	1.25e-06	1.76e-05
AT4G39800	1134.8	614.854	874.829	-0.884237	0.161518	-5.47456	4.39e-08	8.41e-07
AT4G32360	492.19	266.766	379.478	-0.883365	0.184859	-4.77857	1.77e-06	2.4e-05
AT1G80270	216.647	117.539	167.093	-0.882896	0.333128	-2.65032	0.00804157	0.0339162
AT5G50330	286.439	155.484	220.962	-0.881673	0.187634	-4.69888	2.62e-06	3.4e-05
AT4G39070	1489.41	808.634	1149.02	-0.881217	0.14728	-5.98327	2.19e-09	5.33e-08
AT4G13330	320.897	174.471	247.684	-0.879391	0.173939	-5.05574	4.29e-07	6.69e-06
AT5G49700	1715.66	932.771	1324.22	-0.879253	0.252313	-3.48476	0.00049257	0.00336486
AT3G18320	237.593	129.257	183.425	-0.878734	0.287867	-3.05257	0.00226888	0.0120468
AT1G13110	57903.6	31494.6	44699.1	-0.878545	0.184819	-4.75355	2e-06	2.68e-05
AT1G75760	929.015	505.561	717.288	-0.877823	0.172454	-5.09019	3.58e-07	5.7e-06
AT5G55930	175205	95418.5	135312	-0.876702	0.0782181	-11.2084	3.71e-29	1.22e-26
AT1G23390	19682.1	10726.5	15204.3	-0.875701	0.163667	-5.35051	8.77e-08	1.59e-06
AT3G57680	300.497	163.888	232.193	-0.874733	0.20292	-4.31074	1.63e-05	0.0001722
AT1G61900	1752.95	956.447	1354.7	-0.874009	0.145497	-6.00707	1.89e-09	4.67e-08
AT1G29670	125026	68222.7	96624.5	-0.873909	0.143409	-6.09384	1.1e-09	2.87e-08
AT2G03550	1379.43	752.865	1066.15	-0.873646	0.276401	-3.1608	0.00157339	0.00889672
AT2G26710	226.492	123.629	175.06	-0.873306	0.274592	-3.18038	0.00147085	0.00839446
AT5G62630	3518.66	1925.36	2722.01	-0.86995	0.0931288	-9.34136	9.51e-21	1.29e-18
AT5G36890	4155.09	2274.52	3214.8	-0.869234	0.128313	-6.77433	1.25e-11	4.51e-10
AT3G13790	81731.6	44764.7	63248.1	-0.868532	0.218681	-3.97168	7.14e-05	0.00063812
AT3G04020	175.705	96.2676	135.987	-0.86847	0.294876	-2.9452	0.00322745	0.0160123
AT4G13250	5540.09	3036.29	4288.19	-0.867627	0.19175	-4.52479	6.05e-06	7.12e-05
AT2G40940	9871.96	5411.8	7641.88	-0.867227	0.108706	-7.9777	1.49e-15	1.02e-13
AT5G66770	936.5	513.475	724.987	-0.867081	0.19379	-4.47433	7.67e-06	8.76e-05
AT4G31960	111.173	60.9221	86.0474	-0.866817	0.337326	-2.56967	0.0101795	0.040795
AT3G25130	149.455	82.0327	115.744	-0.865865	0.329901	-2.62462	0.0086746	0.0360421
AT5G52430	921.034	505.759	713.397	-0.864909	0.228348	-3.78769	0.00015206	0.0012335
AT1G14710	4859.67	2669.88	3764.77	-0.864092	0.100779	-8.57411	9.99e-18	9.05e-16
AT2G40113	1889.48	1038.46	1463.97	-0.863422	0.179773	-4.80285	1.56e-06	2.15e-05
AT4G26150	232.393	127.782	180.087	-0.863165	0.249064	-3.46564	0.00052897	0.00355915
AT5G25350	28210.5	15510.6	21860.5	-0.862984	0.122196	-7.06231	1.64e-12	6.94e-11
AT1G61580	667.846	367.162	517.504	-0.862945	0.168238	-5.1293	2.91e-07	4.71e-06
AT3G55820	293.422	161.402	227.412	-0.862125	0.193775	-4.4491	8.62e-06	9.72e-05
AT1G48000	279.767	153.887	216.827	-0.861787	0.246765	-3.49234	0.0004788	0.00328981
AT4G10280	118.652	65.2761	91.964	-0.861576	0.330856	-2.60408	0.00921201	0.0376988
AT1G65470	423.213	233.089	328.151	-0.860336	0.212427	-4.05002	5.12e-05	0.00047392
AT1G70520	9669.94	5327.42	7498.68	-0.860036	0.14367	-5.98619	2.15e-09	5.24e-08
AT5G43190	7753.63	4273.46	6013.55	-0.859466	0.186445	-4.60976	4.03e-06	4.98e-05
AT2G39518	50448.3	27826.7	39137.5	-0.858334	0.140199	-6.12227	9.22e-10	2.45e-08
AT4G27720	5038.29	2782.41	3910.35	-0.85662	0.0989344	-8.65846	4.78e-18	4.54e-16
AT1G12700	129.481	71.5886	100.535	-0.855892	0.281279	-3.04285	0.00234347	0.0123742
AT4G03110	3847.35	2125.95	2986.65	-0.855708	0.137638	-6.21708	5.07e-10	1.4e-08
AT5G22920	2639.77	1460.06	2049.92	-0.854369	0.204327	-4.18137	2.9e-05	0.00028772
AT3G16250	879.041	486.856	682.949	-0.852542	0.165776	-5.14273	2.71e-07	4.4e-06
AT5G46450	7545.54	4179.82	5862.68	-0.852174	0.128371	-6.63839	3.17e-11	1.07e-09
AT4G21870	6230.76	3452.15	4841.45	-0.851907	0.254397	-3.34873	0.00081182	0.00510061
AT1G19570	12204.1	6762.71	9483.42	-0.851679	0.123116	-6.91769	4.59e-12	1.8e-10
AT1G19540	228.371	126.659	177.515	-0.850114	0.248586	-3.4198	0.00062668	0.00408674
AT1G54460	3944.54	2188.61	3066.57	-0.849815	0.146051	-5.81862	5.93e-09	1.34e-07
AT4G31650	660.668	366.703	513.686	-0.849546	0.202361	-4.19817	2.69e-05	0.00026905
AT5G60100	1937.65	1075.65	1506.65	-0.848994	0.137014	-6.19638	5.78e-10	1.58e-08
AT5G49450	1765.97	980.88	1373.43	-0.848407	0.154285	-5.49897	3.82e-08	7.45e-07
AT4G34230	39528.6	21977.9	30753.3	-0.846845	0.155022	-5.46274	4.69e-08	8.93e-07
AT5G12340	10258.2	5703.47	7980.81	-0.846837	0.252026	-3.36012	0.0007791	0.00492734
AT2G43130	1924.46	1071	1497.73	-0.845533	0.16078	-5.25893	1.45e-07	2.5e-06
AT3G55060	225.761	125.726	175.743	-0.845256	0.242233	-3.48943	0.00048404	0.00331788
AT1G14205	216.641	120.743	168.692	-0.843644	0.210611	-4.00571	6.18e-05	0.00056109
AT5G65450	901.432	502.59	702.011	-0.842889	0.160015	-5.26756	1.38e-07	2.39e-06
AT4G24050	124.311	69.4178	96.8642	-0.840714	0.327452	-2.56744	0.0102452	0.0410093
AT3G13600	155.86	87.002	121.431	-0.840421	0.273448	-3.07342	0.00211622	0.0113592
AT3G52190	3127.46	1746.73	2437.09	-0.840313	0.14259	-5.89321	3.79e-09	8.87e-08
AT3G61310	1128.15	630.222	879.184	-0.840149	0.224712	-3.73878	0.00018492	0.00146232
AT2G47550	3826.3	2137.76	2982.03	-0.839812	0.168811	-4.97485	6.53e-07	9.79e-06
AT1G50460	1814.14	1013.65	1413.89	-0.839607	0.137025	-6.12739	8.93e-10	2.38e-08
AT3G30775	35670.5	19943.2	27806.9	-0.83884	0.116975	-7.17112	7.44e-13	3.37e-11
AT5G24270	459.25	256.816	358.033	-0.8384	0.188391	-4.45031	8.57e-06	9.69e-05
AT5G53880	301.485	168.655	235.07	-0.838373	0.241267	-3.47487	0.0005111	0.00346086
AT2G43060	1893.54	1059.08	1476.31	-0.838248	0.129686	-6.46365	1.02e-10	3.11e-09
AT2G44080	4530.59	2534.28	3532.44	-0.838118	0.263756	-3.17763	0.00148486	0.00845766
AT5G12170	5558	3109.42	4333.71	-0.837968	0.110839	-7.56023	4.02e-14	2.28e-12
AT1G76570	2480.66	1387.74	1934.2	-0.837868	0.141376	-5.92653	3.09e-09	7.34e-08
AT3G02490	436.827	244.429	340.628	-0.837644	0.188271	-4.44914	8.62e-06	9.72e-05
AT2G46150	662.601	370.95	516.776	-0.836882	0.177353	-4.71875	2.37e-06	3.11e-05
AT1G44900	99.9749	55.9732	77.974	-0.836332	0.287583	-2.90814	0.0036359	0.0177068
AT2G39210	71593.6	40101.5	55847.6	-0.836171	0.142452	-5.86984	4.36e-09	1.01e-07
AT3G16240	11983.7	6714.05	9348.9	-0.835817	0.142917	-5.84829	4.97e-09	1.14e-07
AT2G18990	149.469	83.7887	116.629	-0.835522	0.257498	-3.24477	0.00117545	0.00697163
AT1G07090	1206.74	676.311	941.526	-0.83529	0.161624	-5.16811	2.36e-07	3.92e-06
AT1G15380	217.06	121.698	169.379	-0.834642	0.310179	-2.69084	0.00712715	0.0307858
AT2G18300	3619.08	2029.67	2824.38	-0.834389	0.174786	-4.77376	1.81e-06	2.45e-05
AT5G18310	12639.3	7089.12	9864.19	-0.834223	0.126339	-6.60305	4.03e-11	1.34e-09
AT4G39780	9203.91	5164.36	7184.13	-0.833656	0.123946	-6.72598	1.74e-11	6.18e-10
AT5G23920	602.373	338.138	470.255	-0.833259	0.221688	-3.7587	0.0001708	0.00136463
AT5G49160	249.589	140.133	194.861	-0.832588	0.214663	-3.87857	0.00010507	0.00089078
AT3G01472	14138.9	7946.9	11042.9	-0.831201	0.130806	-6.35448	2.09e-10	6.12e-09
AT3G54250	145.774	81.9461	113.86	-0.830993	0.294901	-2.81787	0.00483436	0.0224127
AT5G42110	1281.69	720.938	1001.31	-0.830179	0.320385	-2.59119	0.00956435	0.0388718
AT2G18196	508.112	285.969	397.041	-0.828991	0.184675	-4.48892	7.16e-06	8.29e-05
AT2G37620	1174.19	661.361	917.775	-0.828126	0.114533	-7.23047	4.81e-13	2.25e-11
AT3G55340	248.706	140.193	194.449	-0.827443	0.296932	-2.78664	0.00532582	0.0242684
AT3G06680	122.546	69.0627	95.8043	-0.827149	0.295016	-2.80375	0.00505127	0.0232653
AT3G19270	157.944	89.0402	123.492	-0.827095	0.318998	-2.59279	0.00952006	0.0387309
AT3G51350	23853.8	13447.6	18650.7	-0.826863	0.130935	-6.31508	2.7e-10	7.76e-09
AT1G74790	14856.7	8378.81	11617.8	-0.826299	0.1671	-4.94495	7.62e-07	1.13e-05
AT4G25290	2362.46	1333.35	1847.91	-0.825236	0.0986422	-8.36595	5.96e-17	4.78e-15
AT5G59800	415.621	234.599	325.11	-0.824876	0.229615	-3.59244	0.0003276	0.00238361
AT1G17490	299.583	169.148	234.365	-0.824379	0.222193	-3.71019	0.0002071	0.00160618
AT5G48730	215.871	121.969	168.92	-0.823805	0.315616	-2.61015	0.00905014	0.0372257
AT1G09530	2528.45	1428.69	1978.57	-0.823609	0.144669	-5.69306	1.25e-08	2.65e-07
AT5G64570	5819.32	3294.55	4556.93	-0.820773	0.237821	-3.45123	0.00055805	0.00370887
AT4G30270	54338.7	30766.6	42552.6	-0.820614	0.188671	-4.34944	1.36e-05	0.00014668
AT5G44930	423.024	239.794	331.409	-0.819163	0.1871	-4.37821	1.2e-05	0.00013034
AT1G20740	218.784	124.052	171.418	-0.818903	0.261524	-3.13128	0.00174049	0.0096647
AT3G53800	9880.45	5603.21	7741.83	-0.818304	0.131677	-6.21446	5.15e-10	1.42e-08
AT5G36925	16096.3	9128.26	12612.3	-0.818301	0.19723	-4.14897	3.34e-05	0.000326
AT1G77310	163.541	92.7616	128.151	-0.817957	0.253187	-3.23064	0.00123513	0.00725076
AT4G26890	328.793	186.614	257.703	-0.817191	0.266595	-3.06529	0.00217462	0.0116384
AT3G11760	556.91	316.061	436.485	-0.817159	0.168867	-4.83908	1.3e-06	1.83e-05
AT5G65820	1590.08	903.191	1246.64	-0.815978	0.155787	-5.23779	1.63e-07	2.77e-06
AT3G59140	371.845	211.222	291.533	-0.815938	0.272677	-2.99233	0.00276858	0.0141274
AT1G57680	6699.78	3806.32	5253.05	-0.815719	0.175275	-4.65394	3.26e-06	4.13e-05
AT4G12480	271439	154432	212935	-0.813656	0.164092	-4.95853	7.1e-07	1.06e-05
AT5G19200	211.451	120.515	165.983	-0.811513	0.316858	-2.56112	0.0104335	0.0416545
AT2G42580	3952.44	2252.92	3102.68	-0.810979	0.106279	-7.63063	2.34e-14	1.36e-12
AT5G07110	29822	17000.9	23411.5	-0.810768	0.0860858	-9.41814	4.59e-21	6.69e-19
AT4G14360	3503.36	1999.27	2751.32	-0.809368	0.104458	-7.74824	9.32e-15	5.66e-13
AT2G45860	3511.7	2006.26	2758.98	-0.807693	0.134465	-6.00671	1.89e-09	4.67e-08
AT5G07870	580.735	332.133	456.434	-0.80618	0.188109	-4.28572	1.82e-05	0.00019037
AT2G31270	249.065	142.428	195.746	-0.806053	0.275113	-2.9299	0.00339069	0.0166823
AT5G44680	798.466	456.973	627.72	-0.805088	0.316236	-2.54585	0.0109013	0.0431039
AT3G27940	339.147	194.326	266.737	-0.803761	0.220346	-3.64772	0.00026457	0.00198196
AT1G62950	115.794	66.3645	91.0795	-0.802748	0.314138	-2.5554	0.0106067	0.0421959
AT3G50350	986.504	565.517	776.01	-0.802614	0.212776	-3.77212	0.00016187	0.00130415
AT2G42290	124.01	71.1107	97.5604	-0.802483	0.30396	-2.64009	0.00828833	0.0347385
AT4G04410	8773.68	5030.81	6902.25	-0.802369	0.169279	-4.73992	2.14e-06	2.85e-05
AT5G61560	15326.2	8788.93	12057.6	-0.802222	0.106087	-7.56192	3.97e-14	2.26e-12
AT1G23030	666.173	382.18	524.176	-0.801745	0.176634	-4.53901	5.65e-06	6.71e-05
AT5G11250	3319.98	1904.76	2612.37	-0.801538	0.124195	-6.45386	1.09e-10	3.3e-09
AT5G43330	711.206	408.231	559.718	-0.801161	0.15173	-5.28017	1.29e-07	2.25e-06
AT1G23052	306.367	175.819	241.093	-0.801129	0.259778	-3.08389	0.0020431	0.0110581
AT5G44565	384.737	220.783	302.76	-0.800833	0.168248	-4.75983	1.94e-06	2.61e-05
AT1G78240	19353	11113.8	15233.4	-0.80021	0.121196	-6.60259	4.04e-11	1.34e-09
AT1G23050	306.05	175.819	240.935	-0.799634	0.259476	-3.08173	0.00205801	0.0111209
AT2G29740	2588.75	1487.22	2037.99	-0.799617	0.142187	-5.62371	1.87e-08	3.84e-07
AT4G25110	19739.5	11345.3	15542.4	-0.798981	0.172366	-4.63539	3.56e-06	4.48e-05
AT4G15800	3099.27	1781.42	2440.34	-0.798894	0.141147	-5.66	1.51e-08	3.18e-07
AT1G53700	489.429	281.579	385.504	-0.797597	0.293799	-2.71477	0.00663215	0.0290497
AT5G58900	1941.3	1117.56	1529.43	-0.796712	0.166491	-4.78532	1.71e-06	2.33e-05
AT3G29810	673.259	387.706	530.483	-0.79652	0.185095	-4.30331	1.68e-05	0.00017714
AT1G47480	1157.55	666.555	912.051	-0.796198	0.186329	-4.27307	1.93e-05	0.00020045
AT4G28010	112.875	65.1055	88.9904	-0.794483	0.304295	-2.6109	0.00903056	0.0371755
AT3G50750	1198.18	690.958	944.567	-0.794122	0.262704	-3.02288	0.00250382	0.0130261
AT5G41080	2793.11	1611.03	2202.07	-0.793848	0.273855	-2.89879	0.003746	0.0181333
AT1G14260	800.242	462.202	631.222	-0.791573	0.205892	-3.84461	0.00012075	0.00100878
AT3G05660	6919.83	3997.89	5458.86	-0.791472	0.111387	-7.10558	1.2e-12	5.25e-11
AT2G33570	1123.82	649.293	886.557	-0.791371	0.178571	-4.43169	9.35e-06	0.00010433
AT5G07610	739.321	427.446	583.384	-0.790445	0.184849	-4.27618	1.9e-05	0.00019809
AT5G24140	1331.62	770.849	1051.23	-0.788683	0.308856	-2.55356	0.0106626	0.0423768
AT5G04190	583.867	338.215	461.041	-0.787876	0.216706	-3.63569	0.00027724	0.00205812
AT4G15760	5839	3383.29	4611.15	-0.787326	0.168422	-4.67472	2.94e-06	3.78e-05
AT1G26930	455.689	264.162	359.925	-0.786604	0.19553	-4.02293	5.75e-05	0.00052515
AT5G19100	267.401	155.076	211.239	-0.786473	0.233439	-3.36908	0.0007542	0.00479398
AT2G43720	135.709	78.7182	107.213	-0.786306	0.268521	-2.92829	0.0034083	0.0167567
AT2G39980	6379.52	3699.88	5039.7	-0.785978	0.199785	-3.93411	8.35e-05	0.00073041
AT4G12730	8914.68	5172.22	7043.45	-0.785402	0.173348	-4.53077	5.88e-06	6.94e-05
AT5G52120	1609.17	933.572	1271.37	-0.785386	0.153295	-5.12335	3e-07	4.84e-06
AT2G17880	853.955	495.629	674.792	-0.784722	0.194471	-4.03516	5.46e-05	0.00050148
AT4G09490	153.289	88.9669	121.128	-0.784651	0.241983	-3.24258	0.00118451	0.00701709
AT1G77630	426.456	247.644	337.05	-0.78415	0.234994	-3.33689	0.00084721	0.00528831
AT4G31600	230.254	133.945	182.1	-0.782132	0.241709	-3.23584	0.00121285	0.00715438
AT3G25500	1195.05	695.273	945.16	-0.781598	0.184492	-4.23648	2.27e-05	0.00023116
AT3G50740	28517.6	16592.8	22555.2	-0.781295	0.0973148	-8.02853	9.86e-16	6.87e-14
AT5G43070	469.095	273.06	371.077	-0.780358	0.203212	-3.84011	0.00012298	0.0010249
AT2G32450	667.768	388.925	528.347	-0.780156	0.175014	-4.45768	8.29e-06	9.4e-05
AT1G76260	250.055	145.57	197.813	-0.780127	0.209481	-3.7241	0.00019601	0.00153798
AT2G23770	7769.33	4524.43	6146.88	-0.780053	0.110079	-7.08629	1.38e-12	5.92e-11
AT1G29750	5779.88	3366.71	4573.3	-0.779724	0.136532	-5.71093	1.12e-08	2.42e-07
AT1G14290	1929.61	1124.71	1527.16	-0.778696	0.133711	-5.82372	5.76e-09	1.3e-07
AT3G45140	275075	160342	217709	-0.778666	0.106649	-7.30119	2.85e-13	1.38e-11
AT5G28770	8010.87	4669.96	6340.42	-0.778539	0.169432	-4.59499	4.33e-06	5.33e-05
AT5G50450	5414.27	3157.13	4285.7	-0.778139	0.245334	-3.17175	0.00151524	0.0086063
AT5G22580	349.94	204.113	277.027	-0.777964	0.298461	-2.60658	0.00914516	0.0375168
AT1G67510	992.248	578.578	785.413	-0.777934	0.138948	-5.59875	2.16e-08	4.38e-07
AT1G22882	1839.19	1072.71	1455.95	-0.777857	0.161788	-4.80787	1.53e-06	2.1e-05
AT5G14450	145.253	84.777	115.015	-0.77745	0.296829	-2.61919	0.00881395	0.0365004
AT5G44740	158.021	92.2488	125.135	-0.777221	0.277916	-2.79661	0.00516421	0.0236767
AT4G02075	1061.15	619.243	840.197	-0.776971	0.167915	-4.62718	3.71e-06	4.64e-05
AT1G07170	847.419	494.95	671.184	-0.775724	0.132642	-5.84825	4.97e-09	1.14e-07
AT3G03990	11637.3	6800.13	9218.7	-0.775106	0.11182	-6.93172	4.16e-12	1.64e-10
AT1G09250	2499.14	1460.45	1979.8	-0.774914	0.143184	-5.412	6.23e-08	1.15e-06
AT3G15450	57311.6	33496.1	45403.8	-0.774835	0.172154	-4.50083	6.77e-06	7.91e-05
AT1G76270	1363.37	797.715	1080.54	-0.773228	0.121184	-6.38064	1.76e-10	5.19e-09
AT4G25631	308.223	180.427	244.325	-0.773038	0.266512	-2.90057	0.00372484	0.0180613
AT1G24575	1172.67	686.291	929.482	-0.772702	0.187451	-4.12216	3.75e-05	0.00036113
AT2G29300	2584.12	1512.59	2048.36	-0.772677	0.204812	-3.77261	0.00016155	0.00130209
AT1G34180	443.689	259.781	351.735	-0.772376	0.202823	-3.80813	0.00014002	0.00114791
AT4G19540	4221.84	2472.48	3347.16	-0.771947	0.191643	-4.02804	5.62e-05	0.00051572
AT5G26850	498.982	292.441	395.711	-0.771265	0.254787	-3.0271	0.00246911	0.0128922
AT5G47780	7004.11	4104.57	5554.34	-0.770998	0.153823	-5.01224	5.38e-07	8.22e-06
AT1G53730	1902.49	1116.58	1509.53	-0.768885	0.179443	-4.28483	1.83e-05	0.00019092
AT1G61100	5489	3221.99	4355.5	-0.768586	0.107186	-7.17056	7.47e-13	3.37e-11
AT1G08230	1378.98	809.969	1094.48	-0.767721	0.116851	-6.5701	5.03e-11	1.64e-09
AT1G74020	5574.15	3274.44	4424.3	-0.767513	0.136207	-5.63491	1.75e-08	3.63e-07
AT5G23405	1036	608.533	822.267	-0.767478	0.11607	-6.61219	3.79e-11	1.26e-09
AT3G29035	5021.73	2955.31	3988.52	-0.764907	0.153936	-4.969	6.73e-07	1.01e-05
AT3G14240	1292.15	760.822	1026.49	-0.764169	0.218978	-3.48971	0.00048354	0.00331559
AT1G13580	806.157	474.877	640.517	-0.763697	0.224078	-3.40817	0.000654	0.00423739
AT2G27360	757.184	446.255	601.719	-0.762862	0.169583	-4.49846	6.84e-06	7.97e-05
AT3G07390	41353.6	24404.8	32879.2	-0.760843	0.106308	-7.15694	8.25e-13	3.69e-11
AT1G78660	3014.66	1779.11	2396.89	-0.76078	0.100717	-7.55365	4.23e-14	2.39e-12
AT1G29980	341.807	201.729	271.768	-0.760477	0.216308	-3.51571	0.00043858	0.00304566
AT4G21140	298.191	176.029	237.11	-0.760367	0.209075	-3.63682	0.00027603	0.00205141
AT1G26900	131.876	77.8324	104.854	-0.760205	0.256822	-2.96005	0.00307592	0.0154433
AT1G52342	256.41	151.503	203.956	-0.758348	0.265214	-2.85938	0.00424467	0.0201544
AT1G09810	732.559	433.537	583.048	-0.756703	0.187753	-4.0303	5.57e-05	0.00051127
AT1G54570	737.485	436.796	587.141	-0.755538	0.189607	-3.98475	6.76e-05	0.00060788
AT5G58070	39248.3	23247.8	31248	-0.755534	0.123538	-6.1158	9.61e-10	2.55e-08
AT5G52010	426.744	252.881	339.812	-0.755132	0.253747	-2.97592	0.00292107	0.0147802
AT4G32350	1270.9	754.184	1012.54	-0.752793	0.14442	-5.21253	1.86e-07	3.14e-06
AT5G01380	1507.35	894.943	1201.14	-0.75215	0.15082	-4.98705	6.13e-07	9.26e-06
AT1G24160	3951.24	2345.98	3148.61	-0.752121	0.125477	-5.99409	2.05e-09	5.02e-08
AT5G18770	209.031	124.195	166.613	-0.751654	0.228719	-3.28637	0.00101488	0.00616652
AT5G50790	174.86	103.902	139.381	-0.751364	0.251644	-2.98582	0.00282816	0.0143759
AT1G03590	3564.64	2117.57	2841.1	-0.751362	0.128417	-5.85097	4.89e-09	1.12e-07
AT5G63450	2237.48	1329.57	1783.52	-0.750946	0.219408	-3.42261	0.00062024	0.00405129
AT1G60870	2985.9	1775.21	2380.55	-0.750168	0.17767	-4.22225	2.42e-05	0.00024453
AT2G41830	2666.64	1586.9	2126.77	-0.748903	0.149069	-5.02385	5.06e-07	7.78e-06
AT3G54140	16950.9	10088.7	13519.8	-0.748623	0.127384	-5.87688	4.18e-09	9.69e-08
AT5G59090	121.319	72.2648	96.792	-0.747883	0.287821	-2.59843	0.00936519	0.0382013
AT3G56060	4329.53	2580.99	3455.26	-0.746268	0.132558	-5.62976	1.8e-08	3.72e-07
AT1G78265	809.981	483.043	646.512	-0.745656	0.232471	-3.20752	0.00133884	0.00774435
AT3G13845	117.5	70.0596	93.7798	-0.745461	0.292768	-2.54625	0.0108887	0.043071
AT5G65880	4872.01	2907.16	3889.58	-0.744876	0.166584	-4.47147	7.77e-06	8.86e-05
AT2G28900	5325.36	3179.32	4252.34	-0.744109	0.143072	-5.20093	1.98e-07	3.33e-06
AT3G16320	190.751	113.929	152.34	-0.743917	0.286353	-2.5979	0.00937954	0.0382521
AT4G14850	169.31	101.118	135.214	-0.743453	0.269247	-2.76123	0.00575846	0.025895
AT1G70410	17316	10343.9	13830	-0.743313	0.107704	-6.90146	5.15e-12	2.02e-10
AT3G14790	2664.89	1592.45	2128.67	-0.742923	0.11077	-6.7069	1.99e-11	6.97e-10
AT2G26860	143.352	85.7682	114.56	-0.741717	0.257396	-2.88161	0.00395643	0.018992
AT2G26170	993.887	594.332	794.109	-0.741627	0.14694	-5.04713	4.48e-07	6.95e-06
AT1G13245	4302.49	2573.53	3438.01	-0.741425	0.156772	-4.72932	2.25e-06	2.98e-05
AT2G44360	2606.27	1559.1	2082.69	-0.741209	0.146031	-5.0757	3.86e-07	6.09e-06
AT5G61430	108.252	64.8152	86.5335	-0.740473	0.271564	-2.7267	0.00639709	0.0282415
AT4G17960	196.007	117.328	156.667	-0.740273	0.214382	-3.45306	0.00055426	0.00368858
AT1G49450	6015.39	3601.47	4808.43	-0.740054	0.238383	-3.10448	0.00190616	0.0104349
AT5G10410	785.77	470.357	628.063	-0.740013	0.156367	-4.73253	2.22e-06	2.94e-05
AT5G43680	610.313	365.699	488.006	-0.739212	0.175673	-4.20789	2.58e-05	0.00025864
AT1G15660	1219.84	731.361	975.6	-0.737975	0.12483	-5.91184	3.38e-09	7.97e-08
AT5G09630	548.149	328.625	438.387	-0.737851	0.158879	-4.64411	3.42e-06	4.31e-05
AT4G15530	48762	29275.8	39018.9	-0.736048	0.140564	-5.23637	1.64e-07	2.79e-06
AT5G24630	316.163	189.963	253.063	-0.735189	0.199022	-3.69401	0.00022075	0.00169891
AT2G46160	1443.65	867.28	1155.47	-0.734987	0.171264	-4.29154	1.77e-05	0.00018585
AT5G57550	1156.16	694.658	925.411	-0.734978	0.189343	-3.88172	0.00010372	0.00088012
AT4G18170	11529.9	6927.74	9228.8	-0.734914	0.17849	-4.1174	3.83e-05	0.00036708
AT3G46820	4418.7	2655.27	3536.98	-0.734803	0.108278	-6.78627	1.15e-11	4.22e-10
AT5G53110	2722.24	1636.11	2179.17	-0.734504	0.159864	-4.59455	4.34e-06	5.34e-05
AT3G05390	832.086	500.045	666.065	-0.734471	0.275034	-2.67048	0.00757436	0.0323046
AT2G35230	2708.4	1629.08	2168.74	-0.733418	0.133538	-5.4922	3.97e-08	7.69e-07
AT1G15710	1055.15	634.76	844.956	-0.733355	0.151757	-4.83243	1.35e-06	1.88e-05
AT4G18950	18862.2	11347.3	15104.7	-0.733142	0.0908671	-8.06828	7.13e-16	5.03e-14
AT3G14280	924.84	556.659	740.749	-0.732332	0.191612	-3.82195	0.0001324	0.00109524
AT1G16750	700.731	421.786	561.258	-0.732219	0.202476	-3.61632	0.00029882	0.00219487
AT5G61390	1156.19	696.042	926.114	-0.732218	0.161407	-4.53647	5.72e-06	6.79e-05
AT4G30870	494.941	298.044	396.492	-0.732133	0.156543	-4.67689	2.91e-06	3.74e-05
AT3G09270	448.687	270.19	359.438	-0.731883	0.201955	-3.62399	0.0002901	0.00214092
AT4G32690	297.114	178.899	238.006	-0.731815	0.240079	-3.04823	0.00230192	0.0121868
AT5G16420	335.63	202.095	268.863	-0.731781	0.186961	-3.91409	9.07e-05	0.00078388
AT2G22890	1097.16	660.763	878.96	-0.731623	0.135934	-5.38218	7.36e-08	1.35e-06
AT3G22740	311.349	187.586	249.468	-0.730641	0.2803	-2.60664	0.00914362	0.0375168
AT2G01850	8426.19	5081.61	6753.9	-0.72961	0.17277	-4.22301	2.41e-05	0.00024382
AT5G60710	12996.3	7838.73	10417.5	-0.729402	0.136658	-5.33743	9.43e-08	1.69e-06
AT1G49160	443.085	267.339	355.212	-0.728894	0.248377	-2.93462	0.00333953	0.0164749
AT2G05790	263.392	159.104	211.248	-0.727533	0.240438	-3.02587	0.0024792	0.0129308
AT4G17870	7466.83	4511.02	5988.93	-0.727053	0.14771	-4.92216	8.56e-07	1.25e-05
AT5G51100	213.549	128.987	171.268	-0.727031	0.232487	-3.12719	0.00176486	0.00978112
AT3G49780	9025.54	5456.81	7241.17	-0.725951	0.19315	-3.75849	0.00017094	0.00136522
AT3G20100	1442.41	872.436	1157.42	-0.725439	0.193788	-3.74346	0.0001815	0.00143758
AT5G10920	269.062	162.736	215.899	-0.72519	0.221377	-3.27581	0.00105359	0.00636047
AT1G63260	874.851	529.34	702.096	-0.72492	0.193247	-3.75126	0.00017595	0.00140079
AT4G33990	141.489	85.6343	113.561	-0.724858	0.276619	-2.62042	0.00878207	0.0364049
AT1G77470	530.49	321.027	425.759	-0.724738	0.153234	-4.72961	2.25e-06	2.98e-05
AT3G57790	2583.56	1563.62	2073.59	-0.72446	0.126877	-5.70993	1.13e-08	2.43e-07
AT5G23720	1147.52	694.709	921.113	-0.724105	0.124589	-5.81197	6.17e-09	1.39e-07
AT4G22330	6971.27	4221.54	5596.41	-0.723638	0.129358	-5.5941	2.22e-08	4.49e-07
AT4G14580	1319.75	799.669	1059.71	-0.722708	0.153912	-4.69559	2.66e-06	3.44e-05
AT4G20860	130863	79315.3	105089	-0.722386	0.125604	-5.75128	8.86e-09	1.93e-07
AT1G67330	1112.89	674.616	893.755	-0.722234	0.215231	-3.35562	0.00079187	0.00499556
AT4G21120	20692.2	12544.1	16618.1	-0.722085	0.110727	-6.52131	6.97e-11	2.21e-09
AT3G59210	1553.15	941.804	1247.48	-0.721824	0.156067	-4.62509	3.74e-06	4.68e-05
AT2G45210	1503.55	911.878	1207.71	-0.721623	0.164482	-4.38725	1.15e-05	0.00012544
AT3G49420	395.025	239.532	317.278	-0.721594	0.190385	-3.79019	0.00015054	0.00122263
AT5G05450	2412.55	1463.43	1937.99	-0.721199	0.120353	-5.99234	2.07e-09	5.07e-08
AT3G29034	6053.46	3673.9	4863.68	-0.720426	0.120893	-5.95922	2.53e-09	6.08e-08
AT2G45340	418.376	253.939	336.158	-0.720084	0.202929	-3.54845	0.00038751	0.00273832
AT3G17950	213.295	129.512	171.403	-0.719993	0.261891	-2.74921	0.00597394	0.0266424
AT1G76160	25158.5	15276.6	20217.6	-0.719735	0.0847615	-8.4913	2.04e-17	1.8e-15
AT5G61340	1663.98	1011.67	1337.82	-0.71801	0.157049	-4.57189	4.83e-06	5.87e-05
AT2G24240	2399.46	1459.28	1929.37	-0.717391	0.196793	-3.64542	0.00026696	0.00199874
AT4G18910	2684.99	1633.23	2159.11	-0.717185	0.1727	-4.15278	3.28e-05	0.00032172
AT5G46640	119.14	72.5134	95.8266	-0.716797	0.280621	-2.55433	0.0106393	0.0422924
AT3G01410	153.814	93.6439	123.729	-0.715762	0.271447	-2.63683	0.00836838	0.035001
AT5G22750	189.228	115.223	152.225	-0.715679	0.264587	-2.70489	0.00683277	0.0297729
AT2G25200	1309.39	797.915	1053.65	-0.714649	0.23647	-3.02216	0.0025098	0.01305
AT5G63100	188.112	114.68	151.396	-0.714117	0.22957	-3.11067	0.00186663	0.010238
AT1G58180	7019.4	4279.35	5649.37	-0.713938	0.120344	-5.93246	2.98e-09	7.11e-08
AT5G53870	348.747	212.647	280.697	-0.71385	0.222795	-3.20407	0.00135499	0.0078155
AT1G67560	3705.2	2260.44	2982.82	-0.712962	0.112759	-6.3229	2.57e-10	7.43e-09
AT3G49790	2907.74	1774.25	2341	-0.712771	0.0912011	-7.81538	5.48e-15	3.45e-13
AT4G27745	2599.29	1587.35	2093.32	-0.71144	0.149336	-4.76402	1.9e-06	2.56e-05
AT5G41140	745.846	455.524	600.685	-0.71142	0.198103	-3.59117	0.0003292	0.00239227
AT1G01610	7963.73	4865.64	6414.69	-0.710828	0.188628	-3.76842	0.00016429	0.00132152
AT3G55120	561.327	343.087	452.207	-0.710267	0.228201	-3.11246	0.00185535	0.0101849
AT4G40065	837.526	512.783	675.154	-0.7078	0.225796	-3.13468	0.0017204	0.00957425
AT5G16180	3237.14	1982.76	2609.95	-0.707205	0.13692	-5.1651	2.4e-07	3.97e-06
AT5G43630	1022.58	626.434	824.505	-0.707083	0.22703	-3.11449	0.00184261	0.0101228
AT3G04730	8298.02	5083.14	6690.58	-0.707044	0.156128	-4.5286	5.94e-06	7.01e-05
AT1G16920	1053.61	645.631	849.623	-0.70645	0.182578	-3.86931	0.00010914	0.00092064
AT2G21090	267.716	164.136	215.926	-0.706073	0.220197	-3.20655	0.00134337	0.00776606
AT1G76890	5921.94	3630.43	4776.18	-0.705939	0.149278	-4.72902	2.26e-06	2.98e-05
AT3G59630	2344.87	1437.98	1891.42	-0.705413	0.162024	-4.35375	1.34e-05	0.00014406
AT5G45560	136.363	83.6235	109.993	-0.705386	0.27058	-2.60694	0.00913548	0.0375
AT1G68410	4633.36	2842.79	3738.07	-0.704827	0.138099	-5.10378	3.33e-07	5.34e-06
AT1G65845	46213.7	28368.5	37291.1	-0.704025	0.130992	-5.37457	7.68e-08	1.4e-06
AT3G10840	148.127	90.9254	119.526	-0.704012	0.282202	-2.49471	0.0126061	0.0483527
AT1G11170	458.147	281.274	369.711	-0.703969	0.181156	-3.88598	0.00010192	0.00086587
AT3G03855	6495.41	3989.33	5242.37	-0.703232	0.120616	-5.83034	5.53e-09	1.26e-07
AT2G15980	257.832	158.417	208.124	-0.703135	0.239157	-2.94006	0.00328149	0.0162484
AT2G27660	25898.4	15913.4	20905.9	-0.70261	0.156537	-4.48847	7.17e-06	8.3e-05
AT3G15390	668.75	410.826	539.788	-0.702577	0.203224	-3.45716	0.00054591	0.00364626
AT5G08520	8069.26	4960.59	6514.92	-0.701914	0.102621	-6.83984	7.93e-12	2.98e-10
AT1G20970	13793.5	8484.01	11138.8	-0.701182	0.151619	-4.62463	3.75e-06	4.68e-05
AT1G72300	2270.96	1397.09	1834.02	-0.700912	0.153646	-4.56187	5.07e-06	6.12e-05
AT2G34810	4072.8	2506.8	3289.8	-0.700202	0.159263	-4.39651	1.1e-05	0.0001208
AT5G61780	20898	12884	16891	-0.697781	0.0939534	-7.42688	1.11e-13	5.75e-12
AT3G57780	858.861	529.615	694.238	-0.697725	0.236177	-2.95425	0.00313435	0.0156585
AT1G12244	4085.69	2522.64	3304.17	-0.695571	0.13332	-5.21731	1.82e-07	3.07e-06
AT5G50950	8687.61	5365.42	7026.51	-0.695257	0.153686	-4.52388	6.07e-06	7.15e-05
AT3G24480	2757.26	1703.14	2230.2	-0.69511	0.191053	-3.63831	0.00027444	0.00204334
AT3G55910	199.685	123.353	161.519	-0.694356	0.228888	-3.03361	0.00241649	0.0126634
AT5G23280	656.517	405.865	531.191	-0.693948	0.241647	-2.87175	0.00408211	0.0195208
AT5G66950	1858.26	1148.68	1503.47	-0.693944	0.0982287	-7.06457	1.61e-12	6.84e-11
AT1G04430	6567.15	4059.76	5313.46	-0.693915	0.108731	-6.38194	1.75e-10	5.16e-09
AT4G37530	17490.4	10816.2	14153.3	-0.693373	0.14688	-4.72068	2.35e-06	3.09e-05
AT1G28760	130.335	80.6499	105.493	-0.692977	0.248048	-2.79372	0.00521061	0.0238551
AT1G13480	1330.34	823.081	1076.71	-0.692746	0.225743	-3.06875	0.0021496	0.0115168
AT5G44280	611.369	378.36	494.865	-0.692309	0.158751	-4.36096	1.29e-05	0.00013976
AT1G75820	6625.21	4103.36	5364.28	-0.691171	0.104838	-6.59273	4.32e-11	1.42e-09
AT5G53500	1191.85	738.564	965.205	-0.690405	0.132019	-5.22959	1.7e-07	2.89e-06
AT3G16750	889.172	551.057	720.115	-0.690248	0.191208	-3.60993	0.00030628	0.00224554
AT2G38870	26278.2	16296.9	21287.6	-0.68926	0.179203	-3.84625	0.00011994	0.00100289
AT1G09160	583.854	362.113	472.983	-0.689097	0.139386	-4.94382	7.66e-07	1.13e-05
AT1G55265	2137.13	1326.76	1731.95	-0.687775	0.257343	-2.67259	0.00752674	0.0321288
AT1G01490	10165.1	6317.94	8241.5	-0.68609	0.122752	-5.58925	2.28e-08	4.61e-07
AT4G10690	339.507	211.176	275.341	-0.68543	0.24218	-2.83024	0.00465125	0.0216958
AT3G57770	595.652	370.449	483.05	-0.685048	0.183457	-3.7341	0.00018839	0.00148511
AT2G19260	483.041	300.716	391.879	-0.684148	0.162786	-4.20274	2.64e-05	0.0002642
AT2G20290	1868.75	1163.48	1516.11	-0.683685	0.139324	-4.90716	9.24e-07	1.34e-05
AT5G44574	3744.3	2332.07	3038.19	-0.683029	0.0991075	-6.8918	5.51e-12	2.15e-10
AT3G47590	525.907	327.636	426.772	-0.682791	0.200053	-3.41305	0.0006424	0.00417569
AT3G02880	29129	18148.9	23639	-0.682576	0.108469	-6.29283	3.12e-10	8.91e-09
AT5G15330	1344.61	837.907	1091.26	-0.6823	0.146993	-4.64172	3.46e-06	4.35e-05
AT1G16030	217.15	135.455	176.302	-0.681458	0.266136	-2.56057	0.0104502	0.041697
AT1G48745	517.51	322.775	420.142	-0.681172	0.199908	-3.40743	0.00065578	0.00424756
AT4G31000	2534.54	1582.03	2058.28	-0.679836	0.101848	-6.67497	2.47e-11	8.53e-10
AT5G07620	387.053	241.598	314.325	-0.679834	0.179812	-3.78081	0.00015632	0.00126501
AT3G45300	10582.2	6606.31	8594.26	-0.679705	0.125251	-5.42674	5.74e-08	1.07e-06
AT1G07570	2595.22	1621.88	2108.55	-0.678151	0.157313	-4.31084	1.63e-05	0.0001722
AT5G66600	1893.5	1183.33	1538.41	-0.678128	0.213206	-3.18062	0.00146958	0.0083896
AT2G03450	1106.32	691.808	899.066	-0.67728	0.170254	-3.97806	6.95e-05	0.00062401
AT2G02220	15649.3	9788.81	12719	-0.676868	0.111285	-6.08228	1.18e-09	3.07e-08
AT2G07830	638.637	399.623	519.13	-0.676172	0.165383	-4.08853	4.34e-05	0.00040983
AT2G28630	17208.5	10774.3	13991.4	-0.675536	0.159665	-4.23095	2.33e-05	0.00023632
AT3G05880	5628.47	3524.97	4576.72	-0.67518	0.118634	-5.69128	1.26e-08	2.67e-07
AT2G47490	5983.04	3747.48	4865.26	-0.67495	0.189309	-3.56534	0.00036339	0.00259429
AT2G01420	3700.13	2318.48	3009.31	-0.674448	0.17144	-3.93401	8.35e-05	0.00073041
AT5G17490	757.213	474.84	616.026	-0.673037	0.187073	-3.59773	0.00032101	0.00234244
AT5G21020	14483	9091.64	11787.3	-0.67175	0.189675	-3.54159	0.00039772	0.00279769
AT5G01215	10933.1	6871.35	8902.21	-0.670042	0.249962	-2.68058	0.00734944	0.0315258
AT2G26680	596.892	375.42	486.156	-0.669264	0.182317	-3.67087	0.00024173	0.00183581
AT2G34050	188.743	118.787	153.765	-0.668323	0.24332	-2.74669	0.00602003	0.0268182
AT4G15093	334.196	210.371	272.283	-0.668016	0.234736	-2.84582	0.0044297	0.0208607
AT5G11740	34759.9	21877.4	28318.6	-0.667989	0.14307	-4.66896	3.03e-06	3.87e-05
AT5G48470	217.25	136.801	177.026	-0.667638	0.245918	-2.71488	0.00663	0.0290467
AT1G32730	244.759	154.104	199.432	-0.667601	0.190341	-3.5074	0.00045251	0.00312621
AT1G70670	300.259	188.985	244.622	-0.667551	0.241574	-2.76334	0.00572139	0.0257616
AT5G46330	18264	11504.3	14884.1	-0.666815	0.107078	-6.22737	4.74e-10	1.32e-08
AT5G60210	346.443	218.197	282.32	-0.666774	0.212379	-3.13954	0.00169212	0.00945087
AT4G00360	41335.1	26047.4	33691.2	-0.666228	0.218793	-3.04501	0.00232669	0.0123007
AT1G47720	399.469	251.76	325.615	-0.666158	0.184603	-3.6086	0.00030786	0.00225383
AT5G45840	2727.11	1718.65	2222.88	-0.66607	0.102962	-6.4691	9.86e-11	3.01e-09
AT5G50210	12415.3	7828.58	10121.9	-0.665295	0.11014	-6.04043	1.54e-09	3.88e-08
AT1G48200	352.726	222.47	287.598	-0.665044	0.191718	-3.46887	0.00052266	0.00352611
AT2G02990	10966.9	6917.81	8942.35	-0.66478	0.246076	-2.70152	0.00690227	0.0300303
AT2G06005	353.535	223.137	288.336	-0.664258	0.164492	-4.03824	5.39e-05	0.00049585
AT3G05900	2830.35	1786.14	2308.24	-0.664123	0.130914	-5.07296	3.92e-07	6.17e-06
AT1G31175	702.271	443.23	572.75	-0.664013	0.133878	-4.95982	7.06e-07	1.05e-05
AT2G30540	1546.79	976.668	1261.73	-0.663283	0.23318	-2.84451	0.00444794	0.0209367
AT3G05165	8231.04	5198.03	6714.54	-0.663119	0.145682	-4.55182	5.32e-06	6.37e-05
AT2G03350	525.579	332.032	428.805	-0.662697	0.219284	-3.02209	0.00251036	0.01305
AT4G39920	512.271	323.623	417.947	-0.662526	0.14618	-4.53226	5.84e-06	6.91e-05
AT5G28300	1894.81	1197.1	1545.96	-0.662502	0.117764	-5.62566	1.85e-08	3.8e-07
AT3G55690	122.817	77.5775	100.197	-0.662482	0.253787	-2.61039	0.00904399	0.037208
AT1G49890	884	558.519	721.259	-0.662459	0.139678	-4.74275	2.11e-06	2.81e-05
AT2G10940	3448.94	2179.86	2814.4	-0.661929	0.24291	-2.725	0.00643015	0.0283263
AT2G01750	343.584	217.227	280.405	-0.661723	0.199843	-3.31122	0.00092889	0.00571209
AT5G14200	1100.89	696.428	898.66	-0.660734	0.152779	-4.32478	1.53e-05	0.00016269
AT3G14980	286.075	181.027	233.551	-0.66025	0.228483	-2.88971	0.003856	0.0185918
AT5G03040	18161.1	11492.1	14826.6	-0.660228	0.0971378	-6.79682	1.07e-11	3.95e-10
AT4G18440	6407.67	4057.71	5232.69	-0.659111	0.191207	-3.44711	0.00056661	0.00374848
AT4G12350	192.135	121.698	156.917	-0.658668	0.222693	-2.95775	0.00309896	0.015528
AT2G19810	2078.76	1317.21	1697.98	-0.658174	0.146918	-4.47987	7.47e-06	8.57e-05
AT4G30280	12685.7	8046.93	10366.3	-0.656687	0.198827	-3.3028	0.00095723	0.00585158
AT2G47000	10927.7	6932.79	8930.23	-0.656488	0.169416	-3.87501	0.00010662	0.00090165
AT5G18390	356.226	226.017	291.121	-0.656083	0.202969	-3.23242	0.00122745	0.00721622
AT5G04860	2924.31	1857.62	2390.96	-0.654588	0.187156	-3.49756	0.00046954	0.00323275
AT5G13960	206.423	131.159	168.791	-0.654257	0.204368	-3.20136	0.00136779	0.00787556
AT3G58840	391.766	248.936	320.351	-0.654245	0.189609	-3.45049	0.00055957	0.00371704
AT4G18030	4751.23	3020.21	3885.72	-0.653693	0.142827	-4.57681	4.72e-06	5.76e-05
AT1G49560	197.31	125.398	161.354	-0.653433	0.209942	-3.11245	0.00185544	0.0101849
AT1G30410	7955.01	5057.97	6506.49	-0.65334	0.126759	-5.15419	2.55e-07	4.17e-06
AT2G01190	15072.1	9584.86	12328.5	-0.653053	0.16233	-4.023	5.75e-05	0.00052515
AT1G66940	1762.78	1121.49	1442.14	-0.652389	0.146958	-4.43929	9.03e-06	0.00010127
AT3G23790	1873.74	1192.17	1532.95	-0.652366	0.216187	-3.0176	0.00254787	0.0132071
AT3G43600	469.955	299.163	384.559	-0.651968	0.230141	-2.83291	0.00461262	0.0215405
AT3G13520	4633.45	2949.98	3791.71	-0.651399	0.182992	-3.55971	0.00037126	0.00263829
AT5G47100	2030.48	1292.69	1661.58	-0.65139	0.10673	-6.10317	1.04e-09	2.72e-08
AT4G32400	2576.51	1640.7	2108.6	-0.651	0.106665	-6.10322	1.04e-09	2.72e-08
AT3G14230	11939.2	7604.21	9771.69	-0.650839	0.151474	-4.29671	1.73e-05	0.00018202
AT4G16120	629.453	400.923	515.188	-0.650813	0.163978	-3.96889	7.22e-05	0.0006442
AT5G57340	257.577	164.064	210.821	-0.65074	0.232421	-2.79983	0.00511288	0.0235071
AT4G23000	150.372	95.8323	123.102	-0.650593	0.250671	-2.5954	0.00944803	0.0385002
AT2G32660	1544.84	984.193	1264.52	-0.650429	0.128363	-5.06711	4.04e-07	6.34e-06
AT5G44170	428.414	272.982	350.698	-0.650091	0.166259	-3.91011	9.23e-05	0.00079449
AT1G69160	1079.09	687.665	883.378	-0.650076	0.174427	-3.72693	0.00019383	0.00152381
AT1G15800	1586.39	1010.94	1298.66	-0.649895	0.128364	-5.06291	4.13e-07	6.46e-06
AT5G11090	9277.45	5913.46	7595.45	-0.649745	0.0860516	-7.55064	4.33e-14	2.44e-12
AT5G01970	853.978	544.296	699.137	-0.649706	0.176483	-3.68141	0.00023194	0.00177222
AT5G45340	4487.16	2860.35	3673.75	-0.649581	0.142903	-4.54562	5.48e-06	6.54e-05
AT1G18850	970.126	618.76	794.443	-0.64894	0.179089	-3.62356	0.00029057	0.00214287
AT3G59700	7152	4561.06	5856.53	-0.648934	0.121964	-5.32068	1.03e-07	1.83e-06
AT4G00950	185.44	118.322	151.881	-0.64827	0.224793	-2.88385	0.00392849	0.0188804
AT5G35930	517.822	330.449	424.136	-0.64822	0.160223	-4.04573	5.22e-05	0.00048159
AT4G10620	253.19	161.599	207.394	-0.648153	0.186131	-3.48224	0.00049723	0.00338751
AT3G19080	225.726	144.103	184.915	-0.647363	0.198243	-3.2655	0.00109272	0.00655631
AT3G54880	1151.79	735.736	943.765	-0.646524	0.15561	-4.15477	3.26e-05	0.00031924
AT2G31070	2071.44	1327.47	1699.46	-0.642005	0.21104	-3.0421	0.00234934	0.0123922
AT2G39725	327.404	209.782	268.593	-0.641868	0.204931	-3.13212	0.00173547	0.00963948
AT4G03140	362.364	232.353	297.359	-0.641301	0.2304	-2.78342	0.00537887	0.0244934
AT1G66100	9812.27	6291.29	8051.78	-0.641196	0.161911	-3.96017	7.49e-05	0.00066407
AT1G25230	469.177	300.831	385.004	-0.641187	0.189809	-3.37806	0.00072998	0.00466364
AT1G19510	257.483	165.152	211.318	-0.640657	0.225987	-2.83492	0.00458365	0.0214301
AT1G63120	1954.82	1254.04	1604.43	-0.640557	0.160672	-3.98675	6.7e-05	0.00060377
AT2G40570	357.957	229.758	293.857	-0.640047	0.174236	-3.67345	0.0002393	0.00182081
AT3G08680	1005.86	645.86	825.861	-0.639296	0.172995	-3.69545	0.0002195	0.00168998
AT1G07150	661.835	424.874	543.355	-0.639148	0.160824	-3.97422	7.06e-05	0.00063247
AT3G05100	479.855	308.215	394.035	-0.638999	0.225025	-2.83968	0.00451584	0.0211672
AT5G15410	25209.6	16195.6	20702.6	-0.638379	0.151405	-4.21638	2.48e-05	0.00025023
AT1G53330	678.332	435.711	557.021	-0.638332	0.14487	-4.40623	1.05e-05	0.00011608
AT5G40490	683.013	438.819	560.916	-0.638315	0.145957	-4.37332	1.22e-05	0.00013293
AT5G04220	3884.79	2496.62	3190.7	-0.637918	0.106405	-5.99516	2.03e-09	4.99e-08
AT1G32170	1282.43	824.217	1053.32	-0.63779	0.173825	-3.66915	0.00024336	0.00184331
AT3G57910	304.807	195.977	250.392	-0.637124	0.241267	-2.64074	0.00827257	0.0346796
AT4G17190	236.781	152.323	194.552	-0.637099	0.214953	-2.96391	0.00303761	0.0152662
AT4G15430	342.793	220.428	281.61	-0.637041	0.20705	-3.07676	0.00209266	0.0112658
AT1G76340	812.205	522.394	667.3	-0.636906	0.154363	-4.12604	3.69e-05	0.00035628
AT3G08910	359.709	231.298	295.503	-0.636835	0.159348	-3.9965	6.43e-05	0.00058179
AT1G19610	1541.36	991.411	1266.38	-0.636634	0.154885	-4.11036	3.95e-05	0.0003772
AT3G12990	404.909	260.428	332.668	-0.636506	0.213836	-2.97661	0.00291456	0.0147584
AT4G01220	647.927	417.129	532.528	-0.635448	0.172577	-3.68212	0.00023131	0.00176869
AT5G19570	509.835	328.308	419.071	-0.635048	0.160711	-3.95149	7.77e-05	0.0006853
AT4G04960	3082.6	1985.07	2533.84	-0.634941	0.0989922	-6.41405	1.42e-10	4.22e-09
AT3G47960	16771.2	10803	13787.1	-0.634568	0.0833171	-7.61631	2.61e-14	1.51e-12
AT2G21660	41060.3	26448.4	33754.3	-0.634561	0.136751	-4.64027	3.48e-06	4.38e-05
AT2G48030	1438.47	926.647	1182.56	-0.634474	0.233097	-2.72193	0.00649014	0.0285325
AT5G51190	1066.17	686.791	876.479	-0.634306	0.205727	-3.08324	0.0020476	0.0110765
AT5G62480	390.954	251.993	321.474	-0.633384	0.22072	-2.86962	0.00410966	0.019622
AT5G21970	194.026	125.106	159.566	-0.633113	0.238562	-2.65387	0.00795737	0.0336457
AT3G26510	28439.8	18346.3	23393.1	-0.632417	0.151296	-4.18001	2.92e-05	0.00028932
AT2G33170	5063.58	3267.6	4165.59	-0.631918	0.0768367	-8.22417	1.97e-16	1.46e-14
AT1G32700	8618.13	5561.98	7090.06	-0.631758	0.115038	-5.49173	3.98e-08	7.71e-07
AT2G03050	279.129	180.24	229.685	-0.631596	0.248566	-2.54096	0.0110549	0.0435999
AT1G66140	364.976	235.728	300.352	-0.630579	0.223773	-2.81794	0.00483332	0.0224127
AT5G23340	4263.18	2754.23	3508.71	-0.63033	0.115599	-5.45273	4.96e-08	9.39e-07
AT2G07765	842.475	544.314	693.394	-0.630071	0.134395	-4.6882	2.76e-06	3.56e-05
AT1G74120	174.077	112.529	143.303	-0.629261	0.248234	-2.53496	0.0112462	0.0442214
AT3G01300	661.222	427.733	544.477	-0.628478	0.170463	-3.68689	0.00022701	0.00174091
AT2G40880	13562.5	8775.02	11168.8	-0.628139	0.119208	-5.26927	1.37e-07	2.37e-06
AT2G22125	17917.7	11596.2	14757	-0.627756	0.0961577	-6.5284	6.65e-11	2.12e-09
AT3G11540	4314.26	2792.59	3553.43	-0.627531	0.104827	-5.98637	2.15e-09	5.24e-08
AT1G22650	3720.09	2409.02	3064.55	-0.626848	0.130074	-4.81918	1.44e-06	2e-05
AT4G38380	274.489	177.881	226.185	-0.625921	0.235337	-2.65968	0.00782154	0.0331688
AT1G78670	7604.3	4927.96	6266.13	-0.625834	0.132849	-4.71088	2.47e-06	3.22e-05
AT1G06900	1709.63	1108.12	1408.87	-0.625602	0.137088	-4.56352	5.03e-06	6.08e-05
AT3G57410	23210.1	15043.8	19127	-0.625594	0.0893742	-6.99972	2.56e-12	1.04e-10
AT3G50650	2393.31	1551.59	1972.45	-0.625262	0.129754	-4.81882	1.44e-06	2e-05
AT1G08800	14085.4	9132.64	11609	-0.625098	0.183123	-3.41354	0.00064125	0.00416956
AT3G07050	1716.62	1113.55	1415.09	-0.624514	0.126986	-4.91799	8.74e-07	1.28e-05
AT4G20090	359.837	233.479	296.658	-0.624221	0.248278	-2.5142	0.0119302	0.0461917
AT3G21420	252.336	163.799	208.068	-0.624058	0.221298	-2.81999	0.00480253	0.022298
AT2G35930	52663.1	34185.7	43424.4	-0.623391	0.118281	-5.27044	1.36e-07	2.36e-06
AT2G26750	9099.72	5908.96	7504.34	-0.622903	0.0778784	-7.9984	1.26e-15	8.62e-14
AT2G40935	241.897	157.058	199.478	-0.622697	0.192272	-3.23863	0.00120106	0.00709838
AT1G32190	453.471	294.733	374.102	-0.621812	0.155545	-3.99764	6.4e-05	0.00057924
AT1G67910	245.427	159.588	202.508	-0.621184	0.216889	-2.86406	0.00418246	0.0199201
AT3G20820	2435.66	1583.65	2009.66	-0.621043	0.198651	-3.12629	0.00177026	0.00980563
AT2G06000	497.897	323.867	410.882	-0.620436	0.177093	-3.50345	0.00045928	0.00317076
AT1G30200	3233.24	2103.87	2668.56	-0.619976	0.120187	-5.15844	2.49e-07	4.09e-06
AT3G23600	9604.11	6250.63	7927.37	-0.619661	0.0924852	-6.70011	2.08e-11	7.27e-10
AT1G12450	570.989	371.646	471.317	-0.61966	0.214639	-2.88699	0.00388946	0.0187196
AT4G32790	649.78	422.995	536.388	-0.619352	0.191489	-3.2344	0.00121897	0.00718523
AT4G21910	2747.01	1788.32	2267.67	-0.619344	0.137458	-4.50569	6.62e-06	7.76e-05
AT4G32320	12174.4	7925.09	10049.8	-0.619334	0.115454	-5.36432	8.13e-08	1.48e-06
AT5G20200	2923.4	1903.63	2413.52	-0.618924	0.118454	-5.22502	1.74e-07	2.96e-06
AT4G15540	4029.34	2626.35	3327.85	-0.617511	0.233188	-2.64813	0.00809385	0.0340867
AT2G39910	503.723	328.436	416.079	-0.617234	0.166817	-3.70007	0.00021554	0.00166267
AT2G19620	440.705	287.369	364.037	-0.617026	0.176812	-3.48974	0.00048349	0.00331559
AT5G16730	3127.38	2039.32	2583.35	-0.61694	0.129167	-4.77628	1.79e-06	2.43e-05
AT1G21400	6841.52	4462.24	5651.88	-0.616555	0.100507	-6.13447	8.54e-10	2.28e-08
AT2G26100	576.348	376.025	476.187	-0.616354	0.155043	-3.97536	7.03e-05	0.00063008
AT2G39440	918.121	599.033	758.577	-0.615984	0.157153	-3.91964	8.87e-05	0.00077
AT4G19810	4028.45	2628.81	3328.63	-0.615778	0.125794	-4.89514	9.82e-07	1.41e-05
AT1G19990	244.884	159.809	202.346	-0.615723	0.238723	-2.57923	0.0099021	0.0399379
AT4G21840	4648.15	3033.51	3840.83	-0.615633	0.237451	-2.59267	0.00952346	0.0387346
AT1G75540	3246.12	2119.01	2682.56	-0.615383	0.119425	-5.15288	2.57e-07	4.2e-06
AT1G77410	254.498	166.209	210.353	-0.615234	0.219913	-2.79762	0.00514803	0.0236295
AT3G13226	534.178	348.674	441.426	-0.615173	0.159965	-3.84567	0.00012022	0.00100484
AT1G17500	11532.6	7530.18	9531.38	-0.614956	0.10032	-6.12994	8.79e-10	2.34e-08
AT5G47820	1481.52	967.93	1224.73	-0.614221	0.156874	-3.91539	9.03e-05	0.00078034
AT2G34770	3599.75	2351.95	2975.85	-0.61409	0.116668	-5.26357	1.41e-07	2.44e-06
AT1G63980	3581.1	2340.12	2960.61	-0.613802	0.0855662	-7.17342	7.31e-13	3.33e-11
AT1G21280	337.562	220.634	279.098	-0.613627	0.166256	-3.69085	0.00022351	0.00171622
AT1G56010	2746.3	1795.44	2270.87	-0.613193	0.177723	-3.45026	0.00056004	0.00371721
AT5G40240	3216.64	2104.61	2660.62	-0.612033	0.225206	-2.71765	0.00657468	0.028842
AT3G52470	8469.12	5542.93	7006.02	-0.61156	0.132663	-4.60989	4.03e-06	4.98e-05
AT3G09690	943.836	617.73	780.783	-0.611383	0.169236	-3.61261	0.00030314	0.00222573
AT4G31130	3434.47	2248.58	2841.53	-0.611167	0.108775	-5.61862	1.92e-08	3.95e-07
AT1G55820	3543.64	2320.26	2931.95	-0.611021	0.108882	-5.61175	2e-08	4.09e-07
AT2G28540	5430.85	3557.98	4494.41	-0.610108	0.11183	-5.4557	4.88e-08	9.25e-07
AT1G01540	2517.67	1649.52	2083.59	-0.610037	0.118422	-5.15136	2.59e-07	4.23e-06
AT5G26740	2072.86	1358.17	1715.52	-0.609966	0.121923	-5.00286	5.65e-07	8.6e-06
AT1G64530	1436.05	941.306	1188.68	-0.609545	0.155604	-3.91728	8.96e-05	0.00077612
AT3G20960	507.914	333.02	420.467	-0.608791	0.185163	-3.28786	0.00100952	0.00613579
AT5G65900	544.589	357.799	451.194	-0.606157	0.186429	-3.25141	0.00114835	0.00683857
AT4G27100	741.705	487.341	614.523	-0.605983	0.143552	-4.22136	2.43e-05	0.00024537
AT3G13320	4477.03	2942.87	3709.95	-0.605347	0.132506	-4.56843	4.91e-06	5.96e-05
AT1G11280	543.137	357.148	450.142	-0.604726	0.18631	-3.2458	0.00117122	0.00695065
AT3G26700	479.774	315.952	397.863	-0.602855	0.224834	-2.68133	0.00733298	0.0314686
AT2G20840	676.938	445.735	561.337	-0.602659	0.13015	-4.63049	3.65e-06	4.58e-05
AT1G52825	347.457	228.848	288.153	-0.602301	0.183625	-3.28006	0.00103786	0.00627961
AT3G20660	487.159	321.008	404.083	-0.60199	0.180655	-3.33226	0.00086145	0.00536717
AT5G18500	5067.59	3338.88	4203.24	-0.601946	0.139041	-4.32926	1.5e-05	0.00015959
AT2G26640	429.139	282.812	355.975	-0.60168	0.23963	-2.51087	0.0120434	0.0465763
AT2G41980	1464.82	965.405	1215.11	-0.601538	0.155986	-3.85637	0.00011509	0.00096672
AT5G16590	433.871	285.937	359.904	-0.601496	0.208631	-2.88307	0.00393825	0.0189183
AT3G16857	5502.5	3629.51	4566	-0.600365	0.103213	-5.81673	6e-09	1.35e-07
AT2G22270	333.855	220.283	277.069	-0.600036	0.203664	-2.94621	0.00321697	0.0159682
AT2G07785	156.867	103.494	130.181	-0.599899	0.240495	-2.49444	0.0126157	0.0483802
AT3G17820	613.893	405.196	509.545	-0.599623	0.164089	-3.65426	0.00025792	0.00194048
AT5G52250	778.409	513.894	646.151	-0.599043	0.181481	-3.30085	0.00096393	0.00588714
AT4G20260	24172.4	15970.1	20071.2	-0.597981	0.113905	-5.24982	1.52e-07	2.61e-06
AT1G30890	1010.74	668.004	839.372	-0.597665	0.122842	-4.86533	1.14e-06	1.62e-05
AT3G11170	38079.8	25197.1	31638.5	-0.595766	0.100604	-5.92189	3.18e-09	7.53e-08
AT5G18750	1486.87	983.859	1235.36	-0.595642	0.149439	-3.98584	6.72e-05	0.00060581
AT1G30440	779.173	515.846	647.509	-0.595265	0.141315	-4.21234	2.53e-05	0.0002541
AT1G14380	1367.74	905.524	1136.63	-0.595028	0.1534	-3.87893	0.00010492	0.00088984
AT5G48250	3601.26	2384.2	2992.73	-0.594937	0.170797	-3.48331	0.00049526	0.00337752
AT1G03687	243.347	161.11	202.228	-0.594808	0.219728	-2.70702	0.00678901	0.0296207
AT5G06690	3606.65	2388.1	2997.37	-0.594785	0.128809	-4.61758	3.88e-06	4.82e-05
AT5G51840	678.351	449.113	563.732	-0.594688	0.134202	-4.43128	9.37e-06	0.00010446
AT3G46640	3737.98	2475.51	3106.74	-0.594502	0.106828	-5.56502	2.62e-08	5.27e-07
AT4G35770	62089.9	41134.9	51612.4	-0.593993	0.135873	-4.37167	1.23e-05	0.00013379
AT1G14210	961.598	637.101	799.35	-0.593919	0.130755	-4.54224	5.57e-06	6.63e-05
AT2G23890	1578.81	1046.05	1312.43	-0.593875	0.136652	-4.3459	1.39e-05	0.00014867
AT5G39840	289.17	191.664	240.417	-0.59338	0.186119	-3.18818	0.00143172	0.00820143
AT2G22450	1608.98	1066.59	1337.79	-0.593141	0.115009	-5.15736	2.5e-07	4.11e-06
AT1G79660	1594.2	1057	1325.6	-0.592808	0.139205	-4.25852	2.06e-05	0.00021209
AT2G37250	2238.53	1484.61	1861.57	-0.59249	0.119048	-4.97691	6.46e-07	9.7e-06
AT5G26820	2696.61	1788.6	2242.61	-0.59236	0.17168	-3.45037	0.00055983	0.00371704
AT2G22795	3876.33	2572.2	3224.27	-0.591692	0.101453	-5.83221	5.47e-09	1.24e-07
AT1G27960	993.877	659.815	826.846	-0.591106	0.132706	-4.45425	8.42e-06	9.53e-05
AT1G33060	588.221	390.414	489.317	-0.591039	0.164417	-3.59476	0.00032469	0.00236651
AT4G37380	438.396	291.066	364.731	-0.590901	0.167755	-3.52241	0.00042765	0.00297903
AT1G73110	2454.33	1630.12	2042.22	-0.590348	0.129533	-4.55753	5.18e-06	6.23e-05
AT1G62790	6765.82	4496.43	5631.12	-0.589502	0.125431	-4.69981	2.6e-06	3.38e-05
AT1G48270	243.856	162.059	202.957	-0.589145	0.225285	-2.6151	0.00892002	0.0368486
AT1G02860	834.556	554.981	694.769	-0.588646	0.13511	-4.3568	1.32e-05	0.00014223
AT3G11290	730.425	485.787	608.106	-0.588582	0.193826	-3.03665	0.00239225	0.0125626
AT1G64270	293.27	195.011	244.141	-0.588421	0.21578	-2.72695	0.00639235	0.0282268
AT2G15960	20484.1	13627.9	17056	-0.587943	0.105168	-5.59054	2.26e-08	4.58e-07
AT1G64360	1650.69	1098.55	1374.62	-0.587418	0.212632	-2.76261	0.00573419	0.0258077
AT5G04820	206.319	137.317	171.818	-0.587304	0.195272	-3.00762	0.00263299	0.0135684
AT5G15280	650.003	432.6	541.302	-0.587194	0.130317	-4.5059	6.61e-06	7.75e-05
AT5G12980	493.367	328.523	410.945	-0.586874	0.195648	-2.99964	0.00270297	0.0138649
AT4G01840	494.967	329.658	412.313	-0.586298	0.168861	-3.47207	0.00051647	0.00349017
AT4G18210	2427.06	1618.82	2022.94	-0.584313	0.159079	-3.6731	0.00023963	0.00182138
AT1G10522	274.105	183.045	228.575	-0.582546	0.203981	-2.85588	0.00429172	0.0203346
AT4G20340	445.636	297.738	371.687	-0.582152	0.163693	-3.55637	0.00037601	0.00267018
AT3G56170	2532.37	1691.55	2111.96	-0.582104	0.125924	-4.62265	3.79e-06	4.73e-05
AT1G71240	3699.89	2472.17	3086.03	-0.581658	0.10409	-5.58802	2.3e-08	4.64e-07
AT4G08685	256.305	171.273	213.789	-0.581351	0.230894	-2.51783	0.0118081	0.0458422
AT1G65850	285.513	190.807	238.16	-0.580865	0.197602	-2.93957	0.00328671	0.0162662
AT2G26110	485.424	324.643	405.034	-0.580847	0.226193	-2.56792	0.010231	0.0409658
AT4G16470	187.72	125.524	156.622	-0.580593	0.214195	-2.71058	0.00671654	0.0293747
AT1G62810	5827.33	3896.76	4862.05	-0.580586	0.13576	-4.27658	1.9e-05	0.00019783
AT1G65030	660.843	442.088	551.466	-0.580179	0.161778	-3.58627	0.00033544	0.00242924
AT2G28740	231.234	154.716	192.975	-0.579876	0.218196	-2.65759	0.00787016	0.0333268
AT1G70630	816.549	546.208	681.378	-0.579844	0.177002	-3.27592	0.00105318	0.00636047
AT5G52882	6699.01	4482.61	5590.81	-0.579662	0.129889	-4.46275	8.09e-06	9.19e-05
AT4G40060	2177.1	1457.26	1817.18	-0.579152	0.113064	-5.12233	3.02e-07	4.86e-06
AT4G12290	17466	11694.9	14580.4	-0.578673	0.150801	-3.83732	0.00012438	0.00103489
AT5G28290	686.012	459.357	572.684	-0.578522	0.168577	-3.43181	0.00059958	0.00393225
AT2G23520	846.995	567.114	707.054	-0.57849	0.141478	-4.08889	4.33e-05	0.00040958
AT2G34070	4366.95	2925.04	3646	-0.578166	0.121869	-4.74415	2.09e-06	2.79e-05
AT1G69030	1874.03	1255.63	1564.83	-0.577734	0.127266	-4.53956	5.64e-06	6.71e-05
AT4G27480	533.695	357.585	445.64	-0.577661	0.132156	-4.37106	1.24e-05	0.00013403
AT1G29470	14092.3	9446.57	11769.4	-0.577061	0.111228	-5.18812	2.12e-07	3.55e-06
AT5G10745	450.309	301.995	376.152	-0.576819	0.18343	-3.14463	0.00166298	0.00931918
AT1G78780	254.962	170.955	212.958	-0.576707	0.187469	-3.07628	0.00209602	0.0112808
AT3G05890	305.206	204.78	254.993	-0.576274	0.223372	-2.57988	0.00988349	0.0398727
AT2G02230	1170.44	785.161	977.8	-0.576096	0.166673	-3.45644	0.00054735	0.00365107
AT2G29950	411.683	276.256	343.969	-0.575679	0.174205	-3.30461	0.00095109	0.00582644
AT1G31480	1536.58	1031.49	1284.04	-0.575152	0.157488	-3.65203	0.00026017	0.00195304

## Sheet: table5C
Gene_ID	Mock_r10	Pto_r10	baseMean	log2FoldChange	lfcSE	stat	pvalue	padj
AT2G37362	0	89.2735	44.6368	8.98956	1.24	7.24966	4.18e-13	1.54e-11
AT1G68150	20.9674	529.999	275.483	4.65848	0.333921	13.9509	3.11e-44	3.38e-41
AT2G43610	1.56896	29.576	15.5725	4.22925	1.44032	2.93633	0.00332122	0.0150276
AT5G40590	131.614	2231.48	1181.55	4.08354	0.901538	4.52952	5.91e-06	6.17e-05
AT1G07175	38.8782	634.925	336.902	4.03037	0.270694	14.889	3.88e-50	6.14e-47
AT2G36695	2528.02	39902.6	21215.3	3.98041	0.31336	12.7023	5.74e-37	2.77e-34
AT2G42060	149.518	2351.47	1250.5	3.975	0.219852	18.0804	4.55e-73	2.64e-69
AT2G36210	59.6722	897.795	478.734	3.91219	0.312294	12.5273	5.3e-36	2.32e-33
AT1G07160	1010.3	14523.7	7766.98	3.84553	0.197214	19.4993	1.11e-84	1.93e-80
AT4G33020	12.0873	162.452	87.2697	3.74793	0.398062	9.41544	4.71e-21	4.63e-19
AT5G05330	2.82414	35.6221	19.2231	3.65046	1.14524	3.18751	0.00143503	0.00745786
AT1G20690	2.85206	34.0966	18.4744	3.5767	0.880887	4.06034	4.9e-05	0.00040563
AT4G37780	20.3221	242.134	131.228	3.57347	0.410762	8.69961	3.33e-18	2.25e-16
AT1G30110	472.559	5603.15	3037.85	3.56774	0.335839	10.6234	2.32e-26	3.54e-24
AT5G59310	14.9705	177.105	96.0378	3.5643	0.782148	4.55707	5.19e-06	5.47e-05
AT5G66690	18.0989	197.07	107.584	3.44312	0.312071	11.0331	2.65e-28	4.89e-26
AT5G21030	3.20144	33.8101	18.5058	3.40274	1.20256	2.82959	0.00466083	0.0197812
AT2G37720	4.48202	47.2914	25.8867	3.40124	1.24225	2.73796	0.00618223	0.0249181
AT1G16160	31.7856	312.246	172.016	3.29557	0.290287	11.3528	7.18e-30	1.45e-27
AT2G44370	3519.08	34141.5	18830.3	3.27826	0.32177	10.1882	2.24e-24	3.04e-22
AT2G19210	30.8226	285.346	158.084	3.21026	0.382607	8.3905	4.84e-17	2.83e-15
AT1G23560	80.5324	740.085	410.308	3.20037	0.184167	17.3775	1.22e-67	5.31e-64
AT1G05700	120.793	1059.91	590.354	3.13304	0.264341	11.8523	2.09e-32	5.69e-30
AT2G21020	5.76575	50.1699	27.9678	3.12383	0.879564	3.55156	0.00038296	0.00241469
AT1G16150	848.95	7364.78	4106.87	3.11692	0.237416	13.1285	2.26e-39	1.46e-36
AT1G64405	5.74796	47.3619	26.5549	3.04444	0.590375	5.15679	2.51e-07	3.52e-06
AT5G17125	13.3304	109.353	61.3417	3.03495	0.482927	6.28449	3.29e-10	7.94e-09
AT3G55150	3635.13	29383.6	16509.4	3.01493	0.258028	11.6845	1.53e-31	3.75e-29
AT4G03460	3276.21	26142.8	14709.5	2.99632	0.188808	15.8697	1.03e-56	2.55e-53
AT4G03480	12.039	95.1001	53.5696	2.98019	0.531265	5.60961	2.03e-08	3.55e-07
AT3G51360	71.1872	545.487	308.337	2.93859	0.335019	8.77142	1.76e-18	1.22e-16
AT4G15417	717.115	5483.94	3100.53	2.93494	0.181672	16.1551	1.04e-58	3.03e-55
AT4G22680	13.3494	101.544	57.4466	2.92652	0.43104	6.78944	1.13e-11	3.49e-10
AT1G51900	18.1395	137.457	77.7982	2.92166	0.327365	8.92479	4.47e-19	3.35e-17
AT2G41660	116.324	877.962	497.143	2.91656	0.238382	12.2348	2.03e-34	7.65e-32
AT1G30700	6079.19	45281.1	25680.1	2.89696	0.23976	12.0828	1.3e-33	4.13e-31
AT1G34330	3.80425	27.7141	15.7592	2.86348	0.811446	3.52886	0.00041736	0.00259584
AT1G68765	21.308	154.405	87.8567	2.85748	0.530015	5.39132	6.99e-08	1.1e-06
AT1G13590	23.2148	166.294	94.7542	2.84034	0.420066	6.76167	1.36e-11	4.15e-10
AT4G26200	1013.25	7199.21	4106.23	2.82887	0.220388	12.8359	1.03e-37	5.44e-35
AT4G12270	5.71557	39.5656	22.6406	2.79136	0.647466	4.31121	1.62e-05	0.00015029
AT4G25850	328.267	2267.6	1297.93	2.78833	0.232011	12.0181	2.86e-33	8.41e-31
AT4G28420	19.0694	130.41	74.7399	2.77307	0.708438	3.91435	9.06e-05	0.00069086
AT1G33612	38.4597	259.015	148.737	2.75145	0.347264	7.92322	2.31e-15	1.12e-13
AT5G09730	99.9065	658.836	379.371	2.72175	0.370703	7.34213	2.1e-13	8.01e-12
AT2G39380	2169.86	14180.9	8175.39	2.70827	0.231502	11.6987	1.29e-31	3.26e-29
AT5G02400	138.972	904.707	521.84	2.7031	0.244087	11.0743	1.67e-28	3.19e-26
AT2G34000	5.43096	35.0635	20.2472	2.69074	0.968637	2.77786	0.00547178	0.0225459
AT3G45330	26.413	168.533	97.473	2.67414	0.408262	6.55005	5.75e-11	1.57e-09
AT1G51930	5.38083	34.2318	19.8063	2.66699	0.678009	3.93356	8.37e-05	0.00064579
AT5G48570	449.837	2805.4	1627.62	2.64078	0.272721	9.6831	3.56e-22	3.89e-20
AT4G01700	12234	75982	44108	2.63476	0.192406	13.6937	1.11e-42	1.09e-39
AT4G24080	5.44939	33.4486	19.449	2.62054	0.880011	2.97785	0.0029028	0.013471
AT2G02680	4.1212	24.6452	14.3832	2.57777	0.983558	2.62086	0.00877078	0.0329307
AT1G30780	52.4057	313.087	182.746	2.57757	0.286699	8.9905	2.46e-19	1.91e-17
AT1G23180	4120.41	24231	14175.7	2.55601	0.213151	11.9916	3.93e-33	1.12e-30
AT5G43290	88.6953	507.314	298.005	2.51635	0.525902	4.78483	1.71e-06	2.01e-05
AT5G11140	140.478	800.861	470.67	2.51162	0.21657	11.5972	4.26e-31	1e-28
AT3G25130	77.4675	428.602	253.035	2.4687	0.27071	9.11934	7.56e-20	6.32e-18
AT5G61890	2179.2	12052.6	7115.91	2.46747	0.168063	14.6818	8.43e-49	1.22e-45
AT5G65130	32.5656	179.618	106.092	2.464	0.418784	5.8837	4.01e-09	7.96e-08
AT5G55090	592.318	3237.57	1914.95	2.45041	0.340865	7.18879	6.54e-13	2.34e-11
AT5G48430	19924.6	108560	64242.4	2.44587	0.291903	8.37907	5.33e-17	3.09e-15
AT1G33660	309.979	1685.77	997.873	2.44334	0.224632	10.8771	1.48e-27	2.53e-25
AT4G15400	152.213	827.667	489.94	2.44308	0.365098	6.69158	2.21e-11	6.47e-10
AT2G44390	2052.55	11138.3	6595.44	2.44005	0.239567	10.1852	2.31e-24	3.11e-22
AT2G24570	3012.01	16178.7	9595.35	2.42529	0.132228	18.3418	3.84e-75	3.34e-71
AT1G34967	4.48643	24.0225	14.2545	2.42379	0.981189	2.47026	0.0135014	0.046321
AT2G28710	134.054	714.259	424.157	2.4137	0.278987	8.65166	5.08e-18	3.35e-16
AT1G66930	43.3419	229.101	136.222	2.40285	0.398345	6.03209	1.62e-09	3.45e-08
AT4G23550	8047.04	42460.8	25253.9	2.3996	0.265699	9.03125	1.7e-19	1.34e-17
AT5G05190	5028.85	26479.7	15754.3	2.3966	0.189087	12.6746	8.18e-37	3.74e-34
AT2G41450	41.0222	215.553	128.287	2.39394	0.464263	5.15642	2.52e-07	3.53e-06
AT1G18290	186.997	951.715	569.356	2.3474	0.337698	6.95118	3.62e-12	1.2e-10
AT2G33780	445.462	2258.13	1351.8	2.34154	0.257499	9.09339	9.6e-20	7.87e-18
AT2G46495	19.9721	101.324	60.6482	2.34093	0.462888	5.05722	4.25e-07	5.73e-06
AT4G25350	2279.38	11434.2	6856.78	2.32667	0.212953	10.9257	8.68e-28	1.52e-25
AT2G28930	1569.87	7827.91	4698.89	2.318	0.214788	10.792	3.75e-27	5.99e-25
AT4G36430	13.9478	69.6705	41.8092	2.31789	0.515472	4.49664	6.9e-06	7.11e-05
AT2G47550	2018.36	10040.6	6029.48	2.31461	0.171655	13.4841	1.94e-41	1.69e-38
AT3G61450	38.2298	183.148	110.689	2.26091	0.33179	6.81427	9.47e-12	2.98e-10
AT2G17740	16660.3	79775.6	48218	2.25953	0.263028	8.59045	8.66e-18	5.64e-16
AT5G43580	10.5342	50.1139	30.324	2.24983	0.906925	2.48073	0.0131115	0.045287
AT3G08990	1251.02	5949.41	3600.21	2.24968	0.155556	14.4622	2.1e-47	2.81e-44
AT5G53110	1545.09	7338.51	4441.8	2.2478	0.177291	12.6786	7.77e-37	3.65e-34
AT3G47380	3652.62	17301.3	10477	2.24388	0.171122	13.1128	2.78e-39	1.73e-36
AT2G39410	21.6833	102.184	61.9334	2.23631	0.490028	4.56364	5.03e-06	5.33e-05
AT3G21352	1405.52	6572.45	3988.99	2.22536	0.147701	15.0667	2.68e-51	5.18e-48
AT3G15340	50.4033	229.951	140.177	2.19054	0.355525	6.16141	7.21e-10	1.63e-08
AT2G38870	15383.9	70188.9	42786.4	2.18981	0.169601	12.9115	3.88e-38	2.17e-35
AT3G47050	30.1887	134.663	82.426	2.15643	0.395288	5.45533	4.89e-08	7.9e-07
AT2G39200	44560.7	198040	121300	2.15195	0.17787	12.0984	1.08e-33	3.74e-31
AT5G51160	94.7672	420.611	257.689	2.15021	0.35641	6.03297	1.61e-09	3.44e-08
AT4G20000	1058.94	4695.22	2877.08	2.14859	0.262378	8.18891	2.64e-16	1.42e-14
AT5G52830	1081.96	4782.65	2932.3	2.14421	0.239294	8.96056	3.23e-19	2.48e-17
AT1G31885	43.5503	191.975	117.763	2.13916	0.279528	7.65277	1.97e-14	8.42e-13
AT3G27490	228.569	1001.05	614.809	2.13114	0.15679	13.5924	4.45e-42	4.07e-39
AT1G51850	36330.1	159001	97665.8	2.1298	0.202201	10.5331	6.08e-26	9.11e-24
AT5G51440	161.984	706.397	434.191	2.12511	0.299672	7.09145	1.33e-12	4.61e-11
AT2G13660	19.337	83.9937	51.6653	2.11883	0.712392	2.97425	0.00293706	0.0135792
AT2G29100	912.285	3953.34	2432.81	2.11558	0.258617	8.18036	2.83e-16	1.51e-14
AT5G41890	111.873	483.613	297.743	2.11225	0.317967	6.64299	3.07e-11	8.8e-10
AT3G46280	32620.6	140185	86403	2.10348	0.213345	9.8595	6.24e-23	7.32e-21
AT2G36090	300.052	1284.19	792.122	2.09766	0.287316	7.30087	2.86e-13	1.07e-11
AT2G43620	52042.7	219542	135792	2.07673	0.182002	11.4104	3.71e-30	7.96e-28
AT5G25970	7.6377	32.2322	19.935	2.07546	0.8122	2.55536	0.0106079	0.0382906
AT5G44910	1886.41	7818.79	4852.6	2.05131	0.254687	8.05423	8e-16	4.1e-14
AT5G67450	2077.04	8575.61	5326.32	2.04572	0.20355	10.0502	9.17e-24	1.19e-21
AT5G64510	1007.9	4137.72	2572.81	2.03751	0.19273	10.5719	4.02e-26	6.08e-24
AT2G35670	8.53844	34.8757	21.7071	2.02757	0.751724	2.69722	0.00699204	0.0274317
AT5G39580	19088.3	77822.9	48455.6	2.0275	0.220002	9.21581	3.09e-20	2.78e-18
AT5G59320	122.225	497.949	310.087	2.02619	0.470879	4.30299	1.69e-05	0.00015516
AT4G29520	1343.88	5454.2	3399.04	2.02099	0.171828	11.7617	6.15e-32	1.57e-29
AT5G03700	2473.05	10003.8	6238.43	2.01619	0.216867	9.29688	1.45e-20	1.37e-18
AT1G63580	33.9244	136.384	85.1544	2.00622	0.433461	4.62838	3.69e-06	4.04e-05
AT5G12030	35.3275	140.09	87.7089	1.98842	0.312654	6.35981	2.02e-10	5.05e-09
AT3G13784	13.3977	52.6185	33.0081	1.97494	0.502877	3.92729	8.59e-05	0.00065965
AT4G34380	246.603	966.834	606.718	1.971	0.216347	9.11039	8.21e-20	6.82e-18
AT2G31345	40.6379	156.589	98.6134	1.94511	0.309525	6.28418	3.3e-10	7.95e-09
AT2G35910	1140.04	4386.13	2763.09	1.94377	0.191366	10.1573	3.07e-24	4.08e-22
AT1G22810	659.332	2528.71	1594.02	1.93933	0.250108	7.75397	8.91e-15	4.02e-13
AT1G65385	188.794	723.243	456.018	1.93738	0.39367	4.92134	8.6e-07	1.07e-05
AT1G29500	20.1099	76.7969	48.4534	1.93501	0.526507	3.67518	0.00023768	0.00158735
AT1G49430	2807.4	10731.4	6769.39	1.93456	0.229463	8.43082	3.43e-17	2.07e-15
AT5G45080	8.93098	34.0839	21.5074	1.93176	0.734851	2.62878	0.00856911	0.0322715
AT4G01250	8450.24	32120.3	20285.3	1.92642	0.302993	6.35797	2.04e-10	5.1e-09
AT5G61880	274.424	1041.17	657.796	1.92357	0.168627	11.4072	3.85e-30	8.16e-28
AT5G39000	539.226	2014.98	1277.1	1.90166	0.142394	13.355	1.11e-40	8.38e-38
AT4G32650	2024.08	7552.52	4788.3	1.89973	0.189932	10.0021	1.49e-23	1.88e-21
AT4G12090	178.963	664.928	421.946	1.89319	0.294965	6.41835	1.38e-10	3.54e-09
AT1G31355	95.1542	352.554	223.854	1.88963	0.225915	8.36434	6.05e-17	3.47e-15
AT5G04860	1753.85	6483.44	4118.65	1.88628	0.161771	11.6602	2.04e-31	4.92e-29
AT2G38490	306.126	1128.15	717.138	1.88164	0.147996	12.7142	4.93e-37	2.45e-34
AT5G42020	24900.1	91722.6	58311.4	1.88113	0.176195	10.6764	1.31e-26	2.04e-24
AT2G40180	777.029	2856.42	1816.72	1.87824	0.213881	8.78168	1.61e-18	1.12e-16
AT5G62630	1815.95	6581.39	4198.67	1.85766	0.17667	10.5149	7.38e-26	1.1e-23
AT2G02810	2746.36	9933.89	6340.12	1.8548	0.128518	14.4322	3.25e-47	4.03e-44
AT4G25835	328.553	1187.32	757.935	1.85375	0.216032	8.58092	9.41e-18	6.11e-16
AT1G27330	4010.72	14405.5	9208.09	1.84466	0.168622	10.9396	7.45e-28	1.35e-25
AT4G36110	77.6886	278.725	178.207	1.84296	0.22167	8.31394	9.26e-17	5.21e-15
AT1G30720	21574.4	77223.9	49399.1	1.83973	0.177003	10.3938	2.65e-25	3.87e-23
AT1G64170	12605	45085	28845	1.83865	0.22761	8.07808	6.58e-16	3.39e-14
AT4G31550	13440.7	47716.5	30578.6	1.82788	0.204913	8.92027	4.65e-19	3.47e-17
AT3G24005	35.7467	126.857	81.3019	1.82748	0.412654	4.42861	9.48e-06	9.39e-05
AT5G45090	189.574	670.647	430.111	1.82241	0.367842	4.95433	7.26e-07	9.26e-06
AT4G38620	1056.78	3737.21	2396.99	1.82233	0.149273	12.2081	2.81e-34	1.03e-31
AT1G65486	2131.19	7510.38	4820.78	1.81723	0.186954	9.72021	2.47e-22	2.74e-20
AT5G64100	86.4278	304.003	195.216	1.81393	0.387379	4.68258	2.83e-06	3.18e-05
AT5G40840	42.619	149.557	96.088	1.81145	0.44076	4.10983	3.96e-05	0.0003343
AT4G31398	22.8509	80.2649	51.5579	1.8112	0.408085	4.4383	9.07e-06	9.05e-05
AT3G12977	14.0126	48.9892	31.5009	1.80572	0.571847	3.15771	0.00159016	0.00812324
AT3G51350	12694.2	44278.1	28486.2	1.80242	0.144576	12.4669	1.13e-35	4.58e-33
AT5G41900	3035.61	10581.9	6808.74	1.80156	0.258254	6.97593	3.04e-12	1.02e-10
AT5G61790	21755.1	75796.6	48775.8	1.80078	0.149039	12.0826	1.31e-33	4.13e-31
AT1G70140	4508.56	15579.8	10044.2	1.78895	0.147532	12.1258	7.71e-34	2.73e-31
AT3G54420	6453.23	22288.1	14370.7	1.78818	0.181079	9.87512	5.34e-23	6.35e-21
AT4G24190	18678.6	64468.8	41573.7	1.78721	0.135938	13.1473	1.76e-39	1.18e-36
AT1G04980	1369.73	4709.46	3039.59	1.78164	0.164118	10.8558	1.87e-27	3.13e-25
AT2G44383	39.4068	134.917	87.1618	1.77503	0.327709	5.41648	6.08e-08	9.68e-07
AT1G10417	307.674	1047.99	677.831	1.76802	0.19214	9.20176	3.52e-20	3.11e-18
AT5G66870	14.9248	50.7832	32.854	1.76463	0.590894	2.98638	0.00282302	0.0131675
AT4G14440	1913.07	6491.78	4202.43	1.76275	0.206494	8.53655	1.38e-17	8.81e-16
AT3G52450	15005.7	50872.2	32938.9	1.76136	0.196794	8.95027	3.55e-19	2.7e-17
AT3G61300	18.4876	62.5158	40.5017	1.75779	0.414236	4.24345	2.2e-05	0.00019775
AT2G29500	78.1326	262.521	170.327	1.74875	0.32565	5.37001	7.87e-08	1.22e-06
AT1G80450	2836.43	9526.06	6181.25	1.74778	0.144976	12.0556	1.81e-33	5.52e-31
AT4G24310	151.222	507.941	329.582	1.74759	0.233829	7.4738	7.79e-14	3.16e-12
AT5G45000	986.486	3310.76	2148.63	1.74677	0.161096	10.843	2.15e-27	3.53e-25
AT3G02240	73.3807	246.371	159.876	1.74663	0.485642	3.59655	0.00032247	0.00207608
AT3G45060	46637.2	156502	101569	1.74663	0.227513	7.67703	1.63e-14	7.08e-13
AT1G17860	4428.37	14849.9	9639.12	1.7456	0.204477	8.53694	1.38e-17	8.81e-16
AT3G57100	22.2607	74.2383	48.2495	1.73846	0.419041	4.14867	3.34e-05	0.00028807
AT3G51980	1077.88	3593.44	2335.66	1.73712	0.15237	11.4007	4.15e-30	8.69e-28
AT4G14455	1470.27	4895.3	3182.78	1.73539	0.100678	17.237	1.4e-66	4.87e-63
AT5G22500	2160.59	7176.25	4668.42	1.73181	0.209157	8.27994	1.23e-16	6.84e-15
AT3G22930	58.7424	194.996	126.869	1.7299	0.329514	5.24985	1.52e-07	2.24e-06
AT4G24240	2741.89	9086.16	5914.03	1.7285	0.229847	7.52023	5.47e-14	2.26e-12
AT2G36580	3393.74	11190.3	7292.03	1.72133	0.111269	15.47	5.53e-54	1.2e-50
AT5G24110	3713.83	12205.5	7959.66	1.71657	0.253181	6.78	1.2e-11	3.69e-10
AT5G03160	2788.33	9137.88	5963.1	1.71247	0.146546	11.6856	1.51e-31	3.75e-29
AT1G01900	149.611	488.929	319.27	1.70876	0.22597	7.56189	3.97e-14	1.65e-12
AT4G30640	113.461	370.149	241.805	1.70598	0.275389	6.1948	5.84e-10	1.34e-08
AT5G44390	3889.23	12684	8286.62	1.70543	0.190332	8.9603	3.24e-19	2.48e-17
AT5G22940	25.1128	81.7079	53.4103	1.70275	0.410608	4.14691	3.37e-05	0.00028982
AT2G46940	282.562	915.337	598.949	1.69549	0.176389	9.61222	7.1e-22	7.62e-20
AT2G39530	6955.44	22446.8	14701.1	1.69029	0.291384	5.80088	6.6e-09	1.26e-07
AT5G24220	8.61272	27.725	18.1689	1.689	0.632045	2.67228	0.00753367	0.0291163
AT1G61255	141.339	454.796	298.067	1.68596	0.194026	8.68935	3.65e-18	2.45e-16
AT2G19230	61236.3	197027	129132	1.68594	0.197865	8.52066	1.59e-17	9.96e-16
AT1G14360	3763.37	12105.5	7934.43	1.68556	0.140394	12.006	3.31e-33	9.58e-31
AT2G03810	1507.52	4845.79	3176.66	1.68459	0.179729	9.37294	7.05e-21	6.89e-19
AT2G37430	2305.1	7407.63	4856.37	1.68413	0.255313	6.59632	4.21e-11	1.19e-09
AT2G03110	14.6186	46.9691	30.7939	1.68408	0.505008	3.33475	0.00085376	0.0048016
AT2G39518	26268.8	84211.2	55240	1.68066	0.189067	8.88921	6.15e-19	4.5e-17
AT4G12400	349.558	1112.87	731.216	1.67093	0.23667	7.06015	1.66e-12	5.71e-11
AT2G37710	19794.6	62968.2	41381.4	1.66952	0.124282	13.4333	3.86e-41	3.15e-38
AT3G13500	21.6636	68.919	45.2913	1.66921	0.505669	3.301	0.0009634	0.00531844
AT3G62600	5942.91	18848.1	12395.5	1.66516	0.13301	12.5191	5.87e-36	2.49e-33
AT5G07340	1386.31	4385.75	2886.03	1.66157	0.170468	9.74709	1.9e-22	2.13e-20
AT5G52020	140.706	443.778	292.242	1.65739	0.181131	9.1502	5.68e-20	4.82e-18
AT5G25010	74.1081	233.688	153.898	1.65638	0.221893	7.46476	8.35e-14	3.37e-12
AT5G28540	26605.2	83861.7	55233.4	1.65631	0.166916	9.92297	3.31e-23	4.08e-21
AT4G04745	106.665	335.571	221.118	1.65411	0.275025	6.0144	1.81e-09	3.79e-08
AT5G01550	2016.36	6342.28	4179.32	1.65325	0.115831	14.2729	3.23e-46	3.74e-43
AT1G35170	9.24855	29.032	19.1403	1.6527	0.657928	2.51198	0.0120056	0.0422138
AT1G09080	405.498	1274.98	840.24	1.65248	0.29981	5.51175	3.55e-08	5.92e-07
AT1G29680	58.6421	183.505	121.073	1.6463	0.295291	5.57519	2.47e-08	4.26e-07
AT5G52640	9133.59	28522.7	18828.2	1.64286	0.195933	8.38484	5.08e-17	2.96e-15
AT5G24090	52.6494	164.382	108.515	1.64272	0.381627	4.30452	1.67e-05	0.00015417
AT1G04370	47.9599	149.62	98.7899	1.64063	0.347802	4.71715	2.39e-06	2.75e-05
AT5G15130	837.992	2607.85	1722.92	1.63775	0.308298	5.31223	1.08e-07	1.64e-06
AT4G26890	176.254	547.51	361.882	1.63534	0.241488	6.7719	1.27e-11	3.88e-10
AT1G26130	2001.67	6200.42	4101.04	1.6312	0.119133	13.6922	1.13e-42	1.09e-39
AT1G51800	43080	132958	88018.8	1.62588	0.198566	8.1881	2.65e-16	1.43e-14
AT5G45780	103.731	319.988	211.859	1.62565	0.369602	4.39838	1.09e-05	0.00010551
AT5G64905	625.317	1926.21	1275.76	1.62291	0.281806	5.75896	8.46e-09	1.57e-07
AT1G04570	260.322	800.159	530.241	1.62025	0.279321	5.80065	6.61e-09	1.26e-07
AT1G51920	654.562	1999.33	1326.95	1.61072	0.206553	7.7981	6.28e-15	2.92e-13
AT4G02075	584.815	1784.81	1184.81	1.6098	0.182247	8.83307	1.02e-18	7.2e-17
AT2G44010	56.058	170.655	113.356	1.60618	0.265614	6.04707	1.48e-09	3.17e-08
AT5G12420	4383.19	13331.4	8857.32	1.60477	0.206375	7.776	7.49e-15	3.43e-13
AT3G02210	57.6327	174.98	116.306	1.60157	0.313891	5.10232	3.36e-07	4.6e-06
AT2G04570	592.369	1793.24	1192.81	1.59819	0.287072	5.56721	2.59e-08	4.41e-07
AT1G55980	2005.84	6065.94	4035.89	1.59656	0.142941	11.1693	5.76e-29	1.13e-26
AT1G11370	12.1305	36.6147	24.3726	1.59567	0.654474	2.4381	0.0147649	0.0497637
AT5G59070	296.627	895.098	595.863	1.59358	0.340039	4.68647	2.78e-06	3.13e-05
AT1G24600	222.266	670.161	446.214	1.59212	0.24394	6.52669	6.72e-11	1.82e-09
AT1G65845	26771	80402.7	53586.8	1.58657	0.134682	11.7802	4.94e-32	1.3e-29
AT3G13310	1761.75	5289.69	3525.72	1.58621	0.202678	7.82624	5.03e-15	2.36e-13
AT2G28890	6108.98	18238.2	12173.6	1.57797	0.173439	9.09813	9.19e-20	7.57e-18
AT2G27660	15027.1	44752.7	29889.9	1.57441	0.19236	8.18467	2.73e-16	1.46e-14
AT4G30190	43608.8	129835	86721.7	1.57398	0.130292	12.0804	1.34e-33	4.16e-31
AT1G65850	180.003	533.653	356.828	1.56791	0.201744	7.77176	7.74e-15	3.53e-13
AT5G02430	248.581	736.817	492.699	1.56782	0.211823	7.40155	1.35e-13	5.31e-12
AT1G14730	110.905	328.766	219.836	1.56715	0.224439	6.98251	2.9e-12	9.73e-11
AT1G77510	6913.15	20354.8	13634	1.55794	0.128798	12.096	1.11e-33	3.74e-31
AT1G63500	6815.26	20040.9	13428.1	1.55611	0.131524	11.8314	2.69e-32	7.19e-30
AT1G45010	546.091	1605.45	1075.77	1.55591	0.179361	8.67474	4.15e-18	2.76e-16
AT3G53600	770.19	2264.08	1517.13	1.55553	0.286066	5.43768	5.4e-08	8.65e-07
AT3G20470	1674.88	4871.74	3273.31	1.54041	0.149092	10.3319	5.06e-25	7.26e-23
AT1G09210	12736.2	36983.8	24860	1.53796	0.124174	12.3855	3.13e-35	1.24e-32
AT2G25470	506.703	1468.81	987.755	1.53556	0.353987	4.3379	1.44e-05	0.00013503
AT4G00360	24590.6	71092	47841.3	1.53158	0.19861	7.71152	1.24e-14	5.49e-13
AT1G02360	3585.44	10349.1	6967.25	1.52925	0.171223	8.9313	4.21e-19	3.18e-17
AT1G66230	421.376	1215.38	818.379	1.52848	0.191255	7.99187	1.33e-15	6.56e-14
AT1G64670	155.003	446.847	300.925	1.52791	0.253826	6.01951	1.75e-09	3.7e-08
AT1G36622	3108.9	8963.84	6036.37	1.52767	0.149729	10.2029	1.92e-24	2.66e-22
AT2G44140	4628.93	13345	8986.98	1.52755	0.159451	9.58012	9.69e-22	1.03e-19
AT3G53830	323.464	932.086	627.775	1.52706	0.185336	8.23946	1.73e-16	9.46e-15
AT1G49000	7968.56	22942	15455.3	1.5256	0.155939	9.78335	1.33e-22	1.51e-20
AT2G34270	31.0952	89.599	60.3471	1.52549	0.384454	3.96795	7.25e-05	0.00056921
AT2G16595	1030.32	2963.73	1997.03	1.52437	0.180798	8.43137	3.42e-17	2.07e-15
AT3G58620	2117.23	6087.93	4102.58	1.52381	0.178818	8.52158	1.57e-17	9.91e-16
AT5G01560	2829.86	8134.99	5482.42	1.5234	0.171779	8.86838	7.42e-19	5.38e-17
AT5G36925	8620.45	24760.8	16690.6	1.52221	0.206249	7.38047	1.58e-13	6.15e-12
AT1G65040	2537.74	7284.89	4911.32	1.52135	0.130686	11.6412	2.54e-31	6.06e-29
AT5G59060	13.061	37.4154	25.2382	1.5195	0.523356	2.90338	0.00369156	0.0163989
AT1G56550	348.099	995.98	672.039	1.51643	0.175692	8.63116	6.07e-18	4e-16
AT1G79840	120.232	343.851	232.042	1.51612	0.207017	7.32363	2.41e-13	9.1e-12
AT2G46150	350.033	997.827	673.93	1.51119	0.140905	10.7249	7.78e-27	1.23e-24
AT4G34630	456.371	1298	877.184	1.50802	0.209313	7.20461	5.82e-13	2.09e-11
AT2G25680	170.266	484.052	327.159	1.50794	0.271347	5.55725	2.74e-08	4.65e-07
AT1G13100	745.391	2119.65	1432.52	1.50777	0.261005	5.7768	7.61e-09	1.42e-07
AT1G26410	146.399	415.605	281.002	1.50464	0.269911	5.57459	2.48e-08	4.26e-07
AT1G64400	5177.66	14679.1	9928.4	1.50342	0.127669	11.7759	5.2e-32	1.35e-29
AT5G44574	2200.05	6224.07	4212.06	1.50036	0.179554	8.356	6.49e-17	3.71e-15
AT5G44370	977.838	2764.46	1871.15	1.49935	0.182352	8.22229	2e-16	1.08e-14
AT4G31960	57.4562	162.251	109.854	1.49677	0.306166	4.88875	1.01e-06	1.25e-05
AT5G67640	3169.78	8942.77	6056.28	1.49635	0.162405	9.2137	3.15e-20	2.81e-18
AT1G53700	265.686	749.132	507.409	1.49578	0.215246	6.94915	3.67e-12	1.21e-10
AT4G01770	7330.29	20662.7	13996.5	1.49509	0.170756	8.75567	2.03e-18	1.39e-16
AT3G54960	2342.84	6601.47	4472.15	1.49452	0.160462	9.31386	1.23e-20	1.18e-18
AT3G14850	302.79	852.58	577.685	1.49334	0.193186	7.73005	1.08e-14	4.79e-13
AT4G11070	147.473	413.879	280.676	1.48881	0.270263	5.50876	3.61e-08	6.02e-07
AT2G35000	138.571	388.744	263.658	1.4884	0.232839	6.39241	1.63e-10	4.16e-09
AT4G21890	46.2073	129.176	87.6918	1.48406	0.381026	3.89491	9.82e-05	0.00074153
AT4G31820	2879.95	8050.75	5465.35	1.48306	0.158705	9.3448	9.21e-21	8.94e-19
AT1G29310	2567.37	7163.74	4865.55	1.48038	0.130231	11.3673	6.08e-30	1.24e-27
AT3G21330	274.868	765.553	520.21	1.47801	0.358829	4.11898	3.81e-05	0.00032286
AT2G43445	53.4873	148.786	101.137	1.47711	0.355213	4.15836	3.21e-05	0.00027709
AT1G53625	3208.93	8913.05	6060.99	1.4738	0.22436	6.56889	5.07e-11	1.39e-09
AT4G12500	5280.32	14654.7	9967.52	1.47266	0.313873	4.6919	2.71e-06	3.06e-05
AT3G12580	2966.52	8230.84	5598.68	1.47229	0.206153	7.14172	9.22e-13	3.25e-11
AT1G64380	5525.27	15286.3	10405.8	1.46815	0.149661	9.80982	1.02e-22	1.18e-20
AT5G64120	202053	558210	380132	1.46607	0.112621	13.0177	9.7e-39	5.62e-36
AT5G38610	45.9132	126.671	86.2919	1.46488	0.307243	4.76783	1.86e-06	2.18e-05
AT2G05160	80.9007	223.293	152.097	1.46451	0.314085	4.6628	3.12e-06	3.46e-05
AT5G49780	10.4999	28.9814	19.7407	1.46414	0.577277	2.53629	0.0112035	0.0399346
AT1G65985	184.486	508.449	346.468	1.46257	0.262879	5.56365	2.64e-08	4.49e-07
AT5G37490	205.412	565.089	385.25	1.45955	0.296411	4.92407	8.48e-07	1.06e-05
AT3G50920	574.324	1575.49	1074.91	1.45573	0.164686	8.83945	9.62e-19	6.83e-17
AT2G43590	207.224	568.149	387.687	1.45506	0.224081	6.49344	8.39e-11	2.25e-09
AT4G16350	146.92	402.52	274.72	1.45343	0.199023	7.30279	2.82e-13	1.06e-11
AT1G67510	545.857	1493.61	1019.73	1.4521	0.173348	8.3768	5.44e-17	3.14e-15
AT1G05300	6174.46	16872.2	11523.3	1.45025	0.197469	7.34422	2.07e-13	7.91e-12
AT1G30730	10120	27628.3	18874.2	1.44893	0.186499	7.76912	7.9e-15	3.59e-13
AT1G74790	7906.86	21576.9	14741.9	1.44832	0.194987	7.42779	1.1e-13	4.4e-12
AT5G60760	16.2251	44.1202	30.1726	1.44407	0.585979	2.46437	0.0137256	0.0469603
AT2G38940	611.376	1663.28	1137.33	1.44377	0.323576	4.46192	8.12e-06	8.2e-05
AT5G43400	22.9626	62.2788	42.6207	1.44127	0.456492	3.15728	0.0015925	0.00813041
AT1G70520	5027.87	13629.7	9328.81	1.43875	0.165533	8.69164	3.57e-18	2.41e-16
AT5G41880	17.5583	47.5284	32.5433	1.43777	0.508745	2.82612	0.00471158	0.0199576
AT5G15120	172.07	465.36	318.715	1.43491	0.333747	4.2994	1.71e-05	0.00015736
AT2G25110	3274.03	8826.58	6050.31	1.43076	0.132187	10.8238	2.65e-27	4.31e-25
AT1G13580	448.006	1207.64	827.823	1.43045	0.172182	8.30778	9.75e-17	5.45e-15
AT3G13600	82.0652	221.024	151.544	1.42969	0.247036	5.78739	7.15e-09	1.34e-07
AT3G53668	3217.44	8659.88	5938.66	1.42841	0.123901	11.5286	9.46e-31	2.11e-28
AT5G13400	2441.62	6555.84	4498.73	1.42497	0.213209	6.68345	2.33e-11	6.83e-10
AT5G37300	227.605	610.145	418.875	1.4228	0.424253	3.35366	0.00079749	0.00452911
AT4G14770	12.4208	33.2389	22.8298	1.42147	0.555292	2.55987	0.0104712	0.0379628
AT4G26010	24.4674	65.5865	45.027	1.42102	0.496031	2.86478	0.00417302	0.0181678
AT3G20475	39.9951	107.056	73.5257	1.4206	0.377604	3.76214	0.00016846	0.00118182
AT5G02890	168.054	449.125	308.59	1.41856	0.35221	4.0276	5.63e-05	0.0004571
AT1G12500	3734.88	9979.55	6857.22	1.41793	0.15264	9.28939	1.55e-20	1.47e-18
AT1G02205	422.494	1128.41	775.453	1.41736	0.34666	4.08863	4.34e-05	0.00036284
AT3G09520	504.861	1348.03	926.446	1.41702	0.254393	5.57021	2.54e-08	4.35e-07
AT3G59570	853.694	2276.15	1564.92	1.41476	0.160932	8.79107	1.48e-18	1.03e-16
AT1G70530	6701.01	17849.4	12275.2	1.41344	0.114267	12.3696	3.82e-35	1.47e-32
AT4G24130	63.0033	167.351	115.177	1.40932	0.349402	4.0335	5.5e-05	0.00044786
AT3G55700	34.289	90.9839	62.6364	1.40764	0.511849	2.75011	0.00595759	0.0242035
AT3G48850	912.697	2415.34	1664.02	1.404	0.22812	6.15467	7.52e-10	1.69e-08
AT5G44585	5274.75	13958.6	9616.67	1.40397	0.136812	10.262	1.05e-24	1.48e-22
AT1G12030	58.3746	153.565	105.97	1.39549	0.348524	4.00399	6.23e-05	0.0004962
AT1G65730	2519.23	6623	4571.11	1.39449	0.213593	6.52873	6.63e-11	1.8e-09
AT1G51790	15938.5	41830.8	28884.6	1.39206	0.166111	8.38028	5.28e-17	3.07e-15
AT2G43630	1371.88	3599.33	2485.61	1.39157	0.181421	7.67037	1.72e-14	7.42e-13
AT3G24090	1380.47	3621.73	2501.1	1.39142	0.12062	11.5355	8.73e-31	2e-28
AT4G04700	1776.41	4660.31	3218.36	1.39142	0.115721	12.0239	2.66e-33	7.98e-31
AT3G07960	46.1609	120.891	83.5261	1.38902	0.318313	4.36368	1.28e-05	0.00012196
AT4G15165	44.3004	115.895	80.0977	1.38763	0.313644	4.42424	9.68e-06	9.55e-05
AT2G02061	439.621	1148.11	793.863	1.38527	0.180903	7.65753	1.9e-14	8.16e-13
AT5G50460	2778.98	7251.74	5015.36	1.38372	0.150932	9.16781	4.83e-20	4.13e-18
AT3G43960	50.6359	132.152	91.3939	1.38343	0.322877	4.2847	1.83e-05	0.00016707
AT5G50200	52716.7	137416	95066.2	1.38221	0.150044	9.21206	3.2e-20	2.84e-18
AT5G18150	589.328	1535.03	1062.18	1.38092	0.263125	5.24815	1.54e-07	2.26e-06
AT2G31340	552.002	1437.36	994.683	1.38089	0.238176	5.79777	6.72e-09	1.28e-07
AT2G39210	37862.9	98516	68189.5	1.37957	0.149439	9.23167	2.66e-20	2.43e-18
AT3G60540	678.825	1765.71	1222.27	1.37895	0.24632	5.5982	2.17e-08	3.77e-07
AT1G69410	6430.9	16701.2	11566.1	1.37684	0.133511	10.3125	6.19e-25	8.81e-23
AT4G26050	119.638	308.828	214.233	1.36781	0.396087	3.45332	0.00055374	0.00330571
AT5G48560	1420.18	3638.2	2529.19	1.35707	0.113938	11.9106	1.04e-32	2.92e-30
AT5G51950	140.432	359.407	249.919	1.35631	0.392931	3.45177	0.00055692	0.00332129
AT3G13435	37.3296	95.5359	66.4328	1.35572	0.449477	3.01623	0.00255943	0.0121367
AT1G65690	4637.91	11869.6	8253.78	1.35571	0.267977	5.05906	4.21e-07	5.68e-06
AT5G14330	35.7346	91.3046	63.5196	1.35468	0.466945	2.90116	0.00371788	0.0164961
AT2G41440	696.5	1780.81	1238.66	1.35445	0.199382	6.79326	1.1e-11	3.42e-10
AT3G55120	323.687	827.378	575.533	1.35385	0.142913	9.47327	2.71e-21	2.74e-19
AT5G24230	1190.17	3041.78	2115.98	1.35366	0.258019	5.24634	1.55e-07	2.28e-06
AT1G13110	29752.2	76013.6	52882.9	1.35326	0.224915	6.01677	1.78e-09	3.75e-08
AT3G52190	1649.15	4208.55	2928.85	1.35155	0.168193	8.03569	9.31e-16	4.73e-14
AT4G21880	142.343	361.701	252.022	1.34584	0.441642	3.04737	0.00230856	0.0111447
AT5G47100	1219.43	3099.28	2159.35	1.34576	0.151316	8.89371	5.91e-19	4.33e-17
AT4G16660	10225.1	25959.3	18092.2	1.34413	0.134023	10.0291	1.14e-23	1.46e-21
AT4G40020	914.498	2309.81	1612.16	1.33656	0.112507	11.8797	1.51e-32	4.16e-30
AT4G02330	3687.17	9311.24	6499.21	1.33649	0.22966	5.81941	5.91e-09	1.13e-07
AT1G04220	1170.46	2947.78	2059.12	1.3327	0.1206	11.0506	2.18e-28	4.07e-26
AT1G76892	29.3902	73.8913	51.6407	1.33061	0.523598	2.54129	0.0110445	0.039514
AT4G27950	320.931	806.587	563.759	1.32977	0.174527	7.61925	2.55e-14	1.08e-12
AT3G13470	534.19	1339.52	936.857	1.32644	0.237549	5.58386	2.35e-08	4.07e-07
AT3G09790	77.5381	194.392	135.965	1.32629	0.321011	4.13161	3.6e-05	0.00030727
AT4G30500	85.4062	213.762	149.584	1.32359	0.349062	3.79185	0.00014953	0.00106962
AT1G01600	125.681	314.358	220.02	1.32315	0.461685	2.86591	0.00415817	0.0181167
AT1G66830	408.092	1020.97	714.531	1.32309	0.221902	5.96248	2.48e-09	5.12e-08
AT5G12050	874.716	2185.01	1529.86	1.32073	0.283361	4.66094	3.15e-06	3.49e-05
AT4G30470	549.286	1370.38	959.833	1.31922	0.198574	6.64348	3.06e-11	8.79e-10
AT1G52191	55.3663	138.195	96.7808	1.31891	0.435461	3.02877	0.00245549	0.0117238
AT2G40740	166.264	414.244	290.254	1.31681	0.214615	6.13568	8.48e-10	1.89e-08
AT3G10310	168.599	419.628	294.113	1.31586	0.192231	6.84522	7.64e-12	2.44e-10
AT1G65484	37.2687	92.5598	64.9142	1.31329	0.407052	3.22635	0.00125379	0.00664305
AT5G19097	40.5667	100.917	70.7418	1.31321	0.461708	2.84424	0.0044518	0.019128
AT1G54215	24.5119	60.8898	42.7009	1.31305	0.3784	3.47	0.00052046	0.00312742
AT1G57820	157.92	391.102	274.511	1.3087	0.351937	3.71857	0.00020036	0.00137396
AT3G42883	129.474	320.541	225.008	1.30744	0.258824	5.05145	4.38e-07	5.89e-06
AT4G39330	2511.99	6216.82	4364.4	1.30739	0.2474	5.2845	1.26e-07	1.88e-06
AT5G59790	1537.82	3803.7	2670.76	1.30661	0.155471	8.40421	4.31e-17	2.55e-15
AT1G76930	78876.7	194939	136908	1.30535	0.262612	4.97066	6.67e-07	8.6e-06
AT1G31340	3054.27	7541.64	5297.96	1.30404	0.148733	8.76767	1.82e-18	1.26e-16
AT1G14540	9779.96	24106.7	16943.3	1.30152	0.219794	5.92155	3.19e-09	6.44e-08
AT4G22470	67084.3	165122	116103	1.29948	0.310426	4.18613	2.84e-05	0.0002485
AT1G18300	5863.82	14429.3	10146.5	1.29907	0.167855	7.73921	1e-14	4.48e-13
AT1G35180	89.5707	220.371	154.971	1.29907	0.453061	2.86731	0.00413982	0.0180636
AT1G02350	970.54	2387.92	1679.23	1.29889	0.195744	6.63564	3.23e-11	9.24e-10
AT4G21180	1486.76	3657.69	2572.22	1.29873	0.153157	8.47971	2.26e-17	1.4e-15
AT1G21750	13232.5	32421.1	22826.8	1.29285	0.130785	9.88526	4.82e-23	5.78e-21
AT4G37770	2280.65	5586.31	3933.48	1.29245	0.172491	7.49287	6.74e-14	2.75e-12
AT5G37260	273.001	667.946	470.473	1.29048	0.226458	5.69852	1.21e-08	2.18e-07
AT2G35930	32262.8	78878.4	55570.6	1.28975	0.169245	7.62065	2.52e-14	1.07e-12
AT1G56340	15710.8	38399.5	27055.1	1.28932	0.117574	10.966	5.57e-28	1.02e-25
AT1G11540	99.5656	243.383	171.474	1.28921	0.259656	4.96506	6.87e-07	8.83e-06
AT4G25110	10715.4	26186.5	18450.9	1.28913	0.194354	6.63291	3.29e-11	9.4e-10
AT2G30760	27.7076	67.5653	47.6364	1.28601	0.364954	3.52377	0.00042545	0.00263674
AT3G26700	298.301	725.702	512.001	1.2829	0.176715	7.25975	3.88e-13	1.43e-11
AT1G49450	3398.32	8254.04	5826.18	1.28034	0.111945	11.4372	2.72e-30	5.92e-28
AT5G20050	7307.42	17740.8	12524.1	1.27963	0.131585	9.72478	2.36e-22	2.63e-20
AT5G43890	51.9025	125.907	88.9048	1.27884	0.300333	4.25807	2.06e-05	0.00018631
AT1G30757	34.0882	82.697	58.3926	1.27883	0.32629	3.9193	8.88e-05	0.0006786
AT5G35580	187	453.787	320.393	1.27881	0.298906	4.2783	1.88e-05	0.00017131
AT3G45050	869.049	2107.93	1488.49	1.27828	0.166517	7.67657	1.63e-14	7.08e-13
AT4G32870	710.522	1722.3	1216.41	1.27757	0.140743	9.07736	1.11e-19	9.04e-18
AT1G69900	1924.15	4658.37	3291.26	1.27558	0.213052	5.98716	2.14e-09	4.44e-08
AT5G50210	7385.54	17852.9	12619.2	1.2734	0.117164	10.8686	1.63e-27	2.75e-25
AT1G51620	5648.11	13647.1	9647.59	1.27274	0.128993	9.8668	5.8e-23	6.86e-21
AT4G25840	1116.23	2691.66	1903.95	1.26998	0.12932	9.82044	9.19e-23	1.07e-20
AT3G20830	305.911	736.326	521.118	1.26753	0.252836	5.01325	5.35e-07	7.05e-06
AT3G07195	4346.31	10461.2	7403.74	1.26717	0.168894	7.50275	6.25e-14	2.56e-12
AT5G45440	31.1346	74.9409	53.0377	1.26614	0.419154	3.02071	0.00252183	0.011978
AT2G21840	57.8412	139.01	98.4257	1.26425	0.435104	2.90562	0.00366524	0.0162999
AT1G50055	120.743	289.766	205.254	1.26316	0.309461	4.08179	4.47e-05	0.00037278
AT4G33160	115.565	276.911	196.238	1.2615	0.23004	5.48383	4.16e-08	6.85e-07
AT3G10720	11586.6	27776	19681.3	1.26139	0.21768	5.7947	6.84e-09	1.29e-07
AT5G62480	237.983	569.309	403.646	1.25813	0.212811	5.91195	3.38e-09	6.8e-08
AT1G15190	79.5377	190.102	134.82	1.25688	0.244177	5.14742	2.64e-07	3.68e-06
AT4G01720	6727.06	16074.2	11400.6	1.2567	0.111363	11.2847	1.56e-29	3.12e-27
AT1G23140	573.338	1370.09	971.715	1.25666	0.230696	5.44728	5.11e-08	8.21e-07
AT1G11100	812.571	1940.34	1376.45	1.25572	0.154968	8.10305	5.36e-16	2.82e-14
AT4G30980	18.7125	44.6337	31.6731	1.25336	0.493741	2.5385	0.0111328	0.0397676
AT5G23480	40.4803	96.3012	68.3907	1.25162	0.364918	3.42987	0.00060386	0.00355849
AT3G14225	39.0721	92.9217	65.9969	1.24921	0.336821	3.70881	0.00020823	0.00141538
AT1G22250	162.436	385.54	273.988	1.24729	0.488096	2.55542	0.010606	0.0382906
AT1G30910	4061.56	9640.04	6850.8	1.24701	0.15645	7.97068	1.58e-15	7.73e-14
AT3G22750	2878.99	6828.34	4853.66	1.24591	0.11634	10.7092	9.21e-27	1.44e-24
AT5G33382	136.892	324.561	230.726	1.24579	0.402853	3.09242	0.0019853	0.00984944
AT1G27350	3453.62	8175.51	5814.57	1.24316	0.145762	8.52868	1.48e-17	9.36e-16
AT5G54140	783.857	1855.28	1319.57	1.24291	0.162149	7.66519	1.79e-14	7.7e-13
AT2G47470	6950.92	16426.9	11688.9	1.24077	0.116648	10.6369	2.01e-26	3.09e-24
AT4G39830	3492.47	8252.84	5872.65	1.24067	0.128842	9.62945	6.01e-22	6.48e-20
AT3G53180	35287	83242	59264.5	1.23818	0.113805	10.8798	1.44e-27	2.48e-25
AT1G25450	912.548	2148.67	1530.61	1.23565	0.187047	6.6061	3.95e-11	1.12e-09
AT5G43280	681.036	1603.13	1142.08	1.23503	0.153382	8.05201	8.14e-16	4.16e-14
AT3G53650	45.123	106.225	75.6741	1.23425	0.320284	3.8536	0.00011639	0.00086321
AT1G66780	395.597	930.345	662.971	1.23357	0.14632	8.43065	3.44e-17	2.07e-15
AT4G12450	111.588	262.211	186.899	1.23251	0.21359	5.77046	7.91e-09	1.47e-07
AT4G01335	31.7495	74.4659	53.1077	1.2296	0.398291	3.08719	0.00202056	0.00999869
AT2G03120	3229.88	7571.98	5400.93	1.22916	0.138176	8.89564	5.81e-19	4.28e-17
AT5G48540	16669.9	38963.2	27816.6	1.22486	0.101268	12.0953	1.12e-33	3.74e-31
AT3G42180	32.8153	76.5953	54.7053	1.22221	0.433486	2.8195	0.0048098	0.0202601
AT5G35080	631.731	1473.68	1052.7	1.22195	0.156201	7.82289	5.16e-15	2.42e-13
AT1G15670	8710.17	20313.2	14511.7	1.22165	0.201044	6.0765	1.23e-09	2.67e-08
AT1G48480	254.151	592.217	423.184	1.22067	0.213358	5.72124	1.06e-08	1.93e-07
AT1G53920	1280.07	2982.56	2131.31	1.22033	0.174789	6.98175	2.92e-12	9.76e-11
AT2G47150	1948.45	4536.16	3242.3	1.21915	0.195193	6.24587	4.21e-10	9.98e-09
AT5G44575	3948.46	9184.53	6566.49	1.21794	0.266436	4.57121	4.85e-06	5.17e-05
AT2G39220	189.844	441.479	315.661	1.21771	0.195398	6.23196	4.61e-10	1.08e-08
AT5G43190	4035.19	9379.27	6707.23	1.21683	0.159967	7.60674	2.81e-14	1.18e-12
AT3G07390	23034.3	53401.7	38218	1.2131	0.191241	6.3433	2.25e-10	5.56e-09
AT2G47720	44039	101869	72954.1	1.20986	0.143477	8.43247	3.38e-17	2.06e-15
AT1G53380	1888.93	4361.39	3125.16	1.20719	0.0908043	13.2944	2.49e-40	1.73e-37
AT3G48570	1854.13	4280.41	3067.27	1.20693	0.172686	6.98914	2.77e-12	9.3e-11
AT1G53520	67.2084	154.861	111.034	1.20469	0.372652	3.23275	0.00122604	0.0065159
AT4G01090	3532.55	8140.1	5836.32	1.20437	0.167056	7.20942	5.62e-13	2.03e-11
AT3G22060	60424.5	139156	99790.1	1.20349	0.130605	9.21475	3.12e-20	2.8e-18
AT5G38690	393.083	902.853	647.968	1.19973	0.159982	7.49919	6.42e-14	2.63e-12
AT4G21500	585.038	1341.89	963.464	1.19786	0.219892	5.44748	5.11e-08	8.21e-07
AT3G22420	1069.92	2453.72	1761.82	1.19752	0.232567	5.14916	2.62e-07	3.65e-06
AT1G51700	4391.66	10059.8	7225.72	1.19579	0.184231	6.49072	8.54e-11	2.28e-09
AT2G47240	4400.03	10062.9	7231.47	1.19347	0.322346	3.70246	0.00021352	0.00144651
AT1G02440	670.847	1529.57	1100.21	1.18917	0.264995	4.48751	7.21e-06	7.37e-05
AT3G44735	880.909	2006.77	1443.84	1.18765	0.180516	6.57922	4.73e-11	1.31e-09
AT4G25090	33.5482	76.339	54.9436	1.18722	0.485539	2.44517	0.0144786	0.0490061
AT1G31350	2056.5	4664.15	3360.32	1.18142	0.128659	9.18253	4.21e-20	3.68e-18
AT1G65490	569.964	1292.05	931.005	1.18087	0.292151	4.04197	5.3e-05	0.00043402
AT1G51890	24535.6	55619.8	40077.7	1.18072	0.121667	9.70447	2.89e-22	3.18e-20
AT1G67480	1759.91	3986.36	2873.14	1.17954	0.139009	8.48537	2.15e-17	1.33e-15
AT4G29340	1195.46	2707.26	1951.36	1.17916	0.132064	8.92872	4.31e-19	3.24e-17
AT5G61560	8295.06	18762.3	13528.7	1.1775	0.121668	9.678	3.74e-22	4.06e-20
AT2G41170	4992.11	11281.2	8136.65	1.17622	0.190967	6.15928	7.31e-10	1.65e-08
AT3G43720	2384.68	5382.98	3883.83	1.17457	0.124353	9.44545	3.54e-21	3.52e-19
AT1G12940	2410.18	5438.65	3924.42	1.17418	0.188861	6.21714	5.06e-10	1.18e-08
AT4G04972	32.7302	73.7566	53.2434	1.17228	0.414965	2.82501	0.0047279	0.0200121
AT5G45950	649.984	1463.86	1056.92	1.1715	0.268147	4.36888	1.25e-05	0.00011929
AT5G23000	95.5024	215.182	155.342	1.17106	0.435712	2.6877	0.00719462	0.0280933
AT2G23890	986.993	2221.92	1604.46	1.17061	0.136824	8.55559	1.17e-17	7.52e-16
AT2G02220	9237.29	20743.1	14990.2	1.1671	0.1481	7.88047	3.26e-15	1.56e-13
AT5G57800	3033.68	6811.92	4922.8	1.167	0.0868884	13.431	3.98e-41	3.15e-38
AT3G04120	20029.6	44958.3	32494	1.16645	0.101937	11.4428	2.56e-30	5.62e-28
AT4G09420	1442.44	3234.3	2338.37	1.16499	0.196157	5.93906	2.87e-09	5.83e-08
AT1G25390	10142.9	22726.3	16434.6	1.16388	0.107228	10.8543	1.9e-27	3.15e-25
AT3G03855	3765.52	8430.68	6098.1	1.16281	0.144823	8.02916	9.81e-16	4.95e-14
AT5G06860	7044.77	15765	11404.9	1.1621	0.20988	5.53698	3.08e-08	5.18e-07
AT3G15300	80.3788	179.558	129.968	1.1592	0.286127	4.05136	5.09e-05	0.00041874
AT1G76350	605.316	1350.43	977.873	1.15768	0.165278	7.00444	2.48e-12	8.37e-11
AT4G39610	115.99	258.838	187.414	1.15749	0.458027	2.52713	0.0115	0.0407909
AT1G55365	30.8747	68.8372	49.8559	1.15587	0.398863	2.89792	0.00375651	0.0166279
AT4G01450	84.5051	187.727	136.116	1.15241	0.367913	3.13229	0.0017345	0.00877038
AT3G18710	133.289	295.714	214.502	1.15008	0.462597	2.48613	0.0129139	0.0447425
AT2G16630	4785.54	10617.3	7701.45	1.14969	0.182511	6.29929	2.99e-10	7.27e-09
AT3G50490	598.205	1325.17	961.69	1.1474	0.142007	8.07987	6.48e-16	3.36e-14
AT5G53710	234.211	518.492	376.351	1.14684	0.195591	5.86349	4.53e-09	8.9e-08
AT4G00960	1098.23	2425.02	1761.62	1.14283	0.170343	6.709	1.96e-11	5.82e-10
AT2G26150	863.784	1907.2	1385.49	1.14283	0.313929	3.64041	0.0002722	0.00179107
AT3G61550	356.74	787.467	572.104	1.14256	0.322582	3.54193	0.00039721	0.00249105
AT5G59150	1072.7	2367.63	1720.16	1.14226	0.145656	7.84218	4.43e-15	2.09e-13
AT1G30070	331.782	731.836	531.809	1.14142	0.233383	4.89077	1e-06	1.24e-05
AT2G31420	39.1781	86.4587	62.8184	1.14132	0.347028	3.28885	0.00100598	0.00550803
AT5G11000	3031.54	6683.6	4857.57	1.14051	0.110292	10.3409	4.6e-25	6.67e-23
AT2G28160	94.9026	208.918	151.91	1.13793	0.269308	4.22539	2.39e-05	0.00021232
AT2G38530	7689.19	16916.7	12302.9	1.13755	0.189087	6.01605	1.79e-09	3.76e-08
AT3G15518	3164.35	6952.26	5058.3	1.13553	0.167908	6.76282	1.35e-11	4.12e-10
AT3G13790	42254.1	92462	67358	1.12977	0.194985	5.79415	6.87e-09	1.3e-07
AT1G02900	174.412	381.604	278.008	1.12911	0.447201	2.52483	0.0115754	0.0409916
AT3G46290	3489.4	7631.1	5560.25	1.12887	0.144897	7.79088	6.65e-15	3.06e-13
AT5G23530	57.2758	125.194	91.2348	1.12832	0.276025	4.08775	4.36e-05	0.00036387
AT4G11080	357.848	782.032	569.94	1.12801	0.192548	5.85837	4.67e-09	9.14e-08
AT2G39390	1473.98	3218.85	2346.41	1.12673	0.20157	5.58976	2.27e-08	3.94e-07
AT1G19970	90.8017	197.557	144.179	1.12247	0.250543	4.48016	7.46e-06	7.61e-05
AT1G07570	1530.12	3328.1	2429.11	1.12107	0.122532	9.14922	5.73e-20	4.84e-18
AT2G41540	1152.55	2504.78	1828.66	1.11999	0.150643	7.43477	1.05e-13	4.19e-12
AT1G16130	7776.67	16898	12337.3	1.11965	0.15602	7.17634	7.16e-13	2.55e-11
AT5G60730	31.1409	67.6945	49.4177	1.11902	0.39955	2.8007	0.00509926	0.021309
AT1G01610	4593.53	9975.36	7284.45	1.11878	0.151067	7.40583	1.3e-13	5.15e-12
AT4G25120	294.925	639.997	467.461	1.11772	0.17606	6.34851	2.17e-10	5.38e-09
AT1G76890	3426.99	7435.48	5431.24	1.11753	0.157926	7.07629	1.48e-12	5.13e-11
AT5G47420	1770.06	3837.61	2803.83	1.11634	0.172729	6.46296	1.03e-10	2.7e-09
AT1G69526	1891.55	4099.55	2995.55	1.11593	0.24127	4.62522	3.74e-06	4.1e-05
AT4G20860	74846.9	162110	118479	1.11496	0.152238	7.32381	2.41e-13	9.1e-12
AT4G15480	33.7021	72.9159	53.309	1.11408	0.41259	2.70021	0.00692967	0.0272115
AT4G27730	6926.24	14956.1	10941.2	1.11059	0.180454	6.15445	7.53e-10	1.69e-08
AT5G27430	1029.47	2221.93	1625.7	1.10976	0.141471	7.84443	4.35e-15	2.05e-13
AT3G19470	305.783	659.281	482.532	1.10841	0.17363	6.38374	1.73e-10	4.38e-09
AT3G59900	344.678	742.941	543.809	1.10772	0.359035	3.08526	0.00203371	0.0100438
AT2G36950	3712.01	7998.21	5855.11	1.10744	0.183222	6.04429	1.5e-09	3.22e-08
AT5G25450	1197.9	2579.76	1888.83	1.10662	0.220771	5.01253	5.37e-07	7.07e-06
AT3G49940	886.521	1908.76	1397.64	1.10648	0.228125	4.85034	1.23e-06	1.49e-05
AT4G11170	2830.7	6094.04	4462.37	1.10619	0.22119	5.00109	5.7e-07	7.48e-06
AT3G29034	3467.64	7456.88	5462.26	1.10457	0.173889	6.35215	2.12e-10	5.28e-09
AT2G26250	6551.22	14076.5	10313.9	1.10347	0.224882	4.90688	9.25e-07	1.15e-05
AT1G20900	120.712	259.301	190.006	1.10252	0.314783	3.50246	0.00046098	0.00282472
AT5G45340	2698.98	5787.66	4243.32	1.10061	0.279537	3.93724	8.24e-05	0.00063711
AT5G55920	4014.35	8599.02	6306.68	1.09899	0.123801	8.87709	6.86e-19	4.99e-17
AT5G23720	655.131	1402.62	1028.88	1.0982	0.149505	7.34561	2.05e-13	7.84e-12
AT1G72000	160.738	343.662	252.2	1.09646	0.184672	5.93731	2.9e-09	5.88e-08
AT5G46270	3000.48	6405.63	4703.05	1.09418	0.18578	5.88966	3.87e-09	7.72e-08
AT5G46040	70.8362	151.153	110.995	1.09285	0.372948	2.93031	0.00338624	0.015282
AT5G20150	952.999	2031.62	1492.31	1.09197	0.305468	3.57475	0.00035056	0.00223392
AT4G20730	349.584	745.098	547.341	1.09139	0.153984	7.08767	1.36e-12	4.73e-11
AT1G52827	1018.55	2168.67	1593.61	1.09032	0.143458	7.60029	2.95e-14	1.24e-12
AT1G10230	344.814	732.698	538.756	1.08753	0.251563	4.32307	1.54e-05	0.00014335
AT4G23320	428.211	909.468	668.84	1.08644	0.192084	5.65607	1.55e-08	2.75e-07
AT1G14980	1486.91	3157.45	2322.18	1.08637	0.153653	7.07027	1.55e-12	5.33e-11
AT2G47490	3537.03	7509.46	5523.24	1.08618	0.149792	7.25123	4.13e-13	1.52e-11
AT1G12380	135.801	288.246	212.023	1.08599	0.250137	4.34157	1.41e-05	0.00013308
AT2G23340	598.525	1269.55	934.038	1.08486	0.159873	6.78577	1.15e-11	3.56e-10
AT3G13800	1737.75	3683.55	2710.65	1.08393	0.162891	6.65432	2.85e-11	8.22e-10
AT1G34750	4877.96	10337.3	7607.61	1.08351	0.140597	7.70654	1.29e-14	5.69e-13
AT1G70420	1088.61	2306.36	1697.48	1.08306	0.164269	6.59324	4.3e-11	1.21e-09
AT1G80460	13775.7	29148	21461.8	1.08127	0.11707	9.23608	2.56e-20	2.34e-18
AT1G28010	2570.03	5423.79	3996.91	1.07756	0.297793	3.61848	0.00029634	0.00192584
AT1G17840	6817.32	14344.8	10581.1	1.07327	0.200678	5.34819	8.88e-08	1.37e-06
AT1G29670	64409.1	135510	99959.6	1.07306	0.189241	5.67036	1.43e-08	2.54e-07
AT5G44210	401.265	842.552	621.909	1.07047	0.216274	4.94962	7.44e-07	9.46e-06
AT3G50480	135215	283950	209583	1.07038	0.129179	8.286	1.17e-16	6.53e-15
AT5G53400	543.75	1141.3	842.527	1.06971	0.176013	6.07743	1.22e-09	2.66e-08
AT1G52800	134.263	281.782	208.022	1.06965	0.319728	3.3455	0.00082134	0.00465238
AT5G16180	1871.98	3927.04	2899.51	1.06886	0.165631	6.45329	1.09e-10	2.86e-09
AT3G56260	3076.86	6445.44	4761.15	1.06687	0.14502	7.35676	1.88e-13	7.23e-12
AT2G28570	1142.26	2387.84	1765.05	1.06388	0.188812	5.63461	1.75e-08	3.09e-07
AT2G35190	247.54	517.292	382.416	1.06334	0.184916	5.75038	8.9e-09	1.64e-07
AT1G18400	51.8605	108.21	80.0353	1.06135	0.387993	2.73548	0.00622885	0.0250654
AT2G23770	4269.75	8908.21	6588.98	1.06095	0.139113	7.62652	2.41e-14	1.03e-12
AT3G24840	922.541	1923.17	1422.86	1.05991	0.172596	6.14098	8.2e-10	1.83e-08
AT4G10770	955.229	1990.52	1472.87	1.05915	0.120455	8.79291	1.46e-18	1.02e-16
AT3G55740	2146.6	4472.49	3309.54	1.05904	0.11045	9.5884	8.95e-22	9.54e-20
AT5G48410	1296.72	2698.59	1997.66	1.05727	0.306576	3.44864	0.00056342	0.00335314
AT3G07040	1655.36	3444.18	2549.77	1.05705	0.183761	5.75231	8.8e-09	1.62e-07
AT4G37450	1507.36	3134.6	2320.98	1.05618	0.122732	8.60554	7.6e-18	4.96e-16
AT1G13480	777.048	1614.88	1195.96	1.0552	0.325568	3.2411	0.00119071	0.0063553
AT4G23810	9503.78	19742	14622.9	1.05471	0.160348	6.5776	4.78e-11	1.32e-09
AT1G56345	141.534	293.708	217.621	1.053	0.1952	5.39447	6.87e-08	1.08e-06
AT3G18950	1677.2	3479.5	2578.35	1.05275	0.171846	6.12614	9e-10	2e-08
AT2G38540	14152.8	29341.6	21747.2	1.05186	0.146479	7.18091	6.92e-13	2.47e-11
AT1G17890	3149.04	6523.64	4836.34	1.05076	0.136665	7.68854	1.49e-14	6.5e-13
AT1G02450	227.121	470.19	348.656	1.04984	0.239838	4.37729	1.2e-05	0.00011522
AT4G08555	358.103	741.379	549.741	1.04952	0.179642	5.84231	5.15e-09	1e-07
AT4G20480	4733.1	9790.33	7261.72	1.04854	0.166131	6.31155	2.76e-10	6.74e-09
AT5G37740	1012.82	2093.23	1553.02	1.04728	0.130664	8.01502	1.1e-15	5.52e-14
AT2G33847	69.0987	142.854	105.977	1.04697	0.386204	2.71093	0.00670945	0.0265688
AT1G07170	467.068	963.795	715.431	1.04512	0.146582	7.12991	1e-12	3.53e-11
AT5G11920	376.995	777.373	577.184	1.0438	0.328195	3.18044	0.00147051	0.00760546
AT1G65500	2504.02	5160.49	3832.25	1.04329	0.295797	3.52703	0.00042025	0.00261098
AT1G36600	110.159	227	168.579	1.04247	0.359078	2.90317	0.00369404	0.0164028
AT4G14390	143.373	295.25	219.311	1.04211	0.201691	5.16686	2.38e-07	3.35e-06
AT5G49910	13488.7	27769	20628.8	1.04171	0.158913	6.55525	5.55e-11	1.53e-09
AT1G06135	76.8623	158.244	117.553	1.04099	0.345774	3.01061	0.00260721	0.012333
AT5G46230	499.308	1026.72	763.016	1.03979	0.16686	6.23147	4.62e-10	1.08e-08
AT2G44350	5873.05	12069.9	8971.46	1.03923	0.113271	9.17475	4.53e-20	3.91e-18
AT4G21120	11838.4	24318.6	18078.5	1.03857	0.15591	6.66136	2.71e-11	7.86e-10
AT1G24530	2399.85	4927.25	3663.55	1.03784	0.146039	7.10659	1.19e-12	4.14e-11
AT1G03590	1998.37	4094.95	3046.66	1.03508	0.207454	4.98944	6.06e-07	7.89e-06
AT5G46080	1893.77	3877.69	2885.73	1.03392	0.135645	7.62229	2.49e-14	1.06e-12
AT3G25140	4781.64	9773.76	7277.7	1.03144	0.11445	9.01213	2.02e-19	1.59e-17
AT4G01740	385.667	787.895	586.781	1.03068	0.161417	6.38521	1.71e-10	4.34e-09
AT4G23300	8526.48	17386.5	12956.5	1.02795	0.144418	7.11791	1.1e-12	3.84e-11
AT2G32920	1002.22	2043.29	1522.75	1.02773	0.158401	6.48815	8.69e-11	2.31e-09
AT1G74310	738.68	1505.75	1122.21	1.02765	0.18872	5.44536	5.17e-08	8.29e-07
AT4G22305	1663.36	3390.9	2527.13	1.02763	0.154027	6.67176	2.53e-11	7.35e-10
AT1G10900	2946.67	5996.33	4471.5	1.02495	0.0885969	11.5687	5.93e-31	1.38e-28
AT4G08040	553.458	1124.85	839.152	1.02335	0.328938	3.11106	0.00186415	0.0093204
AT1G01120	10986.3	22322.1	16654.2	1.02278	0.186771	5.4761	4.35e-08	7.12e-07
AT2G32960	87.4543	177.339	132.396	1.01961	0.251135	4.06001	4.91e-05	0.00040583
AT3G12910	122.814	248.629	185.721	1.01788	0.377025	2.69977	0.00693882	0.0272351
AT4G21380	6921.22	13989.8	10455.5	1.01527	0.126739	8.01071	1.14e-15	5.68e-14
AT2G31730	327.331	659.414	493.372	1.01069	0.162707	6.21172	5.24e-10	1.22e-08
AT2G25100	127.422	256.614	192.018	1.01011	0.282361	3.57739	0.00034705	0.00221478
AT2G05940	7724.71	15519.4	11622.1	1.00652	0.209273	4.8096	1.51e-06	1.79e-05
AT1G49032	2739.61	5500.06	4119.83	1.0055	0.108839	9.2384	2.5e-20	2.3e-18
AT2G45070	9920.38	19911.3	14915.9	1.0051	0.119572	8.40579	4.25e-17	2.52e-15
AT2G20562	1042.97	2092.56	1567.77	1.00442	0.149933	6.69913	2.1e-11	6.19e-10
AT5G58710	1619.57	3247.34	2433.45	1.00354	0.145977	6.87469	6.21e-12	2.01e-10
AT3G26690	87.6645	175.535	131.6	1.0022	0.272637	3.67595	0.00023697	0.00158386
AT3G23450	2717.92	5441.09	4079.51	1.00143	0.173754	5.76348	8.24e-09	1.53e-07
AT1G22650	2273.08	4543.37	3408.23	0.999134	0.171135	5.83826	5.27e-09	1.02e-07
AT1G69800	290.215	579.531	434.873	0.998007	0.178604	5.58783	2.3e-08	3.99e-07
AT1G28390	1986.14	3966.6	2976.37	0.997828	0.146978	6.78897	1.13e-11	3.5e-10
AT3G55470	3470.59	6928.88	5199.73	0.99739	0.15007	6.64616	3.01e-11	8.64e-10
AT1G04360	475.982	949.815	712.899	0.996916	0.186939	5.33285	9.67e-08	1.48e-06
AT5G49520	10228.2	20401	15314.6	0.996088	0.0987182	10.0902	6.1e-24	7.98e-22
AT2G24170	273.572	544.285	408.928	0.992843	0.173671	5.71682	1.09e-08	1.97e-07
AT3G13845	66.1647	131.691	98.9279	0.992273	0.320811	3.09301	0.00198135	0.00983264
AT1G07670	3953.82	7861.75	5907.79	0.991599	0.137091	7.23314	4.72e-13	1.72e-11
AT1G26420	6237.3	12397.4	9317.35	0.991024	0.122355	8.0996	5.51e-16	2.89e-14
AT3G55360	3082.39	6124.18	4603.28	0.990499	0.148248	6.68136	2.37e-11	6.92e-10
AT3G53270	1406.24	2791.74	2098.99	0.989378	0.0987315	10.0209	1.23e-23	1.58e-21
AT1G29750	3176.1	6301.93	4739.01	0.988474	0.108504	9.10999	8.24e-20	6.82e-18
AT1G64330	1279.42	2537.63	1908.53	0.988028	0.138636	7.12677	1.03e-12	3.61e-11
AT1G72131	1168.99	2315.57	1742.28	0.986021	0.159499	6.18199	6.33e-10	1.45e-08
AT4G17670	1150.94	2278.26	1714.6	0.985208	0.156816	6.28256	3.33e-10	8.02e-09
AT1G52200	51553.1	101990	76771.5	0.984291	0.181219	5.4315	5.59e-08	8.95e-07
AT5G04770	396.429	783.803	590.116	0.983065	0.150609	6.52726	6.7e-11	1.81e-09
AT3G19660	419.082	827.935	623.509	0.981965	0.258936	3.7923	0.00014926	0.00106865
AT5G25440	8476.16	16735.5	12605.8	0.981401	0.0989326	9.91989	3.41e-23	4.15e-21
AT3G27390	2505.82	4940.47	3723.15	0.979384	0.0998112	9.81237	9.96e-23	1.15e-20
AT5G43180	99.8332	196.886	148.36	0.978803	0.236569	4.13749	3.51e-05	0.00030054
AT3G55820	152.263	300.019	226.141	0.978455	0.215125	4.54832	5.41e-06	5.68e-05
AT2G20970	25282.7	49729.1	37505.9	0.975947	0.145181	6.72228	1.79e-11	5.34e-10
AT5G26920	28421	55858.4	42139.7	0.974816	0.125764	7.75118	9.1e-15	4.1e-13
AT1G52600	645.227	1265.88	955.556	0.972172	0.16854	5.7682	8.01e-09	1.49e-07
AT3G48350	144.953	284.358	214.655	0.972076	0.329366	2.95135	0.00316384	0.0144017
AT1G23030	360.645	706.422	533.534	0.969979	0.171588	5.65294	1.58e-08	2.79e-07
AT3G18360	71.9737	140.847	106.411	0.969777	0.270738	3.58197	0.00034101	0.00218348
AT2G28630	10174.6	19907.2	15040.9	0.968328	0.310473	3.11888	0.00181542	0.00910539
AT5G01610	636.783	1245.34	941.064	0.967678	0.130284	7.42747	1.11e-13	4.4e-12
AT1G18260	2951.75	5762.74	4357.25	0.965186	0.134694	7.16574	7.74e-13	2.74e-11
AT3G54200	2780.26	5427.32	4103.79	0.965033	0.15998	6.03222	1.62e-09	3.45e-08
AT4G28290	535.811	1044.54	790.176	0.96277	0.204281	4.71297	2.44e-06	2.8e-05
AT5G42440	1246.96	2429.32	1838.14	0.962096	0.11547	8.33202	7.95e-17	4.5e-15
AT3G57480	988.704	1925.89	1457.3	0.961747	0.173257	5.55099	2.84e-08	4.8e-07
AT4G11890	17265.6	33583.2	25424.4	0.959844	0.188755	5.08514	3.67e-07	5.01e-06
AT5G37540	1161.48	2258.63	1710.05	0.95953	0.141164	6.79728	1.07e-11	3.33e-10
AT1G68770	342.178	665.359	503.769	0.959333	0.269812	3.55556	0.00037717	0.00238167
AT3G23530	8535.88	16588.9	12562.4	0.958599	0.111919	8.56513	1.08e-17	6.95e-16
AT2G45290	8397.02	16313.3	12355.1	0.958084	0.249147	3.84546	0.00012033	0.00088822
AT1G17240	168.787	327.704	248.245	0.95706	0.207857	4.60441	4.14e-06	4.48e-05
AT3G24810	175.805	341.269	258.537	0.956471	0.283811	3.3701	0.00075141	0.00430681
AT4G30630	491.027	952.421	721.724	0.955925	0.162696	5.87552	4.22e-09	8.33e-08
AT4G15070	612.302	1187.68	899.989	0.955734	0.180706	5.2889	1.23e-07	1.84e-06
AT1G70581	38.1643	74.0413	56.1028	0.955706	0.326195	2.92986	0.0033912	0.0152965
AT4G30150	1889.01	3658.67	2773.84	0.95375	0.174256	5.47326	4.42e-08	7.21e-07
AT5G44290	19542.3	37841.3	28691.8	0.953362	0.120603	7.90494	2.68e-15	1.29e-13
AT2G17760	6179.95	11961.1	9070.53	0.952668	0.117582	8.10218	5.4e-16	2.84e-14
AT4G13510	35283.6	68253.4	51768.5	0.951906	0.11297	8.42618	3.57e-17	2.13e-15
AT3G18560	1509.19	2918.62	2213.91	0.951591	0.15107	6.299	3e-10	7.27e-09
AT1G26690	1389.48	2687.41	2038.45	0.951525	0.142444	6.67998	2.39e-11	6.97e-10
AT5G10030	4464.83	8633.47	6549.15	0.951373	0.153957	6.17947	6.43e-10	1.47e-08
AT1G06850	181.596	350.925	266.261	0.950641	0.204809	4.6416	3.46e-06	3.81e-05
AT3G50850	149.606	288.999	219.303	0.950072	0.197964	4.79921	1.59e-06	1.88e-05
AT2G29950	260.777	503.822	382.3	0.950005	0.199211	4.76883	1.85e-06	2.17e-05
AT4G04920	5526.38	10670.3	8098.34	0.94922	0.159682	5.94445	2.77e-09	5.65e-08
AT5G37750	80.4366	154.904	117.67	0.94636	0.328721	2.87892	0.00399043	0.0174986
AT5G60400	307.665	592.401	450.033	0.945405	0.29725	3.1805	0.00147021	0.00760546
AT1G63260	499.802	961.763	730.782	0.944547	0.21779	4.33695	1.44e-05	0.00013554
AT3G53170	356.319	684.777	520.548	0.942913	0.199981	4.71501	2.42e-06	2.77e-05
AT4G18540	378.564	727.685	553.124	0.942823	0.227346	4.14708	3.37e-05	0.0002898
AT2G44660	1399.64	2690.25	2044.94	0.942678	0.120986	7.79163	6.62e-15	3.05e-13
AT5G06865	2808.04	5394.42	4101.23	0.941846	0.196384	4.79593	1.62e-06	1.91e-05
AT2G40113	980.259	1879.94	1430.1	0.939287	0.193752	4.84787	1.25e-06	1.51e-05
AT1G68840	9895.7	18970.4	14433.1	0.938869	0.219426	4.27874	1.88e-05	0.00017107
AT1G63245	85.515	163.905	124.71	0.937997	0.363875	2.5778	0.00994313	0.0364435
AT1G52855	755.147	1443.71	1099.43	0.935125	0.195328	4.78746	1.69e-06	1.99e-05
AT1G69400	48.6014	92.8991	70.7502	0.934931	0.329701	2.8357	0.00457259	0.0194733
AT1G61780	1168.94	2234.48	1701.71	0.934603	0.138758	6.73551	1.63e-11	4.92e-10
AT2G34940	462.502	883.778	673.14	0.934469	0.199114	4.69314	2.69e-06	3.04e-05
AT4G08850	70354.6	134409	102382	0.933915	0.189454	4.92951	8.24e-07	1.03e-05
AT5G52870	880.197	1680.58	1280.39	0.933144	0.172841	5.39885	6.71e-08	1.06e-06
AT5G14380	41.6605	79.4553	60.5579	0.932363	0.349244	2.66966	0.00759282	0.0292928
AT1G79450	895.862	1706.81	1301.34	0.929874	0.207158	4.48871	7.17e-06	7.34e-05
AT1G71700	11224.5	21368.9	16296.7	0.928869	0.111548	8.32709	8.29e-17	4.68e-15
AT4G24510	3120.68	5940.49	4530.59	0.928772	0.206849	4.4901	7.12e-06	7.3e-05
AT3G23300	4208.02	8002.86	6105.44	0.927354	0.0910937	10.1802	2.43e-24	3.25e-22
AT4G23570	8709.34	16553.9	12631.6	0.926544	0.179823	5.15253	2.57e-07	3.6e-06
AT1G07610	152.058	289.069	220.564	0.926525	0.371887	2.49141	0.0127236	0.0442641
AT4G00400	2025.63	3848.58	2937.11	0.926044	0.150251	6.16332	7.12e-10	1.61e-08
AT4G32208	137.608	261.411	199.509	0.924868	0.246696	3.74902	0.00017753	0.00123494
AT2G19310	661.691	1254.02	957.854	0.922269	0.176559	5.22357	1.76e-07	2.54e-06
AT1G30690	1205.34	2279.57	1742.45	0.919355	0.143389	6.41163	1.44e-10	3.7e-09
AT4G18950	10703.5	20235.8	15469.6	0.918805	0.241888	3.79847	0.0001456	0.00104544
AT2G45970	298.289	563.632	430.96	0.918375	0.226917	4.04719	5.18e-05	0.00042526
AT1G17060	529.234	1000.23	764.731	0.918171	0.205227	4.47393	7.68e-06	7.8e-05
AT4G37540	462.11	872.726	667.418	0.917501	0.322151	2.84805	0.00439882	0.018942
AT1G64460	1029.48	1944.11	1486.79	0.917075	0.136769	6.70526	2.01e-11	5.96e-10
AT1G54460	2065.98	3899.28	2982.63	0.916414	0.132987	6.89103	5.54e-12	1.8e-10
AT5G19290	1325.25	2500.43	1912.84	0.916014	0.142717	6.41838	1.38e-10	3.54e-09
AT5G47330	3661.32	6907.8	5284.56	0.915882	0.114046	8.03081	9.68e-16	4.91e-14
AT2G46810	206.935	390.028	298.482	0.91501	0.273679	3.34337	0.00082768	0.00467915
AT1G10930	646.155	1217.58	931.867	0.914227	0.173773	5.26103	1.43e-07	2.12e-06
AT2G17130	3129.48	5893.97	4511.73	0.913286	0.112258	8.13559	4.1e-16	2.17e-14
AT3G59700	4304.67	8103.49	6204.08	0.912599	0.177152	5.1515	2.58e-07	3.61e-06
AT1G14010	2109.51	3969.96	3039.74	0.912191	0.126595	7.20558	5.78e-13	2.08e-11
AT5G37600	249914	470190	360052	0.911811	0.134874	6.76048	1.38e-11	4.17e-10
AT4G14420	4596.42	8638.06	6617.24	0.910159	0.136869	6.64986	2.93e-11	8.46e-10
AT4G01540	1660.16	3117.83	2389	0.909155	0.0979134	9.2853	1.61e-20	1.52e-18
AT5G62180	259.243	486.615	372.929	0.908947	0.268002	3.39156	0.00069496	0.00402704
AT5G25260	43532.2	81735.2	62633.7	0.908873	0.179475	5.06407	4.1e-07	5.54e-06
AT1G34160	38.4782	72.207	55.3426	0.908099	0.356805	2.54509	0.0109251	0.0391753
AT4G17420	668.391	1254.29	961.341	0.907909	0.162969	5.57104	2.53e-08	4.34e-07
AT3G56170	1596.6	2995.56	2296.08	0.907727	0.163467	5.55296	2.81e-08	4.76e-07
AT3G21630	7733.17	14503.5	11118.3	0.907262	0.108075	8.39472	4.67e-17	2.75e-15
AT3G43270	5025.22	9418.35	7221.78	0.906274	0.282206	3.21139	0.00132094	0.00694384
AT1G19490	159.847	299.618	229.733	0.906097	0.197572	4.58615	4.51e-06	4.84e-05
AT5G44990	423.946	794.032	608.989	0.905072	0.263515	3.43461	0.00059341	0.003504
AT5G25610	24799.5	46410.8	35605.1	0.904158	0.177324	5.0989	3.42e-07	4.67e-06
AT1G72500	1114.78	2085.68	1600.23	0.903921	0.189243	4.77652	1.78e-06	2.09e-05
AT1G02860	523.752	978.8	751.276	0.902344	0.205011	4.40145	1.08e-05	0.00010431
AT1G64470	645.362	1204.15	924.755	0.899876	0.179475	5.01394	5.33e-07	7.03e-06
AT4G00240	850.828	1587.34	1219.09	0.899493	0.159502	5.6394	1.71e-08	3.01e-07
AT1G71210	775.698	1444.98	1110.34	0.897498	0.154098	5.8242	5.74e-09	1.1e-07
AT1G09000	98.0527	182.576	140.315	0.897409	0.281371	3.18941	0.00142561	0.00741557
AT2G43130	1010.68	1881.85	1446.26	0.896711	0.154707	5.7962	6.78e-09	1.28e-07
AT1G58420	1496.48	2785.62	2141.05	0.896509	0.192642	4.65376	3.26e-06	3.61e-05
AT1G72280	1257.79	2341.08	1799.44	0.896268	0.143183	6.2596	3.86e-10	9.18e-09
AT4G18910	1541.65	2867.4	2204.53	0.895185	0.175311	5.10627	3.29e-07	4.52e-06
AT5G43170	721.999	1342.43	1032.22	0.89462	0.366961	2.43791	0.0147724	0.049768
AT4G28480	3594.47	6677.22	5135.84	0.8935	0.16845	5.30426	1.13e-07	1.71e-06
AT5G41800	3275.9	6080.44	4678.17	0.892246	0.141789	6.29276	3.12e-10	7.56e-09
AT1G72950	161.133	298.992	230.063	0.892142	0.196877	4.53146	5.86e-06	6.12e-05
AT5G13500	10344.9	19195.9	14770.4	0.891869	0.213249	4.18229	2.89e-05	0.00025212
AT3G07190	191.374	354.91	273.142	0.891429	0.303811	2.93415	0.00334461	0.0151177
AT4G29960	1662.73	3080.98	2371.86	0.889763	0.111575	7.97455	1.53e-15	7.53e-14
AT1G66080	82.2786	152.355	117.317	0.889498	0.302509	2.9404	0.00327789	0.0148625
AT3G61810	139.913	259.169	199.541	0.889199	0.236852	3.75423	0.00017387	0.00121293
AT3G12830	771.537	1428.82	1100.18	0.889065	0.172817	5.14454	2.68e-07	3.73e-06
AT5G62150	246.354	456.155	351.255	0.888239	0.299622	2.96453	0.00303145	0.0139119
AT4G13500	1069.89	1979.68	1524.78	0.887841	0.151981	5.8418	5.16e-09	1.01e-07
AT1G08050	5993.77	11087.4	8540.61	0.887395	0.0941405	9.42628	4.25e-21	4.2e-19
AT3G22070	185.792	343.597	264.695	0.886885	0.265658	3.33844	0.0008425	0.00475055
AT2G01670	17986.2	33219.1	25602.6	0.885135	0.13585	6.51553	7.24e-11	1.95e-09
AT3G18750	75.3969	139.325	107.361	0.884923	0.340548	2.59853	0.00936251	0.0347699
AT2G45360	1233.95	2277.59	1755.77	0.884146	0.229678	3.8495	0.00011836	0.00087668
AT3G23990	1202.35	2219.2	1710.77	0.88412	0.158589	5.57492	2.48e-08	4.26e-07
AT1G21010	1980.7	3654.96	2817.83	0.883744	0.142642	6.19555	5.81e-10	1.34e-08
AT4G01370	4345.98	8010.73	6178.35	0.882218	0.101358	8.70401	3.2e-18	2.18e-16
AT2G44770	903.354	1664.89	1284.12	0.882131	0.113535	7.76968	7.87e-15	3.58e-13
AT5G64130	6356.2	11711.5	9033.83	0.881653	0.150384	5.86268	4.55e-09	8.94e-08
AT1G17260	76.2302	140.23	108.23	0.879749	0.321427	2.73701	0.00619999	0.0249723
AT5G10820	1038.5	1910.58	1474.54	0.879407	0.190528	4.61564	3.92e-06	4.27e-05
AT5G67350	1564.51	2872.9	2218.7	0.876901	0.136157	6.44035	1.19e-10	3.1e-09
AT2G46160	818.588	1503.21	1160.9	0.876788	0.181339	4.83508	1.33e-06	1.6e-05
AT4G23290	6932.03	12720.8	9826.42	0.875858	0.172842	5.0674	4.03e-07	5.45e-06
AT2G36420	471.554	865.03	668.292	0.87563	0.256865	3.40891	0.00065224	0.00381127
AT5G37485	1293.67	2370.55	1832.11	0.873628	0.163793	5.33373	9.62e-08	1.47e-06
AT3G05830	1469.24	2691.9	2080.57	0.873415	0.103719	8.421	3.73e-17	2.22e-15
AT3G50860	407.216	745.808	576.512	0.872803	0.150905	5.78378	7.3e-09	1.37e-07
AT5G44568	6502.18	11893.6	9197.9	0.871184	0.143173	6.08484	1.17e-09	2.55e-08
AT5G19980	2650.5	4842.84	3746.67	0.869527	0.138505	6.27796	3.43e-10	8.24e-09
AT2G02730	894.539	1633.88	1264.21	0.86908	0.129853	6.69282	2.19e-11	6.44e-10
AT3G05230	791.694	1443.71	1117.7	0.866556	0.175412	4.94013	7.81e-07	9.83e-06
AT3G26614	34.6904	63.2167	48.9536	0.866397	0.334009	2.59393	0.00948849	0.0351402
AT5G19690	5638	10276	7957.01	0.86602	0.131313	6.59509	4.25e-11	1.2e-09
AT5G53130	6100.3	11110.9	8605.6	0.865043	0.144893	5.97022	2.37e-09	4.9e-08
AT5G64600	619.059	1126.35	872.702	0.86337	0.158463	5.44841	5.08e-08	8.17e-07
AT5G15870	3802.07	6915.21	5358.64	0.863032	0.112711	7.657	1.9e-14	8.17e-13
AT4G27745	1498.12	2719.19	2108.66	0.859993	0.155772	5.52083	3.37e-08	5.64e-07
AT3G27610	967.659	1756.02	1361.84	0.859632	0.0962064	8.93528	4.06e-19	3.08e-17
AT1G36610	374.274	678.744	526.509	0.858718	0.223172	3.84779	0.00011919	0.00088169
AT3G28850	1470.95	2664.15	2067.55	0.857014	0.159596	5.36988	7.88e-08	1.22e-06
AT2G44310	1528.33	2768.12	2148.22	0.856847	0.11953	7.16848	7.58e-13	2.7e-11
AT5G63990	193.286	350.18	271.733	0.856683	0.263201	3.25487	0.00113446	0.00610006
AT4G04960	1872.62	3390.92	2631.77	0.856529	0.201863	4.24313	2.2e-05	0.00019792
AT4G08230	1691.19	3061.01	2376.1	0.855895	0.14772	5.79402	6.87e-09	1.3e-07
AT3G59140	199.278	360.424	279.851	0.85518	0.227976	3.75119	0.000176	0.00122481
AT5G17680	146.231	264.371	205.301	0.854953	0.23133	3.69581	0.00021918	0.00148088
AT1G26840	50.6251	91.5733	71.0992	0.854386	0.324668	2.63157	0.00849925	0.0320779
AT5G05180	265.699	479.513	372.606	0.851644	0.211744	4.02205	5.77e-05	0.00046561
AT2G41010	3581.53	6461.76	5021.64	0.851296	0.174967	4.86547	1.14e-06	1.39e-05
AT1G72870	98.5417	177.668	138.105	0.850367	0.270975	3.13817	0.00170005	0.00862124
AT2G21540	1356.08	2443.11	1899.6	0.849365	0.196096	4.33136	1.48e-05	0.00013865
AT5G60710	7397.66	13325.5	10361.6	0.849018	0.16488	5.14933	2.61e-07	3.65e-06
AT4G33220	8768.33	15792.7	12280.5	0.848892	0.173941	4.88035	1.06e-06	1.3e-05
AT3G25230	3525.61	6349.09	4937.35	0.848696	0.163209	5.20005	1.99e-07	2.85e-06
AT5G27360	4279.33	7698.87	5989.1	0.847239	0.225371	3.75931	0.00017038	0.00119335
AT4G14746	5634.13	10131.6	7882.86	0.846603	0.132141	6.4068	1.49e-10	3.8e-09
AT3G53720	6679.54	11989.5	9334.53	0.843933	0.123101	6.8556	7.1e-12	2.28e-10
AT1G75810	884.629	1586.87	1235.75	0.842885	0.141419	5.96019	2.52e-09	5.18e-08
AT5G24430	11460.5	20550.7	16005.6	0.842506	0.201354	4.1842	2.86e-05	0.00025025
AT1G26940	461.657	827.756	644.706	0.842334	0.170382	4.94379	7.66e-07	9.69e-06
AT2G21380	3757.07	6735.1	5246.08	0.842133	0.209923	4.01163	6.03e-05	0.00048374
AT3G09440	96310.3	172645	134478	0.84205	0.134227	6.27335	3.53e-10	8.46e-09
AT1G29890	1914.79	3432.17	2673.48	0.842009	0.0998879	8.42954	3.47e-17	2.08e-15
AT4G24930	11870.6	21275.4	16573	0.841775	0.156951	5.3633	8.17e-08	1.26e-06
AT1G68690	3639.42	6520.57	5080	0.841255	0.161804	5.19922	2e-07	2.86e-06
AT4G10730	3991.57	7149.39	5570.48	0.840841	0.104893	8.01617	1.09e-15	5.48e-14
AT3G51990	476.315	852.46	664.388	0.839844	0.139594	6.01635	1.78e-09	3.76e-08
AT1G48605	95.3316	170.571	132.951	0.839785	0.277879	3.02213	0.00251005	0.0119351
AT5G55930	90031.4	161062	125546	0.839113	0.122144	6.86988	6.43e-12	2.06e-10
AT4G01920	206.404	368.595	287.499	0.836008	0.214561	3.89636	9.77e-05	0.00073775
AT5G64660	3040.16	5424.33	4232.25	0.835229	0.227035	3.67885	0.00023429	0.00157133
AT4G37690	136.299	243.04	189.669	0.834617	0.208263	4.00751	6.14e-05	0.00049089
AT5G59050	1316.29	2346.16	1831.22	0.833883	0.126754	6.57873	4.74e-11	1.31e-09
AT5G20270	988.506	1760.13	1374.32	0.832399	0.133019	6.25773	3.91e-10	9.28e-09
AT3G59880	1439.01	2561.51	2000.26	0.832014	0.164512	5.05748	4.25e-07	5.73e-06
AT1G45688	3331.95	5921.26	4626.61	0.829523	0.093005	8.91912	4.7e-19	3.49e-17
AT1G50750	414.501	736.418	575.459	0.829194	0.310972	2.66646	0.00766552	0.0295209
AT1G14780	2573.99	4571.16	3572.57	0.828571	0.119938	6.90835	4.9e-12	1.61e-10
AT2G23620	98.3905	174.614	136.502	0.827644	0.263604	3.13973	0.00169104	0.00858055
AT4G12480	145735	258583	202159	0.827276	0.155775	5.31073	1.09e-07	1.65e-06
AT3G56880	12521.4	22210.2	17365.8	0.826846	0.184574	4.47975	7.47e-06	7.62e-05
AT1G30755	12418.8	22013.4	17216.1	0.82584	0.0808637	10.2127	1.74e-24	2.42e-22
AT5G46350	2343.11	4150.11	3246.61	0.824682	0.324667	2.54009	0.0110825	0.0396254
AT3G02230	7588.1	13439	10513.6	0.824597	0.152264	5.41558	6.11e-08	9.72e-07
AT4G02340	4265.42	7552.16	5908.79	0.824238	0.103714	7.94725	1.91e-15	9.29e-14
AT1G59590	1116.02	1971.61	1543.82	0.82106	0.185956	4.41535	1.01e-05	9.87e-05
AT3G46700	2656.38	4691.61	3674	0.820552	0.18744	4.37768	1.2e-05	0.00011508
AT3G25070	3706.95	6545.5	5126.22	0.82024	0.113395	7.23346	4.71e-13	1.72e-11
AT3G05270	1277.43	2255.33	1766.38	0.820117	0.11346	7.22823	4.89e-13	1.78e-11
AT3G23840	49.0739	86.5389	67.8064	0.818489	0.313012	2.61488	0.00892594	0.0334199
AT2G39340	9920.1	17472.3	13696.2	0.816636	0.126272	6.46726	9.98e-11	2.63e-09
AT5G22860	543.776	956.21	749.993	0.814214	0.265624	3.06529	0.00217461	0.0105981
AT1G67920	1970.43	3463.31	2716.87	0.813548	0.153361	5.30479	1.13e-07	1.71e-06
AT3G02880	17120.8	30034.2	23577.5	0.810843	0.142719	5.6814	1.34e-08	2.39e-07
AT2G20760	8521.7	14930.4	11726.1	0.809023	0.14148	5.71828	1.08e-08	1.96e-07
AT2G35920	2110.77	3696.94	2903.86	0.808602	0.0956679	8.45218	2.86e-17	1.76e-15
AT3G11320	1748.58	3061.22	2404.9	0.80785	0.128907	6.26691	3.68e-10	8.79e-09
AT4G02005	77.8386	136.356	107.097	0.807832	0.289832	2.78724	0.00531593	0.0220186
AT1G21670	20964.4	36665.3	28814.8	0.80648	0.141886	5.68399	1.32e-08	2.36e-07
AT5G55180	7216	12618.8	9917.38	0.80629	0.123289	6.53984	6.16e-11	1.68e-09
AT3G07090	6680.99	11676.9	9178.96	0.805545	0.11773	6.8423	7.79e-12	2.48e-10
AT5G28830	6876.31	12017.9	9447.11	0.805505	0.129812	6.20515	5.46e-10	1.26e-08
AT2G40475	265.058	462.929	363.993	0.804625	0.320487	2.51063	0.0120516	0.042367
AT2G41250	86.2912	150.594	118.443	0.804379	0.247866	3.24522	0.00117361	0.00627756
AT2G36800	137.068	239.295	188.182	0.804021	0.250252	3.21285	0.00131425	0.00691284
AT3G07680	4827.89	8427.21	6627.55	0.803622	0.130883	6.14	8.25e-10	1.84e-08
AT5G24080	1234.17	2152.96	1693.56	0.802743	0.281387	2.85281	0.00433351	0.0186979
AT2G03450	653.305	1139.03	896.169	0.801944	0.193011	4.15492	3.25e-05	0.00028116
AT3G13437	229.357	399.408	314.383	0.800368	0.206166	3.88215	0.00010354	0.00077716
AT1G33260	660.728	1150.42	905.575	0.800184	0.201711	3.96698	7.28e-05	0.00057128
AT5G50440	286.044	497.432	391.738	0.798123	0.177538	4.49551	6.94e-06	7.14e-05
AT2G16900	10294.9	17901	14097.9	0.798093	0.19341	4.12644	3.68e-05	0.00031304
AT5G18370	2311.12	4018.07	3164.59	0.797952	0.14301	5.57969	2.41e-08	4.16e-07
AT4G21620	1642	2853.54	2247.77	0.797376	0.246699	3.23218	0.00122851	0.00652504
AT2G28540	3357.75	5828.83	4593.29	0.795695	0.11076	7.18394	6.77e-13	2.42e-11
AT2G36590	1911.34	3317.77	2614.55	0.795537	0.174205	4.56666	4.96e-06	5.27e-05
AT1G09560	34832.2	60355.7	47593.9	0.793067	0.288452	2.74939	0.00597064	0.0242509
AT2G17720	6489.48	11244.1	8866.77	0.792968	0.115053	6.89221	5.49e-12	1.79e-10
AT5G04820	129.549	224.451	177	0.792959	0.209489	3.7852	0.00015359	0.00109519
AT1G04130	92.2488	159.82	126.034	0.792511	0.223368	3.54801	0.00038815	0.00243948
AT5G45480	4118.3	7132.25	5625.27	0.792332	0.123846	6.39774	1.58e-10	4.03e-09
AT1G51500	7711.02	13341.2	10526.1	0.790909	0.18096	4.37063	1.24e-05	0.0001184
AT4G37432	244.161	422.204	333.183	0.78976	0.281349	2.80705	0.00499973	0.0209485
AT1G56440	382.445	660.853	521.649	0.789426	0.154519	5.10894	3.24e-07	4.47e-06
AT3G46820	2505.62	4329.27	3417.45	0.789003	0.179295	4.40058	1.08e-05	0.00010467
AT2G04650	339.115	585.872	462.494	0.788642	0.1895	4.16171	3.16e-05	0.00027333
AT3G05890	193.103	333.364	263.233	0.788212	0.214504	3.67458	0.00023824	0.00159045
AT1G25425	320.645	553.425	437.035	0.787756	0.195431	4.03087	5.56e-05	0.00045122
AT2G32295	854.883	1473.46	1164.17	0.785223	0.1268	6.19261	5.92e-10	1.36e-08
AT2G41490	1252.46	2152.2	1702.33	0.780883	0.112657	6.93148	4.16e-12	1.37e-10
AT3G19930	23557.2	40469.2	32013.2	0.780658	0.142322	5.48516	4.13e-08	6.8e-07
AT3G58600	1869.66	3210.53	2540.09	0.780025	0.102486	7.61103	2.72e-14	1.15e-12
AT5G11090	5576.56	9574.99	7575.77	0.779892	0.109	7.15497	8.37e-13	2.96e-11
AT3G12040	1133.15	1945.06	1539.1	0.779298	0.12489	6.23985	4.38e-10	1.03e-08
AT5G06670	217.202	372.431	294.816	0.778302	0.275452	2.82554	0.0047201	0.0199888
AT1G06520	505.181	866.509	685.845	0.778133	0.202073	3.85075	0.00011776	0.0008726
AT1G65481	468.944	804.132	636.538	0.777797	0.239913	3.242	0.00118695	0.00633917
AT1G10740	1363.13	2336.8	1849.97	0.777501	0.106545	7.29739	2.93e-13	1.09e-11
AT2G01680	3171.44	5430.3	4300.87	0.775936	0.141263	5.49283	3.96e-08	6.54e-07
AT3G47480	3067.61	5252.76	4160.18	0.775909	0.209312	3.70695	0.00020977	0.00142336
AT1G15710	598.961	1025.55	812.255	0.775862	0.115558	6.71404	1.89e-11	5.64e-10
AT5G67510	1095.08	1875.18	1485.13	0.775816	0.131683	5.89155	3.83e-09	7.64e-08
AT1G07630	6045.94	10343.3	8194.6	0.774676	0.127281	6.08633	1.16e-09	2.53e-08
AT2G45790	2041.48	3488.01	2764.75	0.772709	0.132522	5.83078	5.52e-09	1.07e-07
AT4G12010	1520.87	2597.74	2059.31	0.772472	0.147841	5.225	1.74e-07	2.52e-06
AT4G27480	337.293	576.277	456.785	0.772423	0.167027	4.62456	3.75e-06	4.11e-05
AT3G45230	246.387	420.847	333.617	0.772094	0.174083	4.43521	9.2e-06	9.15e-05
AT5G15330	790.796	1350.2	1070.5	0.771956	0.135831	5.68322	1.32e-08	2.37e-07
AT3G61150	6909.04	11795.6	9352.32	0.771704	0.148904	5.18258	2.19e-07	3.1e-06
AT3G04710	455.366	777.33	616.348	0.771651	0.178516	4.32259	1.54e-05	0.00014352
AT3G27990	830.656	1417.64	1124.15	0.771329	0.129168	5.97151	2.35e-09	4.86e-08
AT1G70250	759.651	1296.39	1028.02	0.771284	0.194172	3.97217	7.12e-05	0.00056049
AT4G36670	73856.3	126014	99935.3	0.770796	0.147251	5.23457	1.65e-07	2.41e-06
AT1G66920	9999.19	17055.4	13527.3	0.770353	0.134367	5.73321	9.85e-09	1.8e-07
AT1G13700	768.386	1310.49	1039.44	0.770172	0.194754	3.95459	7.67e-05	0.00059792
AT2G44360	1471.97	2509.8	1990.88	0.76974	0.165917	4.6393	3.5e-06	3.84e-05
AT1G53310	9222.7	15722.3	12472.5	0.769546	0.110057	6.99224	2.71e-12	9.11e-11
AT5G14480	996.54	1698.42	1347.48	0.769104	0.130529	5.89223	3.81e-09	7.61e-08
AT1G04680	5455.49	9295.61	7375.55	0.768875	0.185988	4.13402	3.56e-05	0.00030467
AT1G23480	480.832	819.289	650.06	0.768567	0.188309	4.08141	4.48e-05	0.00037322
AT3G51910	198.49	337.761	268.126	0.766766	0.261164	2.93596	0.00332518	0.0150377
AT2G27150	6137.45	10427.7	8282.57	0.764739	0.13227	5.78163	7.4e-09	1.39e-07
AT1G15970	346.65	588.743	467.697	0.764468	0.199597	3.83006	0.00012811	0.00093653
AT3G47600	799.135	1357.19	1078.16	0.764267	0.249336	3.0652	0.00217522	0.0105981
AT5G01540	16548.9	28103.8	22326.4	0.764043	0.141179	5.41186	6.24e-08	9.88e-07
AT4G04510	795.382	1350.29	1072.84	0.763362	0.199434	3.82765	0.00012937	0.00094458
AT4G15093	198.58	336.963	267.772	0.763042	0.229885	3.31924	0.00090263	0.00502928
AT2G38960	3253.33	5518.56	4385.94	0.76238	0.131058	5.8171	5.99e-09	1.15e-07
AT5G60570	1827.28	3099.16	2463.22	0.762205	0.0897588	8.4917	2.04e-17	1.27e-15
AT1G49560	118.33	200.571	159.45	0.761295	0.283518	2.68517	0.00724929	0.028237
AT1G78000	536.584	909.343	722.963	0.760843	0.270348	2.81431	0.00488828	0.0205459
AT5G09630	310.11	525.392	417.751	0.760715	0.196595	3.86945	0.00010908	0.0008135
AT2G24990	557.678	944.758	751.218	0.760662	0.127907	5.94701	2.73e-09	5.57e-08
AT1G32860	2397.92	4062.65	3230.29	0.760616	0.0934294	8.14108	3.92e-16	2.08e-14
AT2G16430	2678.17	4536.63	3607.4	0.760428	0.173727	4.37715	1.2e-05	0.00011523
AT2G27400	137.724	233.368	185.546	0.760168	0.262837	2.89217	0.00382597	0.0168937
AT2G21910	57.9129	97.9963	77.9546	0.759111	0.280796	2.70343	0.00686288	0.0270164
AT3G55130	2315.48	3917.43	3116.45	0.758646	0.254542	2.98043	0.00287844	0.0133758
AT1G14820	700.8	1185.16	942.981	0.758148	0.171226	4.42775	9.52e-06	9.43e-05
AT3G60200	1467.71	2482.29	1975	0.758018	0.171994	4.40723	1.05e-05	0.00010202
AT5G64750	33700.4	56980.8	45340.6	0.757703	0.0856944	8.84192	9.41e-19	6.73e-17
AT5G42830	4319.21	7302.65	5810.93	0.757611	0.256431	2.95444	0.00313234	0.0142808
AT3G28200	1676.83	2834.4	2255.61	0.757322	0.15394	4.91958	8.67e-07	1.08e-05
AT5G06570	14510.3	24523.1	19516.7	0.757053	0.0951167	7.95919	1.73e-15	8.46e-14
AT2G01300	687.845	1162.3	925.073	0.756924	0.176311	4.29312	1.76e-05	0.00016137
AT5G66950	1083.77	1831.17	1457.47	0.756793	0.129792	5.83083	5.52e-09	1.07e-07
AT5G64400	14418.2	24360	19389.1	0.756608	0.121537	6.22535	4.8e-10	1.12e-08
AT1G72300	1318.71	2227.44	1773.07	0.756405	0.181602	4.16518	3.11e-05	0.00026987
AT2G37460	684.285	1154.73	919.506	0.755106	0.151627	4.98003	6.36e-07	8.24e-06
AT2G20370	3785.76	6386.74	5086.25	0.754538	0.118349	6.37556	1.82e-10	4.6e-09
AT2G25260	109.761	185.004	147.382	0.753712	0.307358	2.45223	0.0141974	0.0482329
AT4G28350	3051.96	5137.12	4094.54	0.751157	0.196509	3.82251	0.0001321	0.00096287
AT5G39785	1266.98	2129.71	1698.34	0.749411	0.159818	4.68915	2.74e-06	3.1e-05
AT1G30000	2523.45	4241.03	3382.24	0.748952	0.12351	6.06391	1.33e-09	2.87e-08
AT4G23170	6219.89	10450.6	8335.24	0.748658	0.141913	5.27548	1.32e-07	1.97e-06
AT5G42010	2029.16	3409.14	2719.15	0.748576	0.110732	6.76022	1.38e-11	4.17e-10
AT5G43880	2535.19	4257.8	3396.5	0.748059	0.169121	4.42322	9.72e-06	9.59e-05
AT2G40095	3413.77	5725.75	4569.76	0.746071	0.119736	6.23096	4.64e-10	1.09e-08
AT3G50010	410.994	689.14	550.067	0.745946	0.271567	2.74682	0.00601755	0.0243844
AT1G79660	997.667	1672.89	1335.28	0.745652	0.163246	4.56764	4.93e-06	5.25e-05
AT3G12340	459.888	771.187	615.537	0.745487	0.153051	4.87083	1.11e-06	1.36e-05
AT5G18310	6690.81	11216.2	8953.48	0.745299	0.13111	5.68453	1.31e-08	2.36e-07
AT1G21900	2793.24	4680.09	3736.67	0.744519	0.121788	6.11321	9.76e-10	2.17e-08
AT5G43270	349.789	585.682	467.735	0.743749	0.286338	2.59745	0.00939187	0.0348492
AT3G29400	5193.9	8695.15	6944.53	0.743341	0.11134	6.6763	2.45e-11	7.14e-10
AT1G61390	36324.3	60775	48549.7	0.742548	0.114973	6.45845	1.06e-10	2.77e-09
AT5G56630	1081.9	1808.82	1445.36	0.741479	0.11521	6.43589	1.23e-10	3.19e-09
AT1G14170	3435.95	5744.09	4590.02	0.741311	0.199153	3.72232	0.0001974	0.00135689
AT4G32320	7480.51	12502.8	9991.66	0.741045	0.158871	4.66443	3.09e-06	3.44e-05
AT4G28880	11852	19790	15821	0.739633	0.109991	6.72446	1.76e-11	5.27e-10
AT1G49620	75.6243	126.289	100.956	0.739366	0.268356	2.75517	0.00586619	0.023888
AT3G60690	8274.98	13807.5	11041.2	0.73859	0.134968	5.47233	4.44e-08	7.24e-07
AT4G17940	1258.37	2099.82	1679.09	0.73859	0.123219	5.99413	2.05e-09	4.27e-08
AT5G62470	7674.07	12803.6	10238.8	0.738509	0.186602	3.95767	7.57e-05	0.00059159
AT2G44670	2075.67	3462.53	2769.1	0.738256	0.202689	3.64231	0.00027021	0.00178025
AT3G01550	142.051	236.82	189.435	0.737526	0.229513	3.21345	0.00131152	0.00690057
AT5G01715	174.848	291.475	233.161	0.736511	0.279672	2.63348	0.00845137	0.0319805
AT1G66160	3846.77	6409.12	5127.95	0.736508	0.170911	4.3093	1.64e-05	0.00015128
AT4G13040	2612.56	4351.44	3482	0.735988	0.148494	4.95636	7.18e-07	9.18e-06
AT2G15310	197.572	328.866	263.219	0.735605	0.249638	2.94669	0.00321195	0.0145901
AT5G56030	38938.4	64819.4	51878.9	0.735234	0.173116	4.24707	2.17e-05	0.00019489
AT1G02650	137.641	228.818	183.229	0.733779	0.247688	2.96251	0.00305138	0.013974
AT5G26990	689.865	1147.14	918.501	0.733417	0.118164	6.20676	5.41e-10	1.25e-08
AT2G38580	328.349	545.386	436.867	0.732302	0.142687	5.13224	2.86e-07	3.97e-06
AT1G69570	592.73	984.718	788.724	0.732123	0.272449	2.68719	0.00720549	0.0281168
AT4G37400	270.881	449.867	360.374	0.731923	0.154833	4.72716	2.28e-06	2.62e-05
AT3G61560	319.492	530.769	425.13	0.731837	0.207966	3.51902	0.00043314	0.00267962
AT4G33890	1513.4	2512.77	2013.08	0.731438	0.143242	5.1063	3.29e-07	4.52e-06
AT3G61590	224.327	372.282	298.305	0.731264	0.19027	3.8433	0.00012139	0.00089457
AT4G11680	309.534	513.317	411.426	0.729588	0.169425	4.30627	1.66e-05	0.00015304
AT4G27500	28160.8	46667	37413.9	0.728714	0.123253	5.91236	3.37e-09	6.79e-08
AT4G25515	975.35	1615.91	1295.63	0.728259	0.17438	4.17627	2.96e-05	0.00025783
AT5G58320	1072.56	1776.35	1424.45	0.727786	0.182384	3.9904	6.6e-05	0.00052264
AT3G12620	2416.34	3998.95	3207.65	0.726741	0.115925	6.26906	3.63e-10	8.69e-09
AT4G25640	13311.7	22022.3	17667	0.726267	0.216698	3.35152	0.00080369	0.00455835
AT1G47750	680.177	1124.82	902.501	0.725428	0.134012	5.41317	6.19e-08	9.83e-07
AT1G78240	10488.4	17339.6	13914	0.72527	0.120157	6.036	1.58e-09	3.38e-08
AT1G19380	17830.8	29472.7	23651.7	0.724994	0.208521	3.47684	0.00050736	0.00306142
AT1G07400	2240.22	3702.28	2971.25	0.724828	0.138721	5.22508	1.74e-07	2.52e-06
AT5G38340	116.723	192.763	154.743	0.723535	0.213364	3.39108	0.00069619	0.00403283
AT5G49480	13538.3	22349.5	17943.9	0.723198	0.131084	5.51706	3.45e-08	5.75e-07
AT3G51370	7146.9	11796.8	9471.84	0.723002	0.0970548	7.44942	9.37e-14	3.76e-12
AT3G63440	970.565	1601.72	1286.14	0.722923	0.205213	3.5228	0.00042702	0.00264549
AT2G04495	1024.52	1690.05	1357.28	0.722243	0.172233	4.1934	2.75e-05	0.00024115
AT5G58940	2039.61	3363.55	2701.58	0.721738	0.145177	4.97143	6.65e-07	8.58e-06
AT3G01080	415.473	685.236	550.355	0.721656	0.282106	2.5581	0.0105246	0.0380847
AT5G63760	871.094	1436.33	1153.71	0.7216	0.154661	4.66569	3.08e-06	3.42e-05
AT5G02500	196410	323594	260002	0.720314	0.12772	5.6398	1.7e-08	3.01e-07
AT3G56840	772.539	1272.55	1022.55	0.720157	0.111798	6.44159	1.18e-10	3.08e-09
AT1G79550	4597.89	7574.44	6086.17	0.720134	0.138316	5.20643	1.93e-07	2.77e-06
AT1G24460	4977.63	8197.56	6587.59	0.719765	0.137314	5.24175	1.59e-07	2.32e-06
AT5G43760	14286.9	23515.4	18901.2	0.718917	0.135087	5.32187	1.03e-07	1.56e-06
AT5G26667	1702.57	2802.28	2252.43	0.718777	0.129558	5.54792	2.89e-08	4.88e-07
AT3G03900	161.607	265.903	213.755	0.718444	0.195445	3.67594	0.00023698	0.00158386
AT1G10040	169.366	278.523	223.945	0.717849	0.244364	2.93763	0.00330736	0.0149766
AT2G33580	2735.86	4498.31	3617.08	0.717435	0.253639	2.82857	0.00467567	0.0198345
AT1G17455	152.492	250.544	201.518	0.717189	0.217789	3.29305	0.00099108	0.00544873
AT2G22880	8700.51	14300.6	11500.6	0.71688	0.204563	3.50445	0.00045755	0.00280863
AT5G57480	1462.73	2403.05	1932.89	0.716104	0.229179	3.12465	0.00178015	0.00896467
AT2G18990	79.0105	129.817	104.414	0.716058	0.274395	2.60959	0.00906519	0.033861
AT4G15120	374.376	615.114	494.745	0.716027	0.290856	2.46179	0.0138245	0.0472153
AT3G02780	1696.8	2786.3	2241.55	0.715564	0.17797	4.0207	5.8e-05	0.00046721
AT5G41670	4245.24	6966.97	5606.11	0.714682	0.14122	5.06076	4.18e-07	5.64e-06
AT3G06300	2901.87	4762.26	3832.06	0.714583	0.151469	4.71769	2.39e-06	2.74e-05
AT3G48650	5575.45	9145.71	7360.58	0.713995	0.116005	6.15488	7.51e-10	1.69e-08
AT5G21900	353.188	579.181	466.185	0.71366	0.182347	3.91375	9.09e-05	0.00069198
AT5G61340	955.003	1566.04	1260.52	0.713648	0.198537	3.59454	0.00032496	0.00208996
AT5G08660	3123.17	5118.7	4120.93	0.712813	0.187989	3.79177	0.00014958	0.00106962
AT4G21810	2706.5	4436.19	3571.34	0.712808	0.137106	5.19896	2e-07	2.86e-06
AT5G22280	4153.39	6802.63	5478.01	0.711769	0.287008	2.47996	0.0131396	0.0453571
AT3G20860	1682.1	2754.39	2218.24	0.711377	0.231018	3.07931	0.00207482	0.0102206
AT1G21280	208.18	340.841	274.511	0.711108	0.181237	3.92364	8.72e-05	0.00066826
AT1G10960	1616.58	2644.98	2130.78	0.710341	0.104875	6.7732	1.26e-11	3.85e-10
AT4G36250	4589.35	7507.85	6048.6	0.710145	0.182367	3.89405	9.86e-05	0.00074334
AT2G40270	11752.2	19221.3	15486.7	0.70977	0.108539	6.53932	6.18e-11	1.68e-09
AT3G56060	2436.67	3984.92	3210.8	0.709653	0.164515	4.31361	1.61e-05	0.00014883
AT1G70170	586.971	959.946	773.458	0.709448	0.274103	2.58826	0.00964623	0.0356105
AT4G31510	950.713	1553.95	1252.33	0.708756	0.144179	4.91582	8.84e-07	1.1e-05
AT2G01750	205.044	334.813	269.929	0.707627	0.178177	3.97148	7.14e-05	0.0005616
AT4G23280	17469.2	28525.9	22997.5	0.707456	0.0930795	7.60056	2.95e-14	1.24e-12
AT3G07870	1728.49	2821.56	2275.03	0.707015	0.128934	5.48354	4.17e-08	6.85e-07
AT4G26970	27114.8	44230	35672.4	0.705951	0.133712	5.27962	1.29e-07	1.93e-06
AT5G07620	228.008	371.629	299.819	0.70522	0.27611	2.55413	0.0106455	0.0383945
AT1G76900	2268.92	3698.75	2983.84	0.705107	0.088083	8.00503	1.19e-15	5.92e-14
AT1G61790	4719.86	7683.33	6201.6	0.70295	0.137726	5.10399	3.33e-07	4.56e-06
AT1G49600	1682.27	2737.5	2209.89	0.702574	0.148872	4.71931	2.37e-06	2.72e-05
AT5G53550	10072.8	16388.2	13230.5	0.702196	0.141272	4.97052	6.68e-07	8.6e-06
AT5G45510	24125	39236	31680.5	0.701654	0.172529	4.06688	4.76e-05	0.00039556
AT1G07960	934.243	1519.4	1226.82	0.701437	0.163424	4.29213	1.77e-05	0.000162
AT1G09430	18854.6	30621.4	24738	0.699624	0.090807	7.70452	1.31e-14	5.77e-13
AT5G50900	889.083	1444.1	1166.59	0.699592	0.143138	4.88753	1.02e-06	1.25e-05
AT5G58380	975.843	1584.13	1279.98	0.699177	0.121933	5.7341	9.8e-09	1.8e-07
AT5G53120	799.276	1297.34	1048.31	0.698714	0.274	2.55005	0.0107707	0.0387599
AT3G47580	330.821	536.778	433.799	0.698627	0.272227	2.56634	0.0102778	0.0374492
AT4G20110	3669.68	5948.55	4809.11	0.696847	0.119417	5.83542	5.37e-09	1.04e-07
AT5G03320	2890.23	4684.04	3787.14	0.696507	0.107616	6.47217	9.66e-11	2.56e-09
AT2G44420	3826.06	6198.08	5012.07	0.695976	0.105572	6.59243	4.33e-11	1.21e-09
AT2G39550	1506.05	2439.78	1972.91	0.695913	0.108356	6.42249	1.34e-10	3.47e-09
AT3G28910	1038.37	1681.71	1360.04	0.695729	0.268364	2.59248	0.00952859	0.0352586
AT1G67730	2265.73	3669.52	2967.63	0.695692	0.139458	4.98855	6.08e-07	7.92e-06
AT1G22800	376.99	610.542	493.766	0.695229	0.16303	4.26443	2e-05	0.00018155
AT5G45590	92.9062	150.494	121.7	0.695142	0.243833	2.8509	0.00435963	0.0187873
AT1G29715	625.739	1012.91	819.323	0.694995	0.187265	3.7113	0.0002062	0.0014068
AT4G19810	2481.05	4014.05	3247.55	0.694036	0.139822	4.96373	6.92e-07	8.89e-06
AT2G45860	1893.31	3062.71	2478.01	0.693947	0.14656	4.73492	2.19e-06	2.53e-05
AT4G17960	110.748	178.965	144.857	0.692995	0.281496	2.46183	0.013823	0.0472153
AT2G39700	101.408	163.892	132.65	0.692981	0.27832	2.48987	0.0127789	0.0444095
AT1G16000	245.318	396.465	320.892	0.692351	0.214108	3.23365	0.00122219	0.00650308
AT4G20140	107.971	174.481	141.226	0.692293	0.232922	2.97221	0.00295661	0.0136514
AT4G39730	1842.98	2976.84	2409.91	0.691768	0.102363	6.75802	1.4e-11	4.23e-10
AT1G25570	973.329	1571.22	1272.27	0.690971	0.143173	4.82611	1.39e-06	1.66e-05
AT4G14610	1910.21	3082.92	2496.57	0.690638	0.125391	5.50788	3.63e-08	6.04e-07
AT5G25140	1089	1757.51	1423.26	0.690456	0.132603	5.20694	1.92e-07	2.76e-06
AT4G33985	443.065	714.844	578.955	0.689687	0.164989	4.1802	2.91e-05	0.00025392
AT2G03410	162.553	262.186	212.37	0.68905	0.261828	2.63169	0.00849613	0.0320779
AT4G13330	164.51	265.321	214.916	0.689038	0.193228	3.56594	0.00036256	0.00230363
AT4G14350	3271.6	5272.2	4271.9	0.688466	0.118872	5.79165	6.97e-09	1.31e-07
AT1G65470	220.103	354.596	287.349	0.688268	0.217148	3.16959	0.00152657	0.0078525
AT3G23120	969.313	1561.58	1265.45	0.688143	0.231251	2.97574	0.00292281	0.0135313
AT1G14720	2346.01	3779.49	3062.75	0.687976	0.136562	5.03784	4.71e-07	6.29e-06
AT3G20390	11012.3	17740.7	14376.5	0.687923	0.170288	4.03976	5.35e-05	0.00043731
AT3G02790	362.493	583.632	473.063	0.687224	0.249157	2.7582	0.00581205	0.023712
AT1G24095	83.3954	134.297	108.846	0.686756	0.256128	2.6813	0.00733367	0.0284827
AT1G14260	436.289	702.29	569.29	0.686578	0.199844	3.43556	0.00059132	0.00349405
AT3G09350	3311.67	5326.7	4319.18	0.685734	0.181167	3.78508	0.00015366	0.00109519
AT5G45050	2935.4	4721.05	3828.23	0.685596	0.146575	4.67743	2.9e-06	3.25e-05
AT5G61450	1930.9	3105.45	2518.18	0.685469	0.0883739	7.75646	8.73e-15	3.95e-13
AT4G26650	1080.31	1737.42	1408.86	0.685446	0.107516	6.37526	1.83e-10	4.6e-09
AT4G14430	3186.25	5124.06	4155.16	0.685379	0.159838	4.28796	1.8e-05	0.0001649
AT1G18390	9320.74	14989.2	12155	0.685379	0.105705	6.48391	8.94e-11	2.38e-09
AT2G36350	2261.8	3636.33	2949.07	0.684905	0.117374	5.83524	5.37e-09	1.04e-07
AT1G63940	1712.99	2752.81	2232.9	0.684425	0.20416	3.35239	0.00080117	0.00454554
AT1G12530	248.56	399.51	324.035	0.684284	0.178614	3.83107	0.00012759	0.00093349
AT3G46830	1901.65	3055.62	2478.64	0.684235	0.128135	5.33994	9.3e-08	1.42e-06
AT4G08930	1243.49	1996.6	1620.05	0.683127	0.176573	3.86881	0.00010937	0.00081529
AT3G45290	2239.76	3594.88	2917.32	0.682662	0.251513	2.71422	0.00664319	0.0263605
AT3G48730	5845.88	9372.33	7609.11	0.681011	0.237286	2.87	0.00410472	0.0179242
AT1G61560	8926.3	14305.9	11616.1	0.680447	0.199628	3.40858	0.00065301	0.00381448
AT1G67900	3163.59	5068.58	4116.09	0.680074	0.186732	3.64197	0.00027056	0.0017816
AT4G13180	4111.27	6586.08	5348.67	0.679879	0.134919	5.03915	4.68e-07	6.25e-06
AT4G13615	2375.92	3802.29	3089.1	0.678272	0.12209	5.55549	2.77e-08	4.7e-07
AT1G65410	49615.3	79355.1	64485.2	0.677539	0.226105	2.99656	0.00273041	0.0128147
AT5G53500	697.073	1113.97	905.524	0.676499	0.259519	2.60674	0.00914093	0.0340927
AT4G18040	902.977	1443.3	1173.14	0.676486	0.130011	5.20329	1.96e-07	2.81e-06
AT5G43870	280.005	447.377	363.691	0.676443	0.26606	2.54245	0.0110078	0.0394135
AT2G39870	897.236	1433.81	1165.52	0.676278	0.14935	4.52813	5.95e-06	6.21e-05
AT3G13910	1316.41	2103.78	1710.09	0.67623	0.181699	3.72171	0.00019788	0.00135966
AT1G01480	2813.33	4494.32	3653.83	0.675762	0.193305	3.49583	0.00047259	0.00288364
AT2G37585	348.619	556.304	452.462	0.674084	0.142395	4.73389	2.2e-06	2.54e-05
AT3G21080	2882.65	4599.76	3741.21	0.674067	0.136642	4.93308	8.09e-07	1.02e-05
AT1G59910	9956.16	15866.2	12911.2	0.672305	0.102121	6.58344	4.6e-11	1.27e-09
AT5G35570	1804.59	2875.32	2339.95	0.672049	0.108606	6.18798	6.09e-10	1.4e-08
AT5G12880	688.051	1095.69	891.868	0.671003	0.264443	2.53742	0.0111673	0.0398467
AT1G31220	451.347	717.943	584.645	0.669943	0.185836	3.60501	0.00031214	0.00201718
AT1G21450	4912.34	7807.37	6359.85	0.668425	0.113813	5.87301	4.28e-09	8.44e-08
AT1G13260	6927.1	11008	8967.55	0.668243	0.162078	4.12298	3.74e-05	0.00031762
AT2G17900	268.875	427.014	347.945	0.667367	0.197212	3.38401	0.00071435	0.00412158
AT2G26440	9932.14	15771.5	12851.8	0.667141	0.158584	4.20687	2.59e-05	0.00022872
AT5G47130	11816.6	18763.6	15290.1	0.667103	0.130657	5.10577	3.29e-07	4.52e-06
AT4G01660	1580.12	2508.77	2044.45	0.666846	0.105133	6.34288	2.26e-10	5.57e-09
AT3G57550	8615.89	13678.5	11147.2	0.666809	0.121723	5.47807	4.3e-08	7.05e-07
AT3G54850	3075.64	4882.29	3978.97	0.66668	0.0990523	6.73058	1.69e-11	5.08e-10
AT1G73540	6104.18	9689.01	7896.59	0.666529	0.137143	4.86011	1.17e-06	1.43e-05
AT1G79670	4642.82	7367.85	6005.34	0.666233	0.111838	5.95714	2.57e-09	5.27e-08
AT2G17120	8146.26	12924.5	10535.4	0.665902	0.0976136	6.82181	8.99e-12	2.84e-10
AT5G65940	3316.91	5260.82	4288.86	0.66549	0.156182	4.26099	2.04e-05	0.00018408
AT5G05370	638.431	1012.23	825.329	0.664598	0.16164	4.1116	3.93e-05	0.00033222
AT1G74030	518.268	821.675	669.972	0.664549	0.198211	3.35274	0.00080017	0.00454137
AT5G12310	2596.86	4114.15	3355.51	0.663727	0.113082	5.86946	4.37e-09	8.6e-08
AT1G11890	3639.2	5764.98	4702.09	0.663642	0.122815	5.40361	6.53e-08	1.03e-06
AT4G33430	23218.9	36776.4	29997.6	0.663474	0.11858	5.59517	2.2e-08	3.83e-07
AT5G44500	162.629	257.654	210.141	0.66322	0.205389	3.22909	0.00124184	0.00658977
AT1G76570	1309.99	2074.17	1692.08	0.662868	0.188444	3.5176	0.00043548	0.00269119
AT1G62300	29305.5	46384	37844.8	0.662447	0.142654	4.64374	3.42e-06	3.77e-05
AT4G27910	475.757	752.947	614.352	0.662228	0.137587	4.81315	1.49e-06	1.76e-05
AT1G63480	292.548	462.61	377.579	0.661621	0.24026	2.75378	0.00589121	0.023973
AT3G50470	1390.51	2199.2	1794.86	0.661375	0.215646	3.06694	0.0021626	0.0105603
AT5G39950	2193.55	3469.28	2831.41	0.661321	0.104112	6.35203	2.12e-10	5.28e-09
AT3G27010	678.972	1073.57	876.272	0.661207	0.211654	3.124	0.00178409	0.00897154
AT1G27950	9486.04	14994.7	12240.4	0.660587	0.17909	3.68858	0.00022551	0.00152007
AT2G33710	1824.25	2883.73	2353.99	0.660505	0.155215	4.25541	2.09e-05	0.00018824
AT5G44820	1975.07	3121.53	2548.3	0.660238	0.158632	4.16207	3.15e-05	0.00027304
AT3G48320	5121.2	8091.36	6606.28	0.659942	0.112749	5.8532	4.82e-09	9.42e-08
AT3G50740	15655.8	24719.4	20187.6	0.658952	0.195884	3.36399	0.00076824	0.00439165
AT1G71696	711.69	1122.89	917.29	0.6581	0.154266	4.266	1.99e-05	0.00018042
AT1G30890	630.166	994.423	812.295	0.657896	0.187388	3.51087	0.00044664	0.00275136
AT2G25520	6272.04	9891.83	8081.93	0.65729	0.0891392	7.37375	1.66e-13	6.43e-12
AT5G44030	7061.47	11136.2	9098.85	0.657222	0.166075	3.95737	7.58e-05	0.00059206
AT3G17090	2045.73	3223.13	2634.43	0.655764	0.115447	5.6802	1.35e-08	2.4e-07
AT2G21940	684.464	1078.04	881.252	0.655073	0.160198	4.08914	4.33e-05	0.00036221
AT2G37250	1400.69	2205.03	1802.86	0.654514	0.162338	4.03179	5.54e-05	0.00045028
AT4G39820	2899.38	4560.89	3730.14	0.653555	0.102387	6.38316	1.73e-10	4.39e-09
AT4G26220	599.714	942.733	771.223	0.652748	0.124005	5.2639	1.41e-07	2.09e-06
AT5G47830	216.456	340.145	278.301	0.65234	0.167974	3.88358	0.00010293	0.00077361
AT1G20310	565.438	888.254	726.846	0.651524	0.143421	4.54275	5.55e-06	5.82e-05
AT4G05590	471.235	740.331	605.783	0.651506	0.190187	3.4256	0.00061345	0.00360763
AT5G23710	476.207	747.865	612.036	0.651136	0.138578	4.69871	2.62e-06	2.97e-05
AT3G03000	1063.49	1670.3	1366.9	0.651127	0.161831	4.02351	5.73e-05	0.0004634
AT3G52460	572.259	898.31	735.285	0.650176	0.190464	3.41365	0.00064099	0.00375562
AT5G62560	3759.38	5893.91	4826.64	0.648735	0.118	5.49778	3.85e-08	6.38e-07
AT3G13320	2776.57	4352.93	3564.75	0.648608	0.174867	3.70915	0.00020796	0.00141538
AT2G45330	894.07	1401.45	1147.76	0.648574	0.119835	5.41224	6.22e-08	9.87e-07
AT5G11230	383.994	601.99	492.992	0.648511	0.243638	2.66178	0.00777289	0.0298748
AT4G09430	187.82	294.243	241.031	0.648063	0.229661	2.82183	0.00477511	0.0201678
AT1G76260	137.38	215.306	176.343	0.647807	0.203909	3.17693	0.0014884	0.00768243
AT5G11970	3125.98	4897.77	4011.87	0.647779	0.094648	6.84409	7.7e-12	2.45e-10
AT3G16990	188.443	295.175	241.809	0.647609	0.199597	3.24458	0.00117625	0.00628972
AT5G03040	10843.6	16984.7	13914.2	0.647376	0.102345	6.32544	2.53e-10	6.18e-09
AT1G71220	5371.59	8409.64	6890.62	0.64671	0.14729	4.39073	1.13e-05	0.00010874
AT1G12420	1043.04	1632.7	1337.87	0.646448	0.125147	5.16549	2.4e-07	3.37e-06
AT3G16370	3423.18	5357.5	4390.34	0.646273	0.25061	2.5788	0.0099144	0.0363535
AT5G64520	104.673	163.71	134.191	0.645381	0.232558	2.77513	0.00551792	0.0227092
AT3G24420	20147.2	31505.9	25826.6	0.645046	0.111159	5.80293	6.52e-09	1.24e-07
AT2G34840	777.316	1215.16	996.239	0.644652	0.189151	3.40813	0.00065409	0.00381951
AT2G04515	355.292	555.212	455.252	0.64446	0.254087	2.53638	0.0112006	0.0399346
AT5G51640	2430.22	3797.81	3114.02	0.644015	0.14771	4.36	1.3e-05	0.00012355
AT3G12050	1146.74	1791.51	1469.12	0.643725	0.186511	3.45141	0.00055767	0.00332462
AT5G07350	10175.7	15895.3	13035.5	0.643452	0.0976225	6.59123	4.36e-11	1.22e-09
AT3G04590	1969.51	3075.79	2522.65	0.643018	0.176934	3.63423	0.00027881	0.00182901
AT2G01450	25892.3	40407.4	33149.9	0.642086	0.0993409	6.46346	1.02e-10	2.7e-09
AT3G44110	15589.8	24326.3	19958	0.64191	0.102809	6.24374	4.27e-10	1.01e-08
AT1G11400	1092.27	1704.08	1398.18	0.641787	0.117441	5.46476	4.64e-08	7.52e-07
AT5G36930	3074.31	4796.14	3935.23	0.641667	0.166743	3.84824	0.00011897	0.00088044
AT4G36988	10989.6	17123.1	14056.3	0.639786	0.259312	2.46725	0.0136156	0.0466576
AT2G22870	924.716	1440.86	1182.79	0.639596	0.192813	3.31718	0.00090931	0.00505839
AT3G04110	4929.78	7679.67	6304.73	0.639558	0.126066	5.0732	3.91e-07	5.3e-06
AT4G18930	4361.3	6789.36	5575.33	0.638454	0.144977	4.40384	1.06e-05	0.0001034
AT2G03600	842	1310.34	1076.17	0.638193	0.236021	2.70397	0.00685171	0.0269907
AT2G20840	420.434	654.257	537.345	0.638021	0.159066	4.01106	6.04e-05	0.0004847
AT5G45420	6022.97	9368.81	7695.89	0.63735	0.147296	4.32701	1.51e-05	0.00014111
AT4G34138	2241.16	3485.3	2863.23	0.637086	0.216692	2.94005	0.00328155	0.0148744
AT3G47590	309.175	480.581	394.878	0.636434	0.197358	3.22476	0.00126078	0.00667398
AT1G15530	5234.07	8135.31	6684.69	0.636231	0.128738	4.94204	7.73e-07	9.76e-06
AT5G22290	267.751	416.236	341.994	0.636139	0.24627	2.58309	0.00979196	0.0359957
AT4G23260	81283	126325	103804	0.636117	0.0862256	7.37735	1.61e-13	6.28e-12
AT4G09460	340.97	529.719	435.345	0.635653	0.186917	3.40072	0.00067209	0.00391149
AT4G27680	1505.6	2338.77	1922.18	0.635476	0.104903	6.05777	1.38e-09	2.98e-08
AT5G54860	5388.3	8366.46	6877.38	0.634804	0.126576	5.0152	5.3e-07	6.99e-06
AT5G55100	4247.62	6595.26	5421.44	0.634793	0.0990438	6.40922	1.46e-10	3.75e-09
AT3G52480	829.926	1288.62	1059.27	0.634791	0.182087	3.48619	0.00048995	0.00297081
AT3G22850	2880.54	4472.91	3676.72	0.634785	0.110093	5.76589	8.12e-09	1.51e-07
AT5G39590	6780.18	10522.8	8651.49	0.634117	0.104766	6.05269	1.42e-09	3.07e-08
AT5G18070	376.978	584.635	480.807	0.633399	0.186723	3.39218	0.00069339	0.00402065
AT1G15880	2381.4	3694.1	3037.75	0.633383	0.0960525	6.59413	4.28e-11	1.2e-09
AT5G27600	2428.9	3767.37	3098.13	0.633232	0.14636	4.32655	1.51e-05	0.00014134
AT2G23520	535.026	828.692	681.859	0.631285	0.19149	3.29669	0.00097831	0.00538801
AT2G44600	1621.79	2512.06	2066.93	0.631153	0.16646	3.79161	0.00014967	0.00106985
AT1G65980	5089.79	7881.62	6485.7	0.63084	0.144572	4.36351	1.28e-05	0.00012199
AT5G50430	3203.62	4960.11	4081.86	0.630676	0.110301	5.71778	1.08e-08	1.96e-07
AT4G15415	1737.41	2687.9	2212.66	0.629665	0.132158	4.76448	1.89e-06	2.21e-05
AT5G14030	5354.44	8278.6	6816.52	0.628606	0.109378	5.7471	9.08e-09	1.67e-07
AT5G11890	1555.26	2403.55	1979.4	0.628092	0.149909	4.18983	2.79e-05	0.00024461
AT1G56145	25342.5	39163.2	32252.9	0.627929	0.0938395	6.69152	2.21e-11	6.47e-10
AT5G66410	337.187	521.035	429.111	0.627786	0.174996	3.58744	0.00033394	0.00214373
AT3G14930	3123.67	4825.27	3974.47	0.62742	0.143168	4.38241	1.17e-05	0.00011273
AT4G25830	369.223	570.293	469.758	0.627191	0.172022	3.64599	0.00026636	0.00175794
AT2G01190	9045.74	13967.1	11506.4	0.626713	0.112455	5.57303	2.5e-08	4.29e-07
AT1G07950	592.039	913.665	752.852	0.625956	0.160482	3.90048	9.6e-05	0.00072655
AT5G38565	220.783	340.681	280.732	0.625928	0.197052	3.17646	0.00149085	0.00769279
AT1G69030	1184.57	1828.05	1506.31	0.625916	0.0982125	6.37308	1.85e-10	4.65e-09
AT1G02930	402662	621308	511985	0.625737	0.148741	4.20689	2.59e-05	0.00022872
AT2G38730	157.636	243.344	200.49	0.625594	0.220367	2.83888	0.00452725	0.019356
AT4G36380	173.057	266.915	219.986	0.625526	0.236317	2.64698	0.00812145	0.0309681
AT5G38310	233.982	360.859	297.42	0.624964	0.24481	2.55286	0.0106843	0.0385104
AT5G54470	142.996	220.572	181.784	0.624915	0.214286	2.91626	0.00354256	0.0158599
AT5G54650	3197.14	4927.94	4062.54	0.62414	0.218012	2.86288	0.00419813	0.0182451
AT1G04120	5085.47	7830.87	6458.17	0.622823	0.135174	4.60757	4.07e-06	4.42e-05
AT5G43430	2894.55	4454.85	3674.7	0.622097	0.125934	4.93985	7.82e-07	9.84e-06
AT1G09140	2410.92	3710.47	3060.7	0.622033	0.142747	4.3576	1.31e-05	0.00012471
AT3G54100	4045.92	6224.64	5135.28	0.621469	0.096061	6.46953	9.83e-11	2.6e-09
AT1G20090	1096.17	1685.27	1390.72	0.620421	0.165798	3.74202	0.00018254	0.00126731
AT2G19760	2744.44	4219.16	3481.8	0.620379	0.118544	5.23333	1.66e-07	2.42e-06
AT3G28100	674.865	1036.84	855.852	0.619374	0.162805	3.8044	0.00014215	0.00102449
AT5G59970	84.6505	130.001	107.326	0.619152	0.252628	2.45084	0.0142522	0.0483905
AT5G35730	1692.81	2597.58	2145.19	0.617661	0.148149	4.1692	3.06e-05	0.00026529
AT5G65495	334.737	513.657	424.197	0.617424	0.163753	3.77047	0.00016294	0.00115052
AT3G13870	12061.7	18503.6	15282.7	0.617355	0.109946	5.6151	1.96e-08	3.45e-07
AT5G62130	248.342	380.855	314.599	0.616817	0.191882	3.21456	0.00130646	0.006876
AT1G05500	1534.18	2352.35	1943.26	0.61657	0.111991	5.50555	3.68e-08	6.12e-07
AT3G57710	1167.56	1789.27	1478.41	0.615988	0.173594	3.54843	0.00038754	0.00243649
AT5G54100	1123.06	1721.27	1422.16	0.61581	0.13932	4.42011	9.87e-06	9.7e-05
AT5G06390	1182.13	1811.25	1496.69	0.615767	0.144827	4.25173	2.12e-05	0.00019117
AT3G25900	911.295	1396.21	1153.75	0.615326	0.216606	2.84076	0.00450057	0.0192704
AT5G07870	313.321	479.709	396.515	0.614983	0.152511	4.03238	5.52e-05	0.00044958
AT1G27720	201.951	309.023	255.487	0.614265	0.244073	2.51673	0.011845	0.0417504
AT5G66600	1117.31	1710.42	1413.87	0.614191	0.187157	3.28169	0.00103189	0.00563035
AT4G36150	1184.83	1813.3	1499.07	0.614003	0.152294	4.03169	5.54e-05	0.00045028
AT1G65510	379.651	580.527	480.089	0.613003	0.224422	2.73147	0.00630522	0.0253003
AT1G71430	287.676	439.774	363.725	0.61278	0.18693	3.27812	0.00104501	0.00568971
AT5G11980	1334.62	2040.8	1687.71	0.612705	0.120138	5.09999	3.4e-07	4.65e-06
AT4G15236	39198.1	59933.6	49565.9	0.612584	0.156294	3.91944	8.88e-05	0.0006785
AT3G52470	5231.46	7990.6	6611.03	0.611049	0.155719	3.92404	8.71e-05	0.00066772
AT2G29110	1516.83	2316.48	1916.65	0.610904	0.167961	3.63717	0.00027565	0.00181168
AT1G04750	3967.79	6057.63	5012.71	0.610373	0.101884	5.99088	2.09e-09	4.35e-08
AT2G39660	12081.7	18435.8	15258.7	0.609668	0.124301	4.90477	9.35e-07	1.16e-05
AT1G09310	26852.2	40955.9	33904	0.60904	0.226812	2.68522	0.00724813	0.028237
AT5G55610	2464.17	3756.23	3110.2	0.60817	0.116441	5.22296	1.76e-07	2.54e-06
AT5G53450	20859.8	31796.2	26328	0.608127	0.100933	6.02504	1.69e-09	3.58e-08
AT3G25600	1602.77	2442.64	2022.71	0.607751	0.0992381	6.12416	9.12e-10	2.02e-08
AT4G18880	6853.26	10430.7	8642	0.606002	0.151738	3.99373	6.5e-05	0.00051583
AT5G49530	1710.72	2603.11	2156.92	0.605725	0.112156	5.40075	6.64e-08	1.05e-06
AT3G15390	387.794	590.121	488.957	0.605713	0.190613	3.17771	0.00148442	0.00766483
AT3G18410	807.196	1228.37	1017.78	0.605492	0.137798	4.39405	1.11e-05	0.00010727
AT2G38840	917.317	1395.47	1156.39	0.605469	0.110878	5.46068	4.74e-08	7.68e-07
AT5G55130	1490.07	2266.49	1878.28	0.605128	0.144702	4.18188	2.89e-05	0.00025243
AT1G34370	10980.5	16696.8	13838.7	0.604636	0.0917731	6.58838	4.45e-11	1.24e-09
AT3G57640	588.232	894.429	741.331	0.60461	0.129605	4.66501	3.09e-06	3.43e-05
AT1G67470	1591.29	2417.93	2004.61	0.603568	0.10706	5.63768	1.72e-08	3.04e-07
AT1G12200	496.797	754.691	625.744	0.603393	0.19306	3.12541	0.00177555	0.00894929
AT5G54730	39143	59449.9	49296.4	0.602923	0.106969	5.63642	1.74e-08	3.06e-07
AT2G03510	2781.91	4224.18	3503.04	0.602595	0.0921232	6.54119	6.1e-11	1.67e-09
AT3G17050	318.052	482.795	400.423	0.602489	0.236616	2.54628	0.0108879	0.0390823
AT3G62960	142.276	215.975	179.126	0.60235	0.244539	2.4632	0.0137702	0.0470852
AT5G58650	2904.57	4408.47	3656.52	0.601901	0.221098	2.72233	0.00648238	0.0258819
AT5G40770	2087.79	3168.7	2628.25	0.601815	0.117337	5.12895	2.91e-07	4.03e-06
AT1G47278	289.795	439.967	364.881	0.601784	0.207462	2.90069	0.00372338	0.0165163
AT3G10930	778.827	1182	980.416	0.601652	0.209328	2.87422	0.00405032	0.0177313
AT1G67340	376.593	571.321	473.957	0.601375	0.167025	3.60052	0.00031759	0.00204782
AT4G32360	251.715	381.882	316.799	0.601152	0.189654	3.16973	0.00152582	0.00785222
AT1G30410	4769.65	7235.03	6002.34	0.601151	0.190236	3.16004	0.0015775	0.00806804
AT5G66770	484.602	734.992	609.797	0.601108	0.198035	3.03536	0.00240246	0.0115275
AT5G10740	2328.48	3531.72	2930.1	0.601032	0.148365	4.05104	5.1e-05	0.00041911
AT2G29550	2548.54	3864.52	3206.53	0.600637	0.14321	4.19409	2.74e-05	0.00024054
AT1G48140	410.531	622.406	516.468	0.60023	0.172089	3.48791	0.00048682	0.0029549
AT2G16710	2552.53	3867.78	3210.16	0.599556	0.0810714	7.3954	1.41e-13	5.53e-12
AT5G47370	1411.56	2138.66	1775.11	0.599529	0.197881	3.02974	0.00244763	0.0116959
AT4G01710	466.236	706.276	586.256	0.598954	0.171613	3.49013	0.00048278	0.00293348
AT5G06700	8120.16	12293.5	10206.8	0.598312	0.0944305	6.33601	2.36e-10	5.8e-09
AT1G15660	689.981	1043.71	866.846	0.597344	0.178043	3.35505	0.00079352	0.00450947
AT4G21720	208.005	314.567	261.286	0.59707	0.181397	3.29151	0.00099652	0.00546658
AT4G00270	535.313	809.465	672.389	0.596751	0.156744	3.80716	0.00014057	0.00101491
AT1G68110	194.252	293.825	244.039	0.596635	0.240987	2.4758	0.0132937	0.0457709
AT3G43810	2154.31	3257.86	2706.09	0.596603	0.131889	4.52351	6.08e-06	6.34e-05
AT2G38360	1921.83	2906.31	2414.07	0.596602	0.216675	2.75345	0.00589715	0.023986
AT5G06660	743.166	1123.95	933.56	0.596558	0.148958	4.00488	6.2e-05	0.00049457
AT3G21560	1209.44	1827.28	1518.36	0.595278	0.208895	2.84965	0.00437671	0.0188562
AT2G14878	2700.19	4079.23	3389.71	0.595229	0.0901838	6.60017	4.11e-11	1.16e-09
AT5G58530	165.012	249.318	207.165	0.594952	0.239886	2.48015	0.0131329	0.045343
AT5G03370	282.427	426.491	354.459	0.594513	0.18654	3.18706	0.00143729	0.00746737
AT5G46050	9830.45	14842.7	12336.6	0.594423	0.115004	5.16873	2.36e-07	3.33e-06
AT5G38630	996.888	1505.03	1250.96	0.594238	0.114355	5.19646	2.03e-07	2.9e-06
AT3G25540	890.105	1343.65	1116.88	0.593986	0.119696	4.96246	6.96e-07	8.94e-06
AT1G67856	3470.34	5237.89	4354.11	0.593944	0.104463	5.68568	1.3e-08	2.34e-07
AT2G20630	10122.3	15276.5	12699.4	0.593758	0.0998082	5.94899	2.7e-09	5.52e-08
AT4G20840	111837	168766	140301	0.593633	0.161157	3.68357	0.00022999	0.00154632
AT3G11700	4919.16	7422.92	6171.04	0.593574	0.136267	4.35597	1.32e-05	0.00012557
AT3G53230	1274.95	1923.04	1598.99	0.592971	0.200139	2.9628	0.00304857	0.0139721
AT5G56260	3552.76	5355.81	4454.29	0.59211	0.107124	5.52734	3.25e-08	5.45e-07
AT1G80510	2255.44	3399.99	2827.72	0.592023	0.114142	5.18672	2.14e-07	3.04e-06
AT1G05350	1596.39	2405.91	2001.15	0.59172	0.10958	5.39988	6.67e-08	1.05e-06
AT2G21850	508.428	766.096	637.262	0.591507	0.194198	3.0459	0.00231987	0.0111837
AT2G13560	16587.7	24981.2	20784.5	0.590729	0.0909397	6.49583	8.26e-11	2.22e-09
AT3G07580	604.984	910.858	757.921	0.590502	0.142235	4.1516	3.3e-05	0.00028484
AT1G72070	4075.32	6133.7	5104.51	0.589902	0.210952	2.79639	0.00516775	0.0215177
AT3G06180	270.117	406.397	338.257	0.589404	0.204273	2.88538	0.00390947	0.0172134
AT1G13245	2429.91	3656.2	3043.05	0.589393	0.16864	3.49497	0.00047412	0.00288992
AT5G01720	5271.49	7931.73	6601.61	0.589388	0.135675	4.34411	1.4e-05	0.00013191
AT5G46330	10853.6	16328.5	13591	0.589242	0.120014	4.90979	9.12e-07	1.13e-05
AT1G28250	1434.2	2157.74	1795.97	0.589163	0.135744	4.34026	1.42e-05	0.0001338
AT5G45130	8584.88	12914.7	10749.8	0.589116	0.142602	4.13118	3.61e-05	0.0003077
AT3G48150	186.107	280.082	233.094	0.589041	0.203314	2.8972	0.00376515	0.016659
AT2G25460	1650.29	2481.61	2065.95	0.588542	0.163333	3.60333	0.00031417	0.00202954
AT4G04020	7779.68	11694.5	9737.1	0.588066	0.153618	3.8281	0.00012914	0.00094322
AT5G05170	23878.6	35890.7	29884.7	0.587899	0.122115	4.81429	1.48e-06	1.75e-05
AT1G42480	373.064	560.67	466.867	0.587505	0.176884	3.32141	0.00089564	0.00499833
AT2G43120	624.052	937.643	780.847	0.587163	0.150908	3.89086	9.99e-05	0.00075205
AT3G18690	2765.79	4154.82	3460.3	0.586998	0.144784	4.0543	5.03e-05	0.00041428
AT2G43280	139.776	209.86	174.818	0.586622	0.197752	2.96645	0.0030126	0.0138548
AT5G07320	471.763	708.412	590.087	0.586314	0.144257	4.06437	4.82e-05	0.00039964
AT5G63910	2385.25	3580.4	2982.83	0.585979	0.126827	4.62031	3.83e-06	4.19e-05
AT5G64180	841.161	1262.57	1051.86	0.585898	0.117238	4.9975	5.81e-07	7.61e-06
AT1G09530	1347.94	2022.3	1685.12	0.585297	0.109567	5.3419	9.2e-08	1.41e-06
AT1G76600	5475.5	8213.53	6844.52	0.584967	0.190347	3.07316	0.00211803	0.0103894
AT1G47250	918.985	1378.1	1148.54	0.5845	0.129363	4.5183	6.23e-06	6.48e-05
AT2G35635	2567.22	3849.26	3208.24	0.584451	0.12434	4.70043	2.6e-06	2.95e-05
AT1G76980	5158.34	7734.71	6446.52	0.584451	0.140547	4.15839	3.2e-05	0.00027709
AT2G32380	731.858	1097.45	914.652	0.584364	0.180697	3.23394	0.00122094	0.00650071
AT4G17870	4257.23	6378.94	5318.08	0.583389	0.148436	3.93024	8.49e-05	0.00065274
AT5G53560	11630.1	17421	14525.6	0.582935	0.14372	4.05605	4.99e-05	0.00041198
AT5G06960	1000.33	1498.48	1249.41	0.582919	0.113508	5.13551	2.81e-07	3.9e-06
AT1G76950	1401.23	2098.51	1749.87	0.582752	0.117828	4.94578	7.58e-07	9.6e-06
AT1G74800	689.53	1032.72	861.124	0.582734	0.142094	4.10104	4.11e-05	0.00034625
AT5G23520	2449.06	3667.65	3058.35	0.582572	0.0918521	6.3425	2.26e-10	5.57e-09
AT4G03113	182.545	273.197	227.871	0.582312	0.232397	2.50568	0.0122218	0.0428699
AT1G14205	113.898	170.427	142.163	0.582185	0.234176	2.4861	0.0129152	0.0447425
AT4G26940	2686.16	4021.18	3353.67	0.58211	0.101079	5.75895	8.46e-09	1.57e-07
AT4G19950	285.79	427.808	356.799	0.581922	0.197858	2.9411	0.00327046	0.01484
AT2G20320	7184.73	10751.1	8967.93	0.581462	0.135293	4.29781	1.72e-05	0.00015824
AT4G31980	3362.51	5031.39	4196.95	0.581365	0.129995	4.47221	7.74e-06	7.85e-05
AT4G23710	2013.23	3012.02	2512.63	0.581076	0.129828	4.47576	7.61e-06	7.74e-05
AT3G07590	203.533	304.397	253.965	0.580666	0.169966	3.41637	0.00063461	0.00372076
AT2G40110	1327.53	1985.16	1656.35	0.580399	0.120237	4.82714	1.39e-06	1.65e-05
AT5G48657	12000.7	17937.2	14969	0.579822	0.0815812	7.1073	1.18e-12	4.13e-11
AT3G53490	616.145	921.053	768.599	0.579741	0.130639	4.43772	9.09e-06	9.07e-05
AT3G55560	1549.8	2315.32	1932.56	0.579062	0.17723	3.26729	0.00108582	0.0058712
AT4G37590	543.782	811.972	677.877	0.578752	0.171179	3.38097	0.0007223	0.00415913
AT4G19660	1373.22	2050.74	1711.98	0.578462	0.167639	3.45063	0.00055928	0.00333078
AT2G39890	668.756	998.264	833.51	0.577913	0.164646	3.51004	0.00044804	0.00275709
AT3G23250	12285.7	18329.2	15307.4	0.577148	0.224579	2.56992	0.0101723	0.0371269
AT3G05990	1615.82	2410.11	2012.97	0.576855	0.128651	4.48386	7.33e-06	7.49e-05
AT3G59010	238.43	355.316	296.873	0.575951	0.213222	2.70118	0.00690949	0.0271568
AT3G50900	3731.23	5561.28	4646.25	0.575713	0.139119	4.13827	3.5e-05	0.00029982
AT1G23470	5821.32	8672.53	7246.92	0.575069	0.133109	4.3203	1.56e-05	0.0001447

## Sheet: table5D
Gene_ID	Mock_r10	Pto_r10	baseMean	log2FoldChange	lfcSE	stat	pvalue	padj
AT3G21755	59.1117	4.34483	31.7282	-3.7536	0.965819	-3.88644	0.00010172	0.00076519
AT1G30280	420.627	33.3874	227.007	-3.6552	0.291793	-12.5267	5.33e-36	2.32e-33
AT3G58820	28.2609	2.83239	15.5466	-3.33106	1.20176	-2.77183	0.00557428	0.0229032
AT4G34970	30.7446	3.29469	17.0196	-3.20671	1.24422	-2.57729	0.00995797	0.0364825
AT1G34060	159.24	19.2034	89.2216	-3.0572	0.495818	-6.16599	7e-10	1.59e-08
AT3G11110	25.1826	3.17843	14.1805	-2.99948	1.01084	-2.96731	0.00300417	0.0138197
AT1G12090	10691.2	1458.93	6075.08	-2.87354	0.284332	-10.1063	5.18e-24	6.82e-22
AT5G20935	96.8012	14.2904	55.5458	-2.75756	0.806383	-3.41967	0.00062698	0.003681
AT1G15550	203.402	31.7035	117.553	-2.68198	0.358539	-7.48029	7.42e-14	3.01e-12
AT3G15570	323.717	52.0324	187.874	-2.63492	0.2767	-9.52267	1.69e-21	1.74e-19
AT4G25600	29.6075	4.77717	17.1923	-2.62731	0.853639	-3.07778	0.00208547	0.0102557
AT1G78995	208.275	34.2078	121.241	-2.60366	0.359944	-7.23352	4.71e-13	1.72e-11
AT5G61610	81.4223	14.499	47.9607	-2.49127	0.447445	-5.56776	2.58e-08	4.4e-07
AT1G31173	245.026	44.8926	144.959	-2.44945	0.355511	-6.88994	5.58e-12	1.81e-10
AT5G61160	21515	3947.76	12731.4	-2.4463	0.313458	-7.80422	5.99e-15	2.79e-13
AT3G62550	4125.95	757.713	2441.83	-2.4452	0.276429	-8.84568	9.1e-19	6.53e-17
AT2G29680	128.917	24.6746	76.7959	-2.38256	0.327616	-7.27241	3.53e-13	1.31e-11
AT1G13650	27.9972	5.49328	16.7453	-2.34782	0.646939	-3.62912	0.00028439	0.0018586
AT2G35637	45.2075	8.8954	27.0514	-2.34365	0.861237	-2.72126	0.00650333	0.0259536
AT5G48360	36.3718	7.39235	21.8821	-2.29147	0.929658	-2.46485	0.013707	0.0469154
AT2G42170	48.3307	9.84211	29.0864	-2.28876	0.585903	-3.90638	9.37e-05	0.00070997
AT2G29170	496.117	102.362	299.239	-2.2784	0.238423	-9.55616	1.22e-21	1.27e-19
AT1G74670	60.1576	12.4359	36.2967	-2.27624	0.494375	-4.60427	4.14e-06	4.48e-05
AT5G65410	43.3031	9.23633	26.2697	-2.2248	0.512383	-4.34206	1.41e-05	0.00013293
AT5G20110	33.3514	7.24294	20.2972	-2.20478	0.613039	-3.59647	0.00032257	0.00207608
AT5G51530	25.1376	5.43611	15.2868	-2.20379	0.895107	-2.46204	0.0138148	0.0472147
AT1G46120	36.6849	8.04991	22.3674	-2.1951	0.716042	-3.06561	0.00217228	0.0105927
AT1G56720	65.0234	14.5696	39.7965	-2.15245	0.579352	-3.71528	0.00020298	0.00138923
AT4G33000	160.127	36.4561	98.2915	-2.13483	0.351345	-6.07618	1.23e-09	2.67e-08
AT1G78450	280.177	63.8339	172.005	-2.1328	0.256671	-8.30944	9.62e-17	5.39e-15
AT3G22142	2484.89	570.756	1527.82	-2.12196	0.217299	-9.76515	1.59e-22	1.79e-20
AT1G33760	402.075	93.8317	247.953	-2.10095	0.347731	-6.04189	1.52e-09	3.27e-08
AT2G33330	41.3556	9.76837	25.562	-2.07399	0.715921	-2.89696	0.003768	0.0166674
AT2G34910	75.3308	18.07	46.7004	-2.05661	0.594803	-3.45763	0.00054495	0.00325545
AT1G72610	47289.8	11406.8	29348.3	-2.05162	0.551793	-3.7181	0.00020073	0.00137542
AT3G63160	5541.35	1337.39	3439.37	-2.05062	0.169664	-12.0864	1.25e-33	4.09e-31
AT2G29220	45.912	11.2032	28.5576	-2.03989	0.793361	-2.5712	0.0101347	0.0370285
AT4G35770	38836.5	9465.13	24150.8	-2.03673	0.323205	-6.30168	2.94e-10	7.17e-09
AT5G65850	311.496	76.6378	194.067	-2.02144	0.297799	-6.78792	1.14e-11	3.51e-10
AT2G39920	294.036	73.8067	183.921	-1.99524	0.213806	-9.332	1.04e-20	1e-18
AT1G22370	471.89	119.159	295.525	-1.9857	0.218635	-9.08226	1.06e-19	8.68e-18
AT5G38700	170.81	43.0498	106.93	-1.98496	0.447938	-4.43131	9.37e-06	9.29e-05
AT5G64860	645.489	163.805	404.647	-1.97722	0.199233	-9.92415	3.27e-23	4.06e-21
AT3G18050	713.77	181.17	447.47	-1.97697	0.251415	-7.86338	3.74e-15	1.78e-13
AT5G08000	84.9726	21.8603	53.4164	-1.9628	0.399177	-4.91711	8.78e-07	1.1e-05
AT5G56100	420.726	108.674	264.7	-1.95379	0.219575	-8.89807	5.68e-19	4.2e-17
AT4G38860	38.3194	9.97757	24.1485	-1.9418	0.646749	-3.0024	0.0026786	0.0125953
AT5G21100	145.804	38.1589	91.9812	-1.93328	0.302075	-6.4	1.55e-10	3.97e-09
AT5G24490	13939.5	3650.62	8795.08	-1.93287	0.174621	-11.069	1.77e-28	3.35e-26
AT3G45860	2637.52	694.271	1665.89	-1.92553	0.237985	-8.09098	5.92e-16	3.08e-14
AT3G26190	37.9929	10.0548	24.0238	-1.92077	0.754162	-2.54689	0.0108687	0.0390295
AT5G05890	101.465	26.9843	64.2246	-1.9071	0.363969	-5.23972	1.61e-07	2.35e-06
AT4G14890	477.873	127.526	302.699	-1.90455	0.211847	-8.99024	2.47e-19	1.91e-17
AT4G24670	67.2244	17.9909	42.6076	-1.9037	0.492279	-3.86712	0.00011013	0.00082026
AT5G28610	161.04	43.1264	102.083	-1.90168	0.328302	-5.79247	6.94e-09	1.31e-07
AT2G45930	43.5491	11.7358	27.6424	-1.89303	0.61408	-3.08271	0.00205124	0.0101188
AT3G14330	87.0234	23.9328	55.4781	-1.86007	0.488174	-3.81027	0.00013882	0.00100465
AT5G58960	134.895	37.3365	86.1155	-1.85056	0.29031	-6.37443	1.84e-10	4.62e-09
AT3G60290	1427.09	403.337	915.215	-1.82299	0.223094	-8.17141	3.05e-16	1.63e-14
AT5G51480	95.8257	27.2053	61.5155	-1.82029	0.49041	-3.71178	0.00020581	0.00140551
AT5G23210	1572.87	448.558	1010.71	-1.81023	0.200949	-9.00842	2.09e-19	1.64e-17
AT5G49740	9074.71	2603.4	5839.05	-1.80133	0.18141	-9.9296	3.09e-23	3.87e-21
AT5G14090	63.6175	18.3192	40.9684	-1.79795	0.483112	-3.7216	0.00019797	0.00135973
AT3G19850	810.778	233.1	521.939	-1.79786	0.271657	-6.61815	3.64e-11	1.03e-09
AT3G47340	1056.29	304.676	680.485	-1.79384	0.379741	-4.72385	2.31e-06	2.66e-05
AT3G06140	34.2363	9.87069	22.0535	-1.79	0.646237	-2.76988	0.00560777	0.0229973
AT1G53100	163.068	47.2348	105.151	-1.78914	0.495085	-3.61381	0.00030173	0.00195571
AT5G49360	11170.4	3234.05	7202.22	-1.78829	0.241743	-7.3975	1.39e-13	5.46e-12
AT4G20362	40.5196	11.7432	26.1314	-1.78786	0.624945	-2.86083	0.00422531	0.0183311
AT1G24909	225.567	65.4997	145.534	-1.78482	0.455534	-3.91808	8.93e-05	0.00068145
AT5G04390	80.0987	23.3302	51.7145	-1.78382	0.474498	-3.75938	0.00017033	0.00119335
AT4G27654	66.4964	19.3528	42.9246	-1.78298	0.411599	-4.33183	1.48e-05	0.00013843
AT1G07440	794.37	233.027	513.699	-1.76992	0.15346	-11.5334	8.95e-31	2.02e-28
AT2G36400	130.492	38.3569	84.4245	-1.76443	0.347587	-5.07622	3.85e-07	5.23e-06
AT2G32290	87.6994	25.8836	56.7915	-1.76185	0.417341	-4.2216	2.43e-05	0.0002157
AT2G18890	32.3523	9.54522	20.9488	-1.75708	0.632792	-2.77671	0.00549119	0.0226206
AT3G32980	108.848	32.1813	70.5146	-1.75537	0.335854	-5.22658	1.73e-07	2.5e-06
AT5G39210	101.154	30.0556	65.6047	-1.75303	0.320999	-5.46116	4.73e-08	7.66e-07
AT3G62630	417.97	124.111	271.04	-1.7515	0.23634	-7.41094	1.25e-13	4.97e-12
AT1G17970	471.527	140.128	305.827	-1.75079	0.160179	-10.9302	8.27e-28	1.47e-25
AT5G64190	178.531	53.2233	115.877	-1.74854	0.402673	-4.34232	1.41e-05	0.00013284
AT1G10070	4789.86	1431.77	3110.81	-1.74227	0.284362	-6.12696	8.96e-10	1.99e-08
AT1G07050	252.147	75.4365	163.792	-1.74029	0.35666	-4.87942	1.06e-06	1.31e-05
AT5G51990	38.4636	11.522	24.9928	-1.7328	0.616664	-2.80995	0.0049549	0.0207957
AT4G21445	145.895	43.8522	94.8735	-1.73136	0.429949	-4.0269	5.65e-05	0.00045782
AT4G19170	6300.45	1900.15	4100.3	-1.72927	0.155922	-11.0906	1.39e-28	2.69e-26
AT3G56200	4880.03	1475.47	3177.75	-1.72586	0.345663	-4.9929	5.95e-07	7.76e-06
AT1G54820	100.32	30.3685	65.3444	-1.72527	0.321651	-5.36378	8.15e-08	1.26e-06
AT2G29250	37.1074	11.2297	24.1686	-1.71998	0.611109	-2.81452	0.00488497	0.020537
AT2G27505	54.4238	16.6147	35.5192	-1.71404	0.523534	-3.27398	0.00106043	0.00575901
AT1G53080	23.6175	7.18578	15.4016	-1.71305	0.693197	-2.47123	0.013465	0.0462144
AT3G28080	250.827	76.8539	163.841	-1.70557	0.268302	-6.35689	2.06e-10	5.13e-09
AT1G20010	3179.12	975.416	2077.27	-1.70439	0.13962	-12.2074	2.84e-34	1.03e-31
AT3G14210	363.97	111.671	237.82	-1.70376	0.17813	-9.56472	1.13e-21	1.18e-19
AT3G59310	301.138	92.648	196.893	-1.70191	0.268494	-6.33872	2.32e-10	5.7e-09
AT1G59950	812.416	250.406	531.411	-1.6986	0.282721	-6.00805	1.88e-09	3.94e-08
AT5G04190	318.991	98.4111	208.701	-1.69851	0.266688	-6.36891	1.9e-10	4.77e-09
AT3G44326	29.3184	9.07546	19.197	-1.69735	0.69595	-2.4389	0.0147321	0.0496869
AT1G60700	40.1614	12.5096	26.3355	-1.68696	0.553346	-3.04864	0.00229876	0.0111036
AT1G19670	9494.25	2950.29	6222.27	-1.68614	0.183769	-9.17532	4.5e-20	3.91e-18
AT4G29910	106.836	33.3343	70.0849	-1.67942	0.381379	-4.40354	1.06e-05	0.00010343
AT5G47610	75.8896	23.6736	49.7816	-1.67884	0.410319	-4.09154	4.29e-05	0.000359
AT5G50450	2981.57	931.541	1956.56	-1.67858	0.285044	-5.88885	3.89e-09	7.74e-08
AT1G32190	278.053	87.0461	182.55	-1.67395	0.238785	-7.01026	2.38e-12	8.05e-11
AT3G13750	71692.3	22502	47097.1	-1.67175	0.15327	-10.9072	1.06e-27	1.85e-25
AT1G76955	45.3091	14.1744	29.7417	-1.67029	0.663696	-2.51665	0.0118476	0.041751
AT1G32910	346.033	109.927	227.98	-1.65579	0.240905	-6.87323	6.28e-12	2.02e-10
AT3G04550	1620.97	514.841	1067.9	-1.65443	0.148109	-11.1704	5.69e-29	1.12e-26
AT3G04485	28.0176	8.93144	18.4745	-1.6481	0.5739	-2.87176	0.0040819	0.0178425
AT1G21090	36.636	11.6821	24.1591	-1.64776	0.518246	-3.17948	0.00147537	0.00762421
AT1G06160	802.576	257.124	529.85	-1.64291	0.327103	-5.02259	5.1e-07	6.77e-06
AT5G56840	236.316	75.7635	156.04	-1.64274	0.486103	-3.37941	0.00072641	0.00417864
AT1G09680	55.7683	17.8383	36.8033	-1.64257	0.451857	-3.63514	0.00027783	0.00182461
AT2G42690	621.32	199.186	410.253	-1.64001	0.17748	-9.24054	2.45e-20	2.27e-18
AT5G10570	70.7089	22.6863	46.6976	-1.63959	0.549721	-2.98258	0.00285831	0.0133071
AT3G01142	41.5152	13.3666	27.4409	-1.63396	0.594961	-2.74633	0.0060266	0.0244097
AT3G09800	62.6762	20.1703	41.4233	-1.63317	0.496284	-3.2908	0.00099904	0.0054752
AT1G18710	99.102	32.0187	65.5604	-1.63031	0.440962	-3.69717	0.00021802	0.00147414
AT5G51550	652.815	211.443	432.129	-1.62549	0.275634	-5.89726	3.7e-09	7.39e-08
AT1G27480	365.53	118.661	242.095	-1.62182	0.352301	-4.60352	4.15e-06	4.49e-05
AT3G21420	154.524	50.2734	102.398	-1.61996	0.284674	-5.6906	1.27e-08	2.28e-07
AT2G34600	2054.17	672.217	1363.19	-1.61182	0.317867	-5.07074	3.96e-07	5.37e-06
AT4G14680	2874.67	941.013	1907.84	-1.6114	0.247043	-6.52273	6.9e-11	1.86e-09
AT1G15125	21988.3	7196.73	14592.5	-1.61134	0.188816	-8.53389	1.42e-17	8.98e-16
AT3G27690	2186.2	716.097	1451.15	-1.60982	0.300087	-5.36451	8.12e-08	1.26e-06
AT5G47590	331.333	108.796	220.065	-1.60829	0.26668	-6.0308	1.63e-09	3.47e-08
AT4G15350	36.932	12.1556	24.5438	-1.60768	0.540254	-2.97579	0.00292232	0.0135313
AT2G34150	47.7819	15.6603	31.7211	-1.60429	0.509202	-3.15061	0.00162932	0.00829404
AT4G00165	142.563	47.0049	94.7841	-1.60247	0.303224	-5.28476	1.26e-07	1.88e-06
AT3G62750	2196.56	723.591	1460.08	-1.60154	0.196165	-8.16427	3.23e-16	1.72e-14
AT1G55370	338.533	112.127	225.33	-1.59387	0.183734	-8.67489	4.14e-18	2.76e-16
AT1G05460	84.3063	27.8538	56.0801	-1.59342	0.450065	-3.54043	0.00039948	0.00250343
AT5G61130	357.991	119.175	238.583	-1.58509	0.211631	-7.48987	6.89e-14	2.81e-12
AT3G57240	1895.67	632.13	1263.9	-1.58431	0.225683	-7.02006	2.22e-12	7.53e-11
AT1G46768	696.395	233.011	464.703	-1.57914	0.174469	-9.05115	1.41e-19	1.14e-17
AT4G24350	10389.7	3489.11	6939.4	-1.57423	0.552121	-2.85125	0.00435478	0.0187754
AT1G31230	613.403	205.824	409.614	-1.5741	0.243702	-6.45913	1.05e-10	2.76e-09
AT1G70640	234.144	78.8118	156.478	-1.57199	0.47814	-3.28772	0.00101003	0.00552693
AT1G14345	278.988	93.838	186.413	-1.5717	0.247559	-6.34878	2.17e-10	5.38e-09
AT3G28660	59.0976	19.902	39.4998	-1.56932	0.519647	-3.01997	0.00252802	0.0119975
AT3G17170	146.058	49.285	97.6715	-1.56795	0.286041	-5.48156	4.22e-08	6.92e-07
AT3G44020	130.68	44.0379	87.3589	-1.56666	0.363418	-4.31091	1.63e-05	0.00015042
AT1G51940	596.263	201.444	398.854	-1.56538	0.22159	-7.06431	1.61e-12	5.56e-11
AT1G48260	202.421	68.4641	135.442	-1.56535	0.428559	-3.65258	0.00025962	0.0017213
AT3G14310	9091.32	3078.18	6084.75	-1.56243	0.214285	-7.29136	3.07e-13	1.14e-11
AT2G28070	300.553	101.936	201.244	-1.55857	0.28437	-5.4808	4.23e-08	6.94e-07
AT2G39930	821.313	278.626	549.969	-1.55852	0.164658	-9.46519	2.93e-21	2.94e-19
AT1G12610	1351.49	460.336	905.911	-1.55343	0.225225	-6.89725	5.3e-12	1.73e-10
AT3G51420	1640.3	559.046	1099.67	-1.55284	0.141957	-10.9388	7.52e-28	1.35e-25
AT1G78270	1240.05	422.694	831.372	-1.55193	0.197787	-7.84646	4.28e-15	2.03e-13
AT1G20230	36.6005	12.5542	24.5773	-1.54928	0.584358	-2.65125	0.00801944	0.0306665
AT4G15810	90.4752	30.9777	60.7265	-1.54609	0.342691	-4.51162	6.43e-06	6.67e-05
AT3G28070	167.838	57.6181	112.728	-1.54342	0.315685	-4.88911	1.01e-06	1.25e-05
AT4G13572	88.6962	30.383	59.5396	-1.54323	0.453983	-3.39931	0.00067556	0.00393037
AT4G38670	131.062	45.0215	88.0415	-1.5409	0.384222	-4.01044	6.06e-05	0.00048574
AT4G11500	183.808	63.4557	123.632	-1.53655	0.44069	-3.4867	0.00048902	0.00296723
AT2G36970	728.697	252.228	490.462	-1.5312	0.316727	-4.83445	1.34e-06	1.6e-05
AT4G15920	302.431	104.744	203.588	-1.53074	0.280618	-5.45489	4.9e-08	7.91e-07
AT2G32650	124.552	43.1924	83.872	-1.52642	0.313322	-4.87172	1.11e-06	1.35e-05
AT5G67385	1411.77	490.375	951.072	-1.52515	0.121908	-12.5107	6.53e-36	2.7e-33
AT1G10990	299.939	104.961	202.45	-1.51574	0.378731	-4.00215	6.28e-05	0.00049916
AT5G22640	760.489	266.249	513.369	-1.51355	0.159218	-9.50614	1.98e-21	2.02e-19
AT4G12917	74.5044	26.2428	50.3736	-1.50675	0.39169	-3.8468	0.00011967	0.00088425
AT3G26740	30261.1	10653.7	20457.4	-1.50612	0.159372	-9.45034	3.38e-21	3.37e-19
AT1G79460	214.403	75.4007	144.902	-1.50576	0.340677	-4.4199	9.87e-06	9.7e-05
AT3G06145	65.3085	23.0152	44.1619	-1.50359	0.425739	-3.53173	0.00041286	0.00257337
AT2G03750	336.035	118.451	227.243	-1.50251	0.216311	-6.94608	3.76e-12	1.24e-10
AT3G05800	1727.91	609.948	1168.93	-1.50203	0.260034	-5.77627	7.64e-09	1.43e-07
AT3G15370	41.4857	14.5941	28.0399	-1.50203	0.610982	-2.45838	0.0139565	0.0475539
AT5G47560	6897.9	2436.16	4667.03	-1.50158	0.22031	-6.81577	9.38e-12	2.96e-10
AT3G55240	250.21	88.3416	169.276	-1.50044	0.285916	-5.24784	1.54e-07	2.26e-06
AT4G12700	83.7923	29.5795	56.6859	-1.49798	0.436867	-3.42892	0.00060598	0.00356855
AT4G22990	564.03	200.119	382.075	-1.49372	0.189457	-7.8842	3.17e-15	1.52e-13
AT5G45310	70.9841	25.2875	48.1358	-1.49158	0.425856	-3.50255	0.00046082	0.00282472
AT2G25900	2560.55	911.156	1735.85	-1.49049	0.192808	-7.73045	1.07e-14	4.79e-13
AT1G03310	202.571	72.1321	137.351	-1.48894	0.284355	-5.23621	1.64e-07	2.39e-06
AT1G21560	90.5529	32.1907	61.3718	-1.48825	0.481481	-3.09098	0.00199495	0.00988605
AT4G15820	116.157	41.4101	78.7837	-1.48567	0.329654	-4.50675	6.58e-06	6.82e-05
AT1G02620	372.751	133.153	252.952	-1.48411	0.380737	-3.89799	9.7e-05	0.00073343
AT1G49900	40.4683	14.5556	27.5119	-1.47764	0.579024	-2.55196	0.0107119	0.0385939
AT3G18110	226.88	81.4581	154.169	-1.47581	0.352055	-4.19199	2.77e-05	0.00024253
AT4G36470	131.724	47.3181	89.5212	-1.47539	0.292889	-5.03736	4.72e-07	6.3e-06
AT4G17090	29978.5	10796.2	20387.4	-1.47342	0.208294	-7.07374	1.51e-12	5.21e-11
AT2G39140	519.987	187.316	353.652	-1.47259	0.185623	-7.93323	2.14e-15	1.04e-13
AT5G56850	227.902	82.0897	154.996	-1.47236	0.253977	-5.79723	6.74e-09	1.28e-07
AT5G06180	87.8894	31.7121	59.8008	-1.47106	0.406986	-3.61453	0.00030089	0.00195104
AT2G38170	6910.88	2499.01	4704.94	-1.46748	0.165841	-8.84868	8.86e-19	6.39e-17
AT3G57520	32028.2	11619.6	21823.9	-1.46279	0.492741	-2.96867	0.00299089	0.0137732
AT1G49490	292.058	106.019	199.039	-1.46202	0.210003	-6.96188	3.36e-12	1.12e-10
AT4G25433	45.1744	16.4256	30.8	-1.45733	0.53085	-2.74528	0.00604598	0.0244711
AT3G23010	257.592	94.0115	175.802	-1.45553	0.354342	-4.10771	4e-05	0.00033722
AT3G22120	42735.1	15725.3	29230.2	-1.44232	0.254471	-5.66791	1.45e-08	2.57e-07
AT5G65740	52.1889	19.2385	35.7137	-1.43902	0.496258	-2.89973	0.00373479	0.0165584
AT5G42530	21606.8	7973.89	14790.4	-1.43814	0.298067	-4.82489	1.4e-06	1.67e-05
AT3G07130	51.8435	19.087	35.4652	-1.43751	0.477137	-3.01278	0.00258864	0.0122518
AT1G25250	92.8676	34.4816	63.6746	-1.43022	0.359723	-3.97589	7.01e-05	0.0005533
AT3G53360	38.2082	14.2593	26.2337	-1.4267	0.524532	-2.71995	0.00652923	0.0260138
AT1G23205	34.3544	12.8185	23.5865	-1.42581	0.514474	-2.7714	0.0055816	0.0229207
AT1G19950	100.802	37.5302	69.1661	-1.42571	0.322636	-4.41893	9.92e-06	9.73e-05
AT1G68500	167.678	62.4541	115.066	-1.42564	0.392815	-3.62928	0.00028421	0.00185809
AT1G28610	94.855	35.3903	65.1227	-1.42509	0.39451	-3.6123	0.00030349	0.00196569
AT3G18080	8213.2	3062.09	5637.64	-1.42329	0.136593	-10.4199	2.01e-25	2.96e-23
AT4G35900	174.167	64.8634	119.515	-1.42248	0.404205	-3.5192	0.00043286	0.00267882
AT1G04840	34.0241	12.7076	23.3659	-1.41992	0.519917	-2.73105	0.00631321	0.0253228
AT1G23052	166.065	62.1521	114.109	-1.41888	0.319286	-4.44391	8.83e-06	8.86e-05
AT1G23050	166.065	62.1521	114.109	-1.41888	0.319286	-4.44391	8.83e-06	8.86e-05
AT4G35430	702.507	263.015	482.761	-1.41677	0.167399	-8.46345	2.6e-17	1.6e-15
AT1G36680	55.8129	20.9355	38.3742	-1.41413	0.501135	-2.82186	0.00477464	0.0201678
AT5G40610	119.648	44.9335	82.2909	-1.41127	0.287173	-4.91434	8.91e-07	1.11e-05
AT2G35290	155.533	58.4647	106.999	-1.41101	0.284734	-4.95553	7.21e-07	9.21e-06
AT2G42290	67.167	25.2558	46.2114	-1.40817	0.46432	-3.03275	0.00242335	0.0115958
AT3G55760	1213.25	456.959	835.107	-1.40805	0.171089	-8.2299	1.87e-16	1.02e-14
AT1G68600	784.586	296.278	540.432	-1.40511	0.168381	-8.34481	7.13e-17	4.07e-15
AT5G45650	364.314	137.515	250.914	-1.4041	0.325553	-4.31297	1.61e-05	0.00014918
AT3G23560	35543.8	13457.1	24500.4	-1.40125	0.259978	-5.38986	7.05e-08	1.1e-06
AT4G04330	1500.77	569.044	1034.91	-1.39887	0.199202	-7.02235	2.18e-12	7.42e-11
AT4G19420	1175.84	447.438	811.641	-1.3942	0.200037	-6.9697	3.18e-12	1.06e-10
AT3G47010	188.165	71.6232	129.894	-1.3919	0.274334	-5.07376	3.9e-07	5.29e-06
AT1G33170	33.4003	12.7328	23.0665	-1.39129	0.554623	-2.50853	0.0121236	0.042603
AT4G22756	112.474	42.7815	77.6275	-1.3912	0.436975	-3.1837	0.00145404	0.00753861
AT3G52840	2584.19	985.223	1784.7	-1.39084	0.168896	-8.23485	1.8e-16	9.8e-15
AT1G30260	803.559	307.025	555.292	-1.38784	0.221558	-6.264	3.75e-10	8.94e-09
AT4G28900	52.2043	19.9466	36.0754	-1.38751	0.407798	-3.40245	0.00066784	0.00388804
AT5G63630	131.273	50.1329	90.7027	-1.38684	0.423607	-3.27389	0.00106077	0.00575904
AT3G32930	1351.95	516.981	934.464	-1.38649	0.144807	-9.57475	1.02e-21	1.08e-19
AT3G13672	338.887	129.61	234.249	-1.38573	0.498245	-2.78122	0.00541552	0.0223566
AT3G17160	121.159	46.3808	83.7698	-1.38241	0.354692	-3.89749	9.72e-05	0.00073462
AT4G08100	91.4485	35.0116	63.23	-1.38183	0.466173	-2.96421	0.00303465	0.0139194
AT4G19100	117.458	45.0229	81.2402	-1.38144	0.449565	-3.07284	0.00212035	0.0103978
AT2G36050	223.021	85.7384	154.38	-1.37806	0.263607	-5.22768	1.72e-07	2.49e-06
AT4G29610	357.287	137.393	247.34	-1.37752	0.232472	-5.92555	3.11e-09	6.3e-08
AT5G39790	153.518	59.1014	106.31	-1.37684	0.346461	-3.97402	7.07e-05	0.00055716
AT2G36990	1033	398.134	715.568	-1.37473	0.225399	-6.09908	1.07e-09	2.35e-08
AT1G76650	6150.24	2371.9	4261.07	-1.3747	0.232857	-5.9036	3.56e-09	7.14e-08
AT1G49130	204.058	78.7037	141.381	-1.37337	0.368053	-3.73144	0.00019039	0.00131586
AT5G62360	7164.42	2768.01	4966.22	-1.37202	0.17608	-7.79201	6.6e-15	3.05e-13
AT4G21190	111.581	43.1987	77.3899	-1.36838	0.486714	-2.81147	0.00493156	0.0207078
AT5G63225	107.093	41.5652	74.3291	-1.36807	0.519713	-2.63236	0.0084794	0.0320587
AT4G37925	99.2919	38.4575	68.8747	-1.36744	0.348395	-3.92496	8.67e-05	0.00066578
AT3G56891	41.7037	16.1664	28.935	-1.36673	0.450518	-3.03369	0.00241584	0.0115671
AT4G27980	108.846	42.2275	75.5365	-1.36518	0.364903	-3.7412	0.00018314	0.00126993
AT1G08630	1411.16	548.326	979.741	-1.36375	0.206587	-6.60131	4.08e-11	1.15e-09
AT4G28240	5908.74	2302.33	4105.54	-1.35972	0.104266	-13.0409	7.16e-39	4.29e-36
AT3G47450	282.088	109.884	195.986	-1.35918	0.289186	-4.70001	2.6e-06	2.96e-05
AT1G22490	146.785	57.2875	102.036	-1.35798	0.452216	-3.00294	0.00267381	0.012583
AT3G23070	505.314	197.134	351.224	-1.35784	0.150103	-9.04605	1.48e-19	1.19e-17
AT1G73360	48.9819	19.1322	34.057	-1.35345	0.500852	-2.70229	0.00688643	0.0270805
AT2G37450	242.68	94.977	168.828	-1.3526	0.327376	-4.13165	3.6e-05	0.00030727
AT2G15790	178.281	69.8867	124.084	-1.34974	0.314892	-4.28637	1.82e-05	0.000166
AT4G34020	542.212	212.843	377.527	-1.3495	0.221866	-6.08252	1.18e-09	2.59e-08
AT4G37670	4811.44	1889.33	3350.39	-1.34873	0.0905429	-14.896	3.5e-50	6.08e-47
AT1G66350	200.165	78.5981	139.382	-1.34648	0.284274	-4.73656	2.17e-06	2.51e-05
AT2G24290	158.823	62.3751	110.599	-1.34575	0.339932	-3.95889	7.53e-05	0.00058963
AT4G01130	187.081	73.6114	130.346	-1.34371	0.260064	-5.16684	2.38e-07	3.35e-06
AT3G15354	286.888	113.017	199.952	-1.34335	0.215982	-6.21973	4.98e-10	1.16e-08
AT1G72210	196.653	77.7643	137.209	-1.33835	0.213634	-6.26466	3.74e-10	8.91e-09
AT5G63820	5497.79	2175.52	3836.66	-1.33732	0.177882	-7.51805	5.56e-14	2.29e-12
AT5G41060	42.6324	16.8756	29.754	-1.33724	0.548307	-2.43885	0.014734	0.0496869
AT1G61170	66.6634	26.3911	46.5272	-1.33592	0.497708	-2.68415	0.00727143	0.0283105
AT3G13740	1590.39	630.124	1110.26	-1.33529	0.152559	-8.75263	2.08e-18	1.43e-16
AT5G36120	500.252	198.19	349.221	-1.33495	0.293548	-4.54765	5.42e-06	5.7e-05
AT1G66960	75.5329	29.9607	52.7468	-1.33464	0.427217	-3.12402	0.00178398	0.00897154
AT4G28080	3890.15	1543.02	2716.58	-1.33383	0.186509	-7.15155	8.58e-13	3.03e-11
AT5G26570	2383.98	946.158	1665.07	-1.33287	0.139875	-9.52895	1.59e-21	1.64e-19
AT3G28040	929.507	369.106	649.306	-1.33159	0.226233	-5.88593	3.96e-09	7.86e-08
AT3G48190	1039.19	413.217	726.202	-1.32984	0.219046	-6.07109	1.27e-09	2.75e-08
AT4G32570	751.189	298.891	525.04	-1.3287	0.176115	-7.5445	4.54e-14	1.88e-12
AT5G13730	482.359	191.913	337.136	-1.32852	0.194407	-6.83372	8.27e-12	2.63e-10
AT3G23880	121.081	48.2328	84.657	-1.32606	0.345234	-3.84105	0.00012251	0.00090127
AT3G28270	49.3706	19.7526	34.5616	-1.32464	0.440397	-3.00784	0.00263115	0.0124226
AT1G30520	135.977	54.3133	95.1451	-1.32329	0.275566	-4.80207	1.57e-06	1.86e-05
AT1G55850	5069.68	2029.84	3549.76	-1.32061	0.200543	-6.58519	4.54e-11	1.26e-09
AT4G09810	56.02	22.4143	39.2171	-1.31702	0.502527	-2.62079	0.00877255	0.0329307
AT4G24050	65.4147	26.203	45.8089	-1.31683	0.500693	-2.63002	0.00853791	0.0321819
AT1G47860	260.691	104.567	182.629	-1.31647	0.516014	-2.55123	0.0107343	0.0386666
AT4G34030	1068.07	429.233	748.653	-1.31518	0.176456	-7.45332	9.1e-14	3.66e-12
AT1G26761	156.921	63.0955	110.008	-1.31337	0.333949	-3.93286	8.39e-05	0.00064741
AT4G34410	5604.37	2255.86	3930.12	-1.3129	0.255002	-5.14858	2.62e-07	3.66e-06
AT5G47240	9748.3	3924.74	6836.52	-1.31262	0.214861	-6.10917	1e-09	2.21e-08
AT2G32010	160.506	64.5451	112.526	-1.31238	0.341423	-3.84384	0.00012112	0.00089297
AT4G31060	425.138	171.339	298.239	-1.31072	0.260884	-5.02413	5.06e-07	6.72e-06
AT2G35780	734.208	295.922	515.065	-1.31019	0.26658	-4.91481	8.89e-07	1.11e-05
AT5G20280	3104.57	1251.99	2178.28	-1.30987	0.133891	-9.78313	1.33e-22	1.51e-20
AT2G47160	297.347	119.967	208.657	-1.30978	0.295901	-4.42643	9.58e-06	9.47e-05
AT1G32090	804.622	324.741	564.682	-1.3094	0.153945	-8.50562	1.81e-17	1.13e-15
AT1G74430	1960.26	792.874	1376.57	-1.30613	0.20055	-6.51272	7.38e-11	1.99e-09
AT5G22310	76.8376	31.1509	53.9942	-1.30495	0.405295	-3.21975	0.00128301	0.0067772
AT5G64570	3111.06	1262.8	2186.93	-1.30088	0.242364	-5.36749	7.98e-08	1.24e-06
AT1G72645	95.6059	38.8075	67.2067	-1.3003	0.386967	-3.36023	0.00077878	0.00443881
AT1G55930	599.611	243.347	421.479	-1.29981	0.217856	-5.9664	2.43e-09	5e-08
AT3G16690	82.7785	33.5729	58.1757	-1.29965	0.340547	-3.81637	0.00013543	0.00098384
AT3G16180	718.522	291.992	505.257	-1.29866	0.170655	-7.60988	2.74e-14	1.16e-12
AT1G16780	80.4422	32.6184	56.5303	-1.29854	0.443164	-2.93015	0.00338799	0.015286
AT3G23790	1125.27	458.447	791.86	-1.29514	0.1616	-8.0145	1.11e-15	5.52e-14
AT5G51920	55.44	22.5572	38.9986	-1.2947	0.488151	-2.65226	0.00799554	0.0305953
AT2G37360	234.207	95.5334	164.87	-1.29337	0.236253	-5.47451	4.39e-08	7.17e-07
AT1G60800	1093.01	445.927	769.47	-1.29294	0.187668	-6.88952	5.6e-12	1.81e-10
AT2G35130	133.253	54.4441	93.8486	-1.28857	0.379803	-3.39274	0.00069197	0.00401506
AT2G29740	1403.17	574.575	988.873	-1.28857	0.246198	-5.23388	1.66e-07	2.41e-06
AT1G70280	189.928	77.8461	133.887	-1.2871	0.252805	-5.09126	3.56e-07	4.86e-06
AT2G04852	40.1563	16.4633	28.3098	-1.28437	0.484539	-2.65071	0.0080323	0.0307022
AT5G25630	1164.29	477.85	821.069	-1.28418	0.21134	-6.07638	1.23e-09	2.67e-08
AT4G18205	17739.6	7292.91	12516.3	-1.28237	0.164937	-7.77492	7.55e-15	3.45e-13
AT4G03140	219.192	90.1208	154.657	-1.28208	0.226642	-5.65685	1.54e-08	2.74e-07
AT3G09035	89.7271	36.8772	63.3022	-1.28087	0.464036	-2.76029	0.00577508	0.0235833
AT3G52050	470.67	193.634	332.152	-1.28012	0.250419	-5.11191	3.19e-07	4.4e-06
AT1G01320	7723.22	3181.81	5452.51	-1.27939	0.312195	-4.09804	4.17e-05	0.00034974
AT3G27170	859.438	354.369	606.904	-1.27854	0.225458	-5.67085	1.42e-08	2.54e-07
AT1G42430	533.176	219.799	376.488	-1.27759	0.187508	-6.81351	9.52e-12	2.99e-10
AT4G13564	166.81	68.808	117.809	-1.27598	0.311938	-4.09049	4.3e-05	0.00036028
AT4G32710	81.7598	33.6937	57.7267	-1.27584	0.454738	-2.80567	0.00502128	0.0210296
AT1G55265	1252.32	517.395	884.856	-1.27558	0.295486	-4.31688	1.58e-05	0.0001468
AT3G43790	144.795	59.8096	102.302	-1.27354	0.335542	-3.79548	0.00014736	0.0010568
AT4G27460	139.169	57.6135	98.3914	-1.2729	0.360468	-3.53124	0.00041362	0.00257719
AT4G31010	265.283	109.739	187.511	-1.27251	0.253647	-5.01686	5.25e-07	6.95e-06
AT2G19930	84.5768	34.9916	59.7842	-1.27053	0.510526	-2.48867	0.0128222	0.044505
AT3G10020	1712.12	710.353	1211.23	-1.2688	0.133567	-9.49934	2.11e-21	2.15e-19
AT1G62590	48.4489	20.0588	34.2539	-1.26762	0.516149	-2.45592	0.0140526	0.0478436
AT5G28500	1003.68	417.621	710.652	-1.2644	0.18873	-6.69955	2.09e-11	6.18e-10
AT1G62290	164.558	68.407	116.483	-1.26422	0.285742	-4.42434	9.67e-06	9.55e-05
AT5G59670	196.309	81.7382	139.023	-1.26254	0.313841	-4.02288	5.75e-05	0.00046442
AT2G21660	24961.7	10411	17686.3	-1.26159	0.1558	-8.09749	5.61e-16	2.93e-14
AT5G39800	60.0345	25.0658	42.5501	-1.25942	0.422144	-2.9834	0.00285067	0.0132787
AT5G51820	945.796	395.69	670.743	-1.25753	0.13476	-9.33166	1.04e-20	1e-18
AT4G26540	295.703	123.583	209.643	-1.25704	0.283579	-4.43277	9.3e-06	9.24e-05
AT1G61890	35452.4	14847.1	25149.7	-1.25571	0.203616	-6.16706	6.96e-10	1.58e-08
AT1G62200	1874.55	785.189	1329.87	-1.25557	0.158579	-7.91762	2.42e-15	1.17e-13
AT1G23850	715.327	300.026	507.677	-1.25408	0.202357	-6.19737	5.74e-10	1.33e-08
AT2G35160	32.7835	13.7372	23.2604	-1.25368	0.504596	-2.48453	0.0129723	0.0449094
AT5G53880	159.09	66.7143	112.902	-1.25348	0.28436	-4.40807	1.04e-05	0.00010169
AT5G26742	4776.79	2003.41	3390.1	-1.2534	0.159199	-7.87321	3.46e-15	1.65e-13
AT4G10890	110.191	46.1822	78.1868	-1.25197	0.31542	-3.96923	7.21e-05	0.00056642
AT2G23360	55.3066	23.2875	39.2971	-1.24642	0.502098	-2.48241	0.0130496	0.0451271
AT3G50100	104.556	44.1057	74.331	-1.24537	0.327465	-3.80305	0.00014293	0.00102911
AT4G22720	55634.4	23500	39567.2	-1.24333	0.0934399	-13.3062	2.13e-40	1.54e-37
AT2G01730	44.6052	18.8107	31.708	-1.24278	0.487541	-2.54907	0.010801	0.0388412
AT4G00980	67.9321	28.6979	48.315	-1.24137	0.488906	-2.53909	0.0111142	0.039714
AT5G13690	345.859	146.154	246.006	-1.24118	0.269688	-4.6023	4.18e-06	4.51e-05
AT3G62700	3076.7	1301.42	2189.06	-1.24111	0.274493	-4.52145	6.14e-06	6.39e-05
AT5G51080	90.2879	38.1163	64.2021	-1.24099	0.417205	-2.97453	0.00293439	0.0135741
AT4G14630	493.08	209.222	351.151	-1.23715	0.475755	-2.6004	0.00931148	0.0346248
AT4G30270	29033.3	12322.3	20677.8	-1.23645	0.238462	-5.1851	2.16e-07	3.07e-06
AT4G27630	93.7633	39.7582	66.7608	-1.23643	0.35967	-3.43769	0.0005867	0.00346793
AT5G13610	273.225	116.176	194.701	-1.23413	0.252445	-4.88869	1.02e-06	1.25e-05
AT5G18290	853.458	364.086	608.772	-1.22964	0.254848	-4.82498	1.4e-06	1.67e-05
AT1G56600	444.65	189.706	317.178	-1.22907	0.233044	-5.27396	1.34e-07	1.98e-06
AT5G07720	34.7336	14.8365	24.785	-1.22803	0.503236	-2.44027	0.0146761	0.0495687
AT5G50280	418.019	178.444	298.231	-1.22701	0.268156	-4.57575	4.75e-06	5.07e-05
AT1G68520	4852.04	2075.05	3463.54	-1.22532	0.201036	-6.09504	1.09e-09	2.4e-08
AT1G50040	168.818	72.3872	120.602	-1.22387	0.373511	-3.27667	0.0010504	0.00570986
AT1G18773	80.5737	34.5444	57.5591	-1.22319	0.360279	-3.39513	0.00068597	0.00398425
AT3G21870	93.8716	40.2306	67.0511	-1.22205	0.354113	-3.451	0.00055851	0.00332732
AT3G06450	855.396	367.076	611.236	-1.22016	0.134948	-9.04166	1.54e-19	1.22e-17
AT1G54730	537.77	231.257	384.513	-1.2172	0.195172	-6.23654	4.47e-10	1.05e-08
AT3G58220	193.741	83.2601	138.501	-1.21703	0.268174	-4.53821	5.67e-06	5.93e-05
AT4G18197	5078.91	2185.25	3632.08	-1.21658	0.134518	-9.04399	1.51e-19	1.2e-17
AT3G59580	107.415	46.2425	76.8287	-1.21656	0.338759	-3.59122	0.00032913	0.00211521
AT5G41050	293.02	126.419	209.719	-1.21311	0.207022	-5.8598	4.63e-09	9.08e-08
AT1G61795	69.5047	30.007	49.7559	-1.21284	0.448788	-2.70248	0.00688237	0.0270747
AT3G54830	1801.49	777.481	1289.49	-1.21216	0.27966	-4.33441	1.46e-05	0.00013696
AT5G02160	14123.7	6096.44	10110.1	-1.21202	0.196189	-6.17783	6.5e-10	1.48e-08
AT5G11420	604.385	260.758	432.572	-1.21191	0.206016	-5.88259	4.04e-09	8e-08
AT1G20480	63.8921	27.5415	45.7168	-1.21068	0.493239	-2.45455	0.0141062	0.0479888
AT3G54320	97.9606	42.4633	70.212	-1.20842	0.464409	-2.60206	0.00926651	0.0344944
AT5G39535	505.114	218.477	361.796	-1.20811	0.338515	-3.56885	0.00035856	0.00227986
AT3G11810	120.959	52.4137	86.6862	-1.20712	0.321518	-3.75444	0.00017373	0.0012129
AT3G58710	838.989	364.058	601.524	-1.20508	0.19969	-6.03477	1.59e-09	3.4e-08
AT1G35710	22095.3	9588.45	15841.9	-1.20435	0.228375	-5.27357	1.34e-07	1.99e-06
AT1G27150	905.908	393.918	649.913	-1.20101	0.186031	-6.45594	1.08e-10	2.81e-09
AT3G29185	472.328	205.311	338.819	-1.20099	0.297537	-4.03646	5.43e-05	0.00044267
AT1G79110	150.971	65.5549	108.263	-1.20098	0.402366	-2.98479	0.0028377	0.0132253
AT2G43360	295.447	128.597	212.022	-1.20036	0.2592	-4.63103	3.64e-06	3.99e-05
AT2G39180	54.923	23.9646	39.4438	-1.19992	0.485252	-2.47277	0.0134071	0.0460792
AT5G45610	196.556	85.4672	141.012	-1.19937	0.335217	-3.57789	0.00034638	0.00221216
AT3G27870	247.666	107.764	177.715	-1.19864	0.242005	-4.95294	7.31e-07	9.32e-06
AT2G48020	1153.74	502.827	828.283	-1.19803	0.149206	-8.02932	9.8e-16	4.95e-14
AT3G05936	77.1499	33.5849	55.3674	-1.19787	0.382025	-3.13559	0.00171511	0.00868498
AT1G20030	208.955	91.1018	150.028	-1.19758	0.280505	-4.26938	1.96e-05	0.00017794
AT5G16030	1014.44	442.982	728.712	-1.19474	0.213537	-5.59503	2.21e-08	3.83e-07
AT1G36940	66.227	28.9614	47.5942	-1.19376	0.434538	-2.74719	0.00601077	0.0243652
AT4G04340	4100.36	1793.82	2947.09	-1.19252	0.155101	-7.68865	1.49e-14	6.5e-13
AT3G61780	137.93	60.326	99.128	-1.19142	0.294144	-4.05045	5.11e-05	0.00041997
AT3G18680	872.589	382.207	627.398	-1.19078	0.120188	-9.90758	3.86e-23	4.66e-21
AT4G00530	48.3924	21.1621	34.7773	-1.18962	0.4533	-2.62436	0.00868115	0.0326228
AT1G10760	17233.3	7555.27	12394.3	-1.18959	0.144171	-8.25126	1.57e-16	8.62e-15
AT2G35710	4277.59	1877.34	3077.46	-1.1881	0.142573	-8.33329	7.86e-17	4.47e-15
AT2G47920	711.839	312.701	512.27	-1.18607	0.154339	-7.68482	1.53e-14	6.68e-13
AT5G52780	452.131	198.621	325.376	-1.18595	0.191715	-6.18599	6.17e-10	1.41e-08
AT1G08660	731.654	321.42	526.537	-1.18577	0.187153	-6.33582	2.36e-10	5.8e-09
AT1G74370	159.258	69.9852	114.621	-1.18421	0.342424	-3.45831	0.00054357	0.00324833
AT1G66130	401.837	176.814	289.326	-1.18371	0.198775	-5.95503	2.6e-09	5.32e-08
AT3G20440	142.112	62.6859	102.399	-1.18321	0.397381	-2.97753	0.00290581	0.0134814
AT5G42750	182.302	80.2403	131.271	-1.18198	0.310754	-3.80358	0.00014262	0.00102749
AT3G11620	248.342	109.514	178.928	-1.18081	0.268195	-4.4028	1.07e-05	0.00010372
AT4G25490	658.347	290.615	474.481	-1.17934	0.325777	-3.62009	0.0002945	0.0019153
AT2G23390	1082.51	478.339	780.424	-1.17774	0.16322	-7.21563	5.37e-13	1.94e-11
AT2G42530	1630.88	721.07	1175.98	-1.17708	0.224529	-5.24243	1.58e-07	2.32e-06
AT3G01660	171.611	75.8688	123.74	-1.1754	0.376311	-3.12349	0.0017872	0.008982
AT1G78340	46.5413	20.5889	33.5651	-1.17506	0.470239	-2.49886	0.0124595	0.0435543
AT1G11210	4451.31	1971.7	3211.5	-1.1747	0.0920133	-12.7666	2.52e-37	1.29e-34
AT2G02930	344.205	152.585	248.395	-1.17467	0.305227	-3.84851	0.00011884	0.00087985
AT5G59700	444.009	196.761	320.385	-1.17323	0.260527	-4.50331	6.69e-06	6.91e-05
AT1G53250	55.9533	24.8341	40.3937	-1.17323	0.382052	-3.07087	0.00213438	0.0104519
AT2G34360	377.494	167.526	272.51	-1.17284	0.335926	-3.49136	0.00048056	0.00292101
AT4G17810	203.641	90.3946	147.018	-1.17213	0.307325	-3.81397	0.00013675	0.00099136
AT1G51100	126.265	55.9751	91.1198	-1.17127	0.371711	-3.15101	0.00162706	0.00828494
AT2G29510	1867.19	828.914	1348.05	-1.17119	0.127853	-9.16041	5.17e-20	4.41e-18
AT3G05937	154.878	68.8333	111.856	-1.17081	0.381099	-3.07221	0.00212483	0.0104168
AT1G31550	863.432	383.648	623.54	-1.17079	0.205124	-5.70774	1.14e-08	2.08e-07
AT2G26870	97.6091	43.3727	70.4909	-1.16829	0.451798	-2.58587	0.00971333	0.0357747
AT3G46980	5357.15	2384.41	3870.78	-1.16772	0.15846	-7.36918	1.72e-13	6.63e-12
AT2G13360	50547.1	22521.1	36534.1	-1.16634	0.153587	-7.59396	3.1e-14	1.3e-12
AT1G64900	3061.07	1365.07	2213.07	-1.16515	0.176904	-6.58634	4.51e-11	1.25e-09
AT4G26370	965.697	430.584	698.14	-1.16484	0.150957	-7.71638	1.2e-14	5.29e-13
AT5G57340	154.878	69.0886	111.983	-1.1642	0.262112	-4.44162	8.93e-06	8.94e-05
AT4G15440	168.789	75.3163	122.053	-1.16413	0.325159	-3.5802	0.00034334	0.00219456
AT1G22630	347.13	155.378	251.254	-1.15822	0.258569	-4.47936	7.49e-06	7.62e-05
AT3G26540	60.2307	26.9483	43.5895	-1.15715	0.465958	-2.48338	0.0130141	0.0450313
AT4G20930	367.825	164.995	266.41	-1.15685	0.245793	-4.70659	2.52e-06	2.87e-05
AT3G25690	17589.3	7910.35	12749.8	-1.15282	0.115153	-10.0113	1.36e-23	1.73e-21
AT1G54440	217.028	97.502	157.265	-1.15271	0.266843	-4.31982	1.56e-05	0.00014493
AT5G49020	284.85	128.176	206.513	-1.15149	0.206134	-5.58613	2.32e-08	4.02e-07
AT4G09020	1449.95	653.352	1051.65	-1.14957	0.176862	-6.49984	8.04e-11	2.16e-09
AT5G18470	8870.49	3999.49	6434.99	-1.14917	0.156947	-7.322	2.44e-13	9.19e-12
AT1G12730	416.124	187.652	301.888	-1.14909	0.195174	-5.8875	3.92e-09	7.8e-08
AT2G10940	2055.76	927.45	1491.61	-1.14812	0.278843	-4.11745	3.83e-05	0.00032485
AT1G72480	259.562	117.228	188.395	-1.1475	0.207039	-5.54243	2.98e-08	5.03e-07
AT3G23940	585.582	264.421	425.002	-1.14655	0.237229	-4.8331	1.34e-06	1.61e-05
AT3G29776	139.52	62.9492	101.235	-1.14614	0.307905	-3.72238	0.00019735	0.00135689
AT2G24220	138.567	62.6691	100.618	-1.14591	0.387169	-2.95972	0.00307916	0.0140715
AT4G39120	240.411	108.529	174.47	-1.14584	0.305813	-3.74686	0.00017906	0.0012451
AT3G57540	117.484	53.0505	85.2671	-1.14576	0.36204	-3.16474	0.00155222	0.00796452
AT5G58090	1006.91	455.012	730.959	-1.14538	0.185716	-6.16736	6.94e-10	1.58e-08
AT1G27960	622.433	281.593	452.013	-1.14504	0.225771	-5.0717	3.94e-07	5.34e-06
AT2G31290	63.3559	28.7	46.028	-1.14439	0.38146	-3.00002	0.00269959	0.0126871
AT4G25480	869.159	393.141	631.15	-1.14407	0.240402	-4.75899	1.95e-06	2.27e-05
AT2G38465	446.577	202.222	324.399	-1.14225	0.185703	-6.15097	7.7e-10	1.73e-08
AT5G42770	123.342	55.9301	89.636	-1.14171	0.330528	-3.45419	0.00055195	0.00329614
AT4G30720	612.54	277.568	445.054	-1.14121	0.203325	-5.61272	1.99e-08	3.49e-07
AT1G80280	235.82	106.958	171.389	-1.14115	0.24939	-4.57577	4.74e-06	5.07e-05
AT3G18320	121.907	55.3445	88.6258	-1.13871	0.291486	-3.90657	9.36e-05	0.00070974
AT1G67840	1454.1	660.522	1057.31	-1.13807	0.217394	-5.23508	1.65e-07	2.4e-06
AT5G56040	177.158	80.4677	128.813	-1.13685	0.261074	-4.35454	1.33e-05	0.00012626
AT5G49280	591.495	269.398	430.446	-1.13467	0.225954	-5.02168	5.12e-07	6.79e-06
AT2G38460	259.1	117.988	188.544	-1.13336	0.313107	-3.61972	0.00029492	0.00191733
AT3G57050	1302.14	593.443	947.79	-1.13311	0.161563	-7.01343	2.33e-12	7.88e-11
AT3G59330	259.691	118.278	188.984	-1.13311	0.367552	-3.08284	0.00205034	0.0101172
AT5G51970	3406.87	1554.01	2480.44	-1.13221	0.111071	-10.1936	2.12e-24	2.9e-22
AT2G34510	690.522	314.906	502.714	-1.13196	0.256672	-4.41015	1.03e-05	0.00010077
AT1G33770	1203.07	548.826	875.948	-1.13192	0.156465	-7.23435	4.68e-13	1.72e-11
AT1G60260	458.886	209.582	334.234	-1.13135	0.258492	-4.37672	1.2e-05	0.00011533
AT5G59340	73.8617	33.7164	53.789	-1.13118	0.418786	-2.70108	0.0069114	0.0271582
AT4G38890	666.787	304.836	485.812	-1.12872	0.144295	-7.8223	5.19e-15	2.42e-13
AT3G54720	358.224	163.899	261.061	-1.12711	0.27954	-4.032	5.53e-05	0.00045009
AT4G38050	68.0526	31.1849	49.6187	-1.12416	0.383288	-2.93294	0.00335767	0.0151688
AT1G67400	91.4846	41.8914	66.688	-1.124	0.426062	-2.63811	0.00833692	0.0316094
AT4G13250	2865.31	1316.24	2090.77	-1.12231	0.182896	-6.1363	8.45e-10	1.88e-08
AT3G11010	1874.13	861.564	1367.85	-1.12111	0.262287	-4.27435	1.92e-05	0.00017429
AT3G10270	349.668	160.636	255.152	-1.12109	0.327782	-3.42024	0.00062566	0.00367449
AT5G05620	105.714	48.6351	77.1748	-1.12095	0.285337	-3.92852	8.55e-05	0.00065666
AT1G12700	67.5082	31.0983	49.3033	-1.11943	0.421892	-2.65335	0.00796967	0.0305232
AT1G69700	79.8439	36.7278	58.2858	-1.11937	0.376184	-2.97559	0.00292426	0.0135344
AT3G19800	1647.76	758.308	1203.03	-1.11923	0.207153	-5.40293	6.56e-08	1.03e-06
AT1G03090	5295.11	2438.61	3866.86	-1.11863	0.190477	-5.8728	4.29e-09	8.45e-08
AT3G62410	4839.66	2228.99	3534.33	-1.11858	0.151287	-7.39372	1.43e-13	5.59e-12
AT2G30790	86.9398	40.0823	63.5111	-1.11835	0.357838	-3.12529	0.00177632	0.00895058
AT3G50420	46.3731	21.4165	33.8948	-1.11662	0.439021	-2.54344	0.0109767	0.0393199
AT3G26520	25223.7	11635.5	18429.6	-1.11626	0.25592	-4.36174	1.29e-05	0.00012271
AT5G22545	125.615	58.0359	91.8257	-1.1159	0.421215	-2.64923	0.00806752	0.0307962
AT1G66060	547.449	252.981	400.215	-1.1145	0.25685	-4.3391	1.43e-05	0.00013444
AT1G03230	2780.1	1285.2	2032.65	-1.11317	0.189233	-5.88253	4.04e-09	8e-08
AT3G09650	741.143	342.49	541.816	-1.11293	0.208866	-5.32843	9.91e-08	1.51e-06
AT3G29320	1912.03	883.915	1397.97	-1.11277	0.18213	-6.10975	9.98e-10	2.21e-08
AT2G25480	233.178	107.756	170.467	-1.11275	0.233404	-4.7675	1.87e-06	2.18e-05
AT3G50840	936.317	432.967	684.642	-1.11267	0.229186	-4.85487	1.2e-06	1.46e-05
AT3G04220	2514.91	1165.25	1840.08	-1.11008	0.229606	-4.83473	1.33e-06	1.6e-05
AT5G24850	142.992	66.2351	104.614	-1.10895	0.265666	-4.17421	2.99e-05	0.00025991
AT3G30180	213.277	98.8422	156.06	-1.10873	0.378663	-2.92801	0.00341134	0.0153554
AT5G43140	181.908	84.4158	133.162	-1.10776	0.319795	-3.46398	0.00053224	0.0031883
AT1G75190	211.073	97.9817	154.527	-1.10573	0.25805	-4.28494	1.83e-05	0.00016698
AT1G14700	186.303	86.5425	136.423	-1.10548	0.293349	-3.76848	0.00016424	0.00115736
AT5G57110	1721.28	800.423	1260.85	-1.10431	0.146929	-7.51591	5.65e-14	2.32e-12
[truncated: 1,151 more rows]

## Sheet: table5E
Gene_ID	Pto_Col_Juv	Pto_r10	baseMean	log2FoldChange	lfcSE	stat	pvalue	padj
[truncated: 1,630 more rows]

[truncated: 5 more sheets: table5F, table5G, table5H, table5I, table5J]
